# Supplementary material for: Transposon sequencing analysis of Bradyrhizobium diazoefficiens 110spc4
Source: Sci Rep. 2021 Jun 24;11:13211. doi: 10.1038/s41598-021-92534-z (PMC8225791; doi:10.1038/s41598-021-92534-z)
Supplement: Supplementary file 2 — Supplementary Information 2. [file 41598_2021_92534_MOESM2_ESM.xlsx]

## Sheet: Table S4
Supplementary Table S4. Tn-seq RpK values for B. diazoefficiens 110spc4 genes using strain USDA 110 as the reference strain for mapping.
								MP1-A1						MP1-B1						MP2-M1						MP2-H1						MP2-H2						MP1+MP2
Locus Tag	GI	Start	Stop	Gene Length (bp)	Strand	Gene	Product	Hits (1)	5-90 Hits (2)	RpK (3)	5-90 RpK (4)	log2 5-90 RpK (5)	z-score (6)	Hits (1)	5-90 Hits (2)	RpK (3)	5-90 RpK (4)	log2 5-90 RpK (5)	z-score (6)	Hits (1)	5-90 Hits (2)	RpK (3)	5-90 RpK (4)	log2 5-90 RpK (5)	z-score (6)	Hits (1)	5-90 Hits (2)	RpK (3)	5-90 RpK (4)	log2 5-90 RpK (5)	z-score (6)	Hits (1)	5-90 Hits (2)	RpK (3)	5-90 RpK (4)	log2 5-90 RpK (5)	z-score (6)	p-value 3
blr0001	27375112	102	428	327	+	-	hypothetical protein	0	0	0	0	-	-	0	0	0	0	-	-	0	0	0	0	-	-	0	0	0	0	-	-	0	0	0	0	-	-	0.00380782
blr0002	27375113	484	1023	540	+	-	hypothetical protein	0	0	0	0	-	-	0	0	0	0	-	-	0	0	0	0	-	-	0	0	0	0	-	-	0	0	0	0	-	-	0.000101108
blr0003	27375114	3089	3682	594	+	-	hypothetical protein	0	0	0	0	-	-	0	0	0	0	-	-	0	0	0	0	-	-	0	0	0	0	-	-	0	0	0	0	-	-	4.02963e-05
bsr0004	27375115	4239	4391	153	+	-	hypothetical protein	0	0	0	0	-	-	0	0	0	0	-	-	0	0	0	0	-	-	0	0	0	0	-	-	0	0	0	0	-	-	0.0737943
bll0005	27375116	4427	4750	324	-	-	hypothetical protein	0	0	0	0	-	-	0	0	0	0	-	-	0	0	0	0	-	-	0	0	0	0	-	-	0	0	0	0	-	-	0.00400749
bll0006	27375117	4972	6054	1083	-	nrdF	ribonucleotide-diphosphate reductase subunit beta	0	0	0	0	-	-	0	0	0	0	-	-	0	0	0	0	-	-	0	0	0	0	-	-	0	0	0	0	-	-	9.71355e-09
bll0007	27375118	6036	8207	2172	-	-	ribonucleotide-diphosphate reductase subunit alpha	0	0	0	0	-	-	0	0	0	0	-	-	0	0	0	0	-	-	0	0	0	0	-	-	0	0	0	0	-	-	8.51852e-17
bll0008	27375119	8380	8688	309	-	-	hypothetical protein	0	0	0	0	-	-	0	0	0	0	-	-	0	0	0	0	-	-	0	0	0	0	-	-	0	0	0	0	-	-	0.00517428
bll0009	27375120	8962	9714	753	-	-	acetyltransferase	0	0	0	0	-	-	0	0	0	0	-	-	0	0	0	0	-	-	0	0	0	0	-	-	0	0	0	0	-	-	2.68471e-06
bll0010	27375121	10345	10743	399	-	-	hypothetical protein	0	0	0	0	-	-	0	0	0	0	-	-	0	0	0	0	-	-	0	0	0	0	-	-	0	0	0	0	-	-	0.00111682
bll0011	27375122	10872	11492	621	-	-	hypothetical protein	0	0	0	0	-	-	0	0	0	0	-	-	0	0	0	0	-	-	0	0	0	0	-	-	0	0	0	0	-	-	2.54393e-05
blr0012	27375123	11482	11955	474	+	-	hypothetical protein	0	0	0	0	-	-	0	0	0	0	-	-	0	0	0	0	-	-	0	0	0	0	-	-	0	0	0	0	-	-	0.000311237
blr0013	27375124	12282	12815	534	+	-	transposase	0	0	0	0	-	-	0	0	0	0	-	-	0	0	0	0	-	-	0	0	0	0	-	-	0	0	0	0	-	-	0.00011199
bll0014	27375125	13421	13804	384	-	-	hypothetical protein	0	0	0	0	-	-	0	0	0	0	-	-	0	0	0	0	-	-	0	0	0	0	-	-	0	0	0	0	-	-	0.00144198
bll0015	27375126	13680	14069	390	-	-	transposase	0	0	0	0	-	-	0	0	0	0	-	-	0	0	0	0	-	-	0	0	0	0	-	-	0	0	0	0	-	-	0.00130187
bsl0016	27375127	14066	14329	264	-	-	hypothetical protein	0	0	0	0	-	-	0	0	0	0	-	-	0	0	0	0	-	-	0	0	0	0	-	-	0	0	0	0	-	-	0.0111374
blr0017	27375128	14685	15044	360	+	-	transposase	1	1	30.7527	30.7527	4.94264	-2.00595	2	0	93.1808	0	-	-	2	2	12.3203	12.3203	3.62297	-2.6523	3	3	17.704	17.704	4.14601	-2.36085	1	1	1.59345	1.59345	0.672155	-4.03478	0.00217032
blr0018	27375129	15041	15868	828	+	-	transposase	9	6	133.707	111.423	6.7999	-1.11132	8	8	283.594	283.594	8.14768	-0.491307	8	6	125.882	120.525	6.91319	-1.03865	10	9	157.412	156.257	7.28778	-0.834978	11	8	149.992	145.143	7.18133	-0.884159	7.4818e-07
blr0019	27375130	16189	16518	330	+	-	hypothetical protein	0	0	0	0	-	-	0	0	0	0	-	-	0	0	0	0	-	-	0	0	0	0	-	-	0	0	0	0	-	-	0.0036181
bll0020	27375131	17139	18371	1233	-	-	hypothetical protein	0	0	0	0	-	-	0	0	0	0	-	-	0	0	0	0	-	-	0	0	0	0	-	-	0	0	0	0	-	-	7.54391e-10
bll0021	27375132	18497	20497	2001	-	-	hypothetical protein	0	0	0	0	-	-	0	0	0	0	-	-	0	0	0	0	-	-	0	0	0	0	-	-	0	0	0	0	-	-	1.56861e-15
bsr0022	27375133	21525	21815	291	+	-	hypothetical protein	0	0	0	0	-	-	0	0	0	0	-	-	0	0	0	0	-	-	0	0	0	0	-	-	0	0	0	0	-	-	0.00703111
blr0023	27375134	21972	23081	1110	+	-	transposase	1	1	9.97385	9.97385	3.31815	-2.78846	1	0	10.0736	0	-	-	0	0	0	0	-	-	2	2	1.14837	1.14837	0.199587	-4.27752	1	1	0.258397	0.258397	-1.95234	-5.3051	6.13221e-09
blr0024	27375135	23634	24011	378	+	-	hypothetical protein	0	0	0	0	-	-	0	0	0	0	-	-	0	0	0	0	-	-	0	0	0	0	-	-	0	0	0	0	-	-	0.00159717
bll0025	27375136	24726	26486	1761	-	-	myosin-cross-reactive antigen	0	0	0	0	-	-	0	0	0	0	-	-	0	0	0	0	-	-	0	0	0	0	-	-	0	0	0	0	-	-	9.35762e-14
bll0026	27375137	26532	27290	759	-	-	dehydrogenase	0	0	0	0	-	-	0	0	0	0	-	-	0	0	0	0	-	-	0	0	0	0	-	-	0	0	0	0	-	-	2.42385e-06
bsr0027	27375138	27698	27958	261	+	-	hypothetical protein	0	0	0	0	-	-	0	0	0	0	-	-	0	0	0	0	-	-	0	0	0	0	-	-	0	0	0	0	-	-	0.0117214
blr0028	27375139	28473	29315	843	+	-	hypothetical protein	0	0	0	0	-	-	0	0	0	0	-	-	0	0	0	0	-	-	0	0	0	0	-	-	0	0	0	0	-	-	5.79466e-07
bsr0029	27375140	29412	29699	288	+	-	hypothetical protein	0	0	0	0	-	-	0	0	0	0	-	-	0	0	0	0	-	-	0	0	0	0	-	-	0	0	0	0	-	-	0.00739979
blr0030	27375141	29792	31372	1581	+	-	recombinase	0	0	0	0	-	-	0	0	0	0	-	-	0	0	0	0	-	-	0	0	0	0	-	-	0	0	0	0	-	-	2.00865e-12
bll0031	27375142	31338	31715	378	-	-	hypothetical protein	0	0	0	0	-	-	0	0	0	0	-	-	0	0	0	0	-	-	0	0	0	0	-	-	0	0	0	0	-	-	0.00159717
bsl0032	27375143	31759	31944	186	-	-	hypothetical protein	0	0	0	0	-	-	0	0	0	0	-	-	0	0	0	0	-	-	0	0	0	0	-	-	0	0	0	0	-	-	0.0420602
bsr0033	27375144	32239	32472	234	+	-	hypothetical protein	0	0	0	0	-	-	0	0	0	0	-	-	0	0	0	0	-	-	0	0	0	0	-	-	0	0	0	0	-	-	0.018567
blr0034	27375145	32885	33310	426	+	-	transposase	0	0	0	0	-	-	0	0	0	0	-	-	0	0	0	0	-	-	0	0	0	0	-	-	0	0	0	0	-	-	0.000705051
blr0035	27375146	33307	33663	357	+	-	hypothetical protein	0	0	0	0	-	-	0	0	0	0	-	-	0	0	0	0	-	-	0	0	0	0	-	-	0	0	0	0	-	-	0.00228413
bsr0036	27375147	33782	33952	171	+	-	hypothetical protein	0	0	0	0	-	-	0	0	0	0	-	-	0	0	0	0	-	-	0	0	0	0	-	-	0	0	0	0	-	-	0.0543062
blr0037	27375148	33965	34321	357	+	-	hypothetical protein	0	0	0	0	-	-	0	0	0	0	-	-	0	0	0	0	-	-	0	0	0	0	-	-	0	0	0	0	-	-	0.00228413
bsr0038	27375149	34579	34860	282	+	-	transcriptional regulator	0	0	0	0	-	-	0	0	0	0	-	-	0	0	0	0	-	-	0	0	0	0	-	-	0	0	0	0	-	-	0.00819617
bsr0039	27375150	35259	35498	240	+	-	hypothetical protein	0	0	0	0	-	-	0	0	0	0	-	-	0	0	0	0	-	-	0	0	0	0	-	-	0	0	0	0	-	-	0.0167629
bll0040	27375151	35827	36150	324	-	-	hypothetical protein	0	0	0	0	-	-	0	0	0	0	-	-	0	0	0	0	-	-	0	0	0	0	-	-	0	0	0	0	-	-	0.00400749
bsl0041	27375152	36259	36432	174	-	-	hypothetical protein	0	0	0	0	-	-	0	0	0	0	-	-	0	0	0	0	-	-	0	0	0	0	-	-	0	0	0	0	-	-	0.0516005
bll0042	27375153	36857	37297	441	-	-	hypothetical protein	0	0	0	0	-	-	0	0	0	0	-	-	0	0	0	0	-	-	0	0	0	0	-	-	0	0	0	0	-	-	0.000546063
bll0043	27375154	37305	39332	2028	-	traG	conjugal transfer coupling protein TraG	0	0	0	0	-	-	0	0	0	0	-	-	0	0	0	0	-	-	0	0	0	0	-	-	0	0	0	0	-	-	9.90272e-16
bll0044	27375155	39329	41203	1875	-	-	hypothetical protein	0	0	0	0	-	-	0	0	0	0	-	-	0	0	0	0	-	-	0	0	0	0	-	-	0	0	0	0	-	-	1.34194e-14
bll0045	27375156	41537	42445	909	-	-	transglycosylase	0	0	0	0	-	-	0	0	0	0	-	-	0	0	0	0	-	-	0	0	0	0	-	-	0	0	0	0	-	-	1.88245e-07
bll0046	27375157	42450	42785	336	-	-	hypothetical protein	0	0	0	0	-	-	0	0	0	0	-	-	0	0	0	0	-	-	0	0	0	0	-	-	0	0	0	0	-	-	0.00326655
bll0047	27375158	42820	43365	546	-	traF	conjugal transfer protein	0	0	0	0	-	-	0	0	0	0	-	-	0	0	0	0	-	-	0	0	0	0	-	-	0	0	0	0	-	-	9.12842e-05
bll0048	27375159	43362	43880	519	-	-	hypothetical protein	0	0	0	0	-	-	0	0	0	0	-	-	0	0	0	0	-	-	0	0	0	0	-	-	0	0	0	0	-	-	0.000144596
bsl0049	27375160	43867	44133	267	-	-	hypothetical protein	0	0	0	0	-	-	0	0	0	0	-	-	0	0	0	0	-	-	0	0	0	0	-	-	0	0	0	0	-	-	0.0105825
bll0050	27375161	44130	44768	639	-	-	partition protein	0	0	0	0	-	-	0	0	0	0	-	-	0	0	0	0	-	-	0	0	0	0	-	-	0	0	0	0	-	-	1.87211e-05
bll0051	27375162	44765	46042	1278	-	repA	replication protein A	0	0	0	0	-	-	0	0	0	0	-	-	0	0	0	0	-	-	0	0	0	0	-	-	0	0	0	0	-	-	3.50479e-10
bll0052	27375163	45894	46265	372	-	-	hypothetical protein	0	0	0	0	-	-	0	0	0	0	-	-	0	0	0	0	-	-	0	0	0	0	-	-	0	0	0	0	-	-	0.00176906
bll0053	27375164	46349	47044	696	-	-	hypothetical protein	0	0	0	0	-	-	0	0	0	0	-	-	0	0	0	0	-	-	0	0	0	0	-	-	0	0	0	0	-	-	7.08947e-06
bsl0054	27375165	47255	47518	264	-	-	hypothetical protein	0	0	0	0	-	-	0	0	0	0	-	-	0	0	0	0	-	-	0	0	0	0	-	-	0	0	0	0	-	-	0.0111374
bsr0055	27375166	47732	47983	252	+	-	transcriptional regulator	0	0	0	0	-	-	0	0	0	0	-	-	0	0	0	0	-	-	0	0	0	0	-	-	0	0	0	0	-	-	0.0136637
blr0056	27375167	48147	48557	411	+	-	hypothetical protein	0	0	0	0	-	-	0	0	0	0	-	-	0	0	0	0	-	-	0	0	0	0	-	-	0	0	0	0	-	-	0.00091033
bll0057	27375168	48674	49036	363	-	-	hypothetical protein	0	0	0	0	-	-	0	0	0	0	-	-	0	0	0	0	-	-	0	0	0	0	-	-	0	0	0	0	-	-	0.00206219
blr0058	27375169	49708	50049	342	+	-	hypothetical protein	0	0	0	0	-	-	0	0	0	0	-	-	0	0	0	0	-	-	0	0	0	0	-	-	0	0	0	0	-	-	0.00294916
bsl0059	27375170	50081	50314	234	-	cspA	cold shock protein	0	0	0	0	-	-	0	0	0	0	-	-	0	0	0	0	-	-	0	0	0	0	-	-	0	0	0	0	-	-	0.018567
blr0060	27375171	50722	51495	774	+	-	hypothetical protein	0	0	0	0	-	-	0	0	0	0	-	-	0	0	0	0	-	-	0	0	0	0	-	-	0	0	0	0	-	-	1.87727e-06
bll0061	27375172	51544	52068	525	-	-	hypothetical protein	0	0	0	0	-	-	0	0	0	0	-	-	0	0	0	0	-	-	0	0	0	0	-	-	0	0	0	0	-	-	0.000130546
blr0062	27375173	52262	52930	669	+	atc1	Atc1 protein	0	0	0	0	-	-	0	0	0	0	-	-	0	0	0	0	-	-	0	0	0	0	-	-	0	0	0	0	-	-	1.12299e-05
bll0063	27375174	53006	53935	930	-	-	hypothetical protein	1	0	23.8085	0	-	-	1	0	48.0933	0	-	-	0	0	0	0	-	-	1	0	2.05595	0	-	-	1	0	0.30841	0	-	-	1.3163e-07
bll0064	27375175	54262	55320	1059	-	-	hypothetical protein	0	0	0	0	-	-	0	0	0	0	-	-	0	0	0	0	-	-	0	0	0	0	-	-	0	0	0	0	-	-	1.46198e-08
bll0065	27375176	55377	57515	2139	-	-	DNA-binding protein	0	0	0	0	-	-	0	0	0	0	-	-	0	0	0	0	-	-	0	0	0	0	-	-	0	0	0	0	-	-	1.49457e-16
bll0066	27375177	57643	58884	1242	-	-	hypothetical protein	0	0	0	0	-	-	0	0	0	0	-	-	0	0	0	0	-	-	0	0	0	0	-	-	0	0	0	0	-	-	6.47157e-10
bsr0067	27375178	59742	59957	216	+	-	hypothetical protein	0	0	0	0	-	-	0	0	0	0	-	-	0	0	0	0	-	-	0	0	0	0	-	-	0	0	0	0	-	-	0.0252299
bll0068	27375179	60225	61631	1407	-	-	exonuclease I	0	0	0	0	-	-	0	0	0	0	-	-	0	0	0	0	-	-	0	0	0	0	-	-	0	0	0	0	-	-	3.89269e-11
bll0069	27375180	61639	62160	522	-	-	hypothetical protein	0	0	0	0	-	-	0	0	0	0	-	-	0	0	0	0	-	-	0	0	0	0	-	-	0	0	0	0	-	-	0.000137392
bll0070	27375181	62157	62552	396	-	-	hypothetical protein	0	0	0	0	-	-	0	0	0	0	-	-	0	0	0	0	-	-	0	0	0	0	-	-	0	0	0	0	-	-	0.00117538
bsr0071	27375182	62687	62908	222	+	-	hypothetical protein	0	0	0	0	-	-	0	0	0	0	-	-	0	0	0	0	-	-	0	0	0	0	-	-	0	0	0	0	-	-	0.0227784
blr0072	27375183	62984	64234	1251	+	-	hypothetical protein	0	0	0	0	-	-	0	0	0	0	-	-	0	0	0	0	-	-	0	0	0	0	-	-	0	0	0	0	-	-	5.55166e-10
blr0073	27375184	64235	64690	456	+	-	hypothetical protein	0	0	0	0	-	-	0	0	0	0	-	-	0	0	0	0	-	-	0	0	0	0	-	-	0	0	0	0	-	-	0.000422926
blr0074	27375185	64674	65810	1137	+	-	hypothetical protein	0	0	0	0	-	-	0	0	0	0	-	-	0	0	0	0	-	-	0	0	0	0	-	-	0	0	0	0	-	-	3.8713e-09
bll0075	27375186	66173	66727	555	-	-	hypothetical protein	0	0	0	0	-	-	0	0	0	0	-	-	0	0	0	0	-	-	0	0	0	0	-	-	0	0	0	0	-	-	7.83084e-05
bll0076	27375187	66843	68654	1812	-	-	hypothetical protein	0	0	0	0	-	-	0	0	0	0	-	-	0	0	0	0	-	-	0	0	0	0	-	-	0	0	0	0	-	-	3.925e-14
blr0077	27375188	68941	70365	1425	+	-	hypothetical protein	0	0	0	0	-	-	0	0	0	0	-	-	0	0	0	0	-	-	0	0	0	0	-	-	0	0	0	0	-	-	2.86468e-11
bsr0078	27375189	70615	70776	162	+	-	hypothetical protein	0	0	0	0	-	-	0	0	0	0	-	-	0	0	0	0	-	-	0	0	0	0	-	-	0	0	0	0	-	-	0.0633047
bll0079	27375190	70897	71925	1029	-	-	hypothetical protein	6	5	225.938	172.143	7.42747	-0.809024	4	3	499.862	488.995	8.93368	-0.104879	9	7	784.478	719.823	9.4915	0.225846	8	7	564.567	533.908	9.06045	0.0259579	7	5	723.882	638.867	9.31937	0.150712	2.43724e-08
blr0080	27375191	72470	74734	2265	+	-	hypothetical protein	5	5	306.305	306.305	8.25882	-0.408562	4	4	138.228	138.228	7.11091	-1.00103	4	4	122.387	122.387	6.93531	-1.0278	4	4	110.164	110.164	6.7835	-1.07989	5	5	96.8734	96.8734	6.59803	-1.16649	1.74703e-17
bll0081	27375192	74948	75823	876	-	-	hypothetical protein	7	7	299.102	299.102	8.22449	-0.4251	4	4	255.29	255.29	7.99599	-0.565884	6	6	306.321	306.321	8.2589	-0.378667	10	10	352.14	352.14	8.46001	-0.26566	6	6	379.809	379.809	8.56913	-0.212425	3.30275e-07
bll0082	27375193	75915	76235	321	-	-	hypothetical protein	0	0	0	0	-	-	0	0	0	0	-	-	1	1	75.9946	75.9946	6.24782	-1.36497	1	1	17.8695	17.8695	4.15943	-2.35433	1	1	103.649	103.649	6.69556	-1.11928	0.00421762
bll0083	27375194	76401	76964	564	-	-	hypothetical protein	3	1	111.233	39.2588	5.29494	-1.83625	0	0	0	0	-	-	3	2	239.853	94.3685	6.56023	-1.21175	4	3	120.35	44.0717	5.46178	-1.72182	4	3	230.372	201.894	7.65745	-0.653702	6.71772e-05
blr0084	27375195	77065	78453	1389	+	-	hypothetical protein	11	11	1928.85	1928.85	10.9135	0.870196	12	12	2020.59	2020.59	10.9806	0.901457	11	10	2953.69	2929.74	11.5166	1.21901	11	10	2592.74	2554.89	11.319	1.1229	14	13	2881.63	2809.36	11.456	1.18491	5.28961e-11
bll0085	27375196	78511	79803	1293	-	-	hypothetical protein	3	3	559.399	559.399	9.12773	0.00998777	4	4	250.788	250.788	7.97033	-0.578503	3	3	574.568	574.568	9.16633	0.0663721	4	4	591.257	591.257	9.20764	0.0974461	9	9	640.856	640.856	9.32386	0.152883	2.71446e-10
bll0086	27375197	79931	80338	408	-	-	hypothetical protein	4	4	1546.68	1546.68	10.595	0.716743	3	3	1260.68	1260.68	10.3	0.566857	4	4	2331.8	2331.8	11.1872	1.05749	3	3	1872.98	1872.98	10.8711	0.905353	4	4	2138.5	2138.5	11.0624	0.994379	0.000958064
bll0087	27375198	80457	81149	693	-	-	hypothetical protein	2	2	239.631	239.631	7.90467	-0.579156	3	3	645.408	645.408	9.33407	0.0919703	6	5	1622.44	1571.24	10.6177	0.778171	7	6	1443.91	1414.94	10.4665	0.708853	5	4	1855.03	1809.91	10.8217	0.877882	7.46122e-06
bll0088	27375199	81149	82138	990	-	-	glycerate dehydrogenase	5	3	488.315	432.401	8.75623	-0.168966	6	5	576.027	474.375	8.88988	-0.126409	9	7	1055.07	801.941	9.64735	0.302282	8	6	761.917	608.053	9.24805	0.117073	7	5	786.006	526.708	9.04086	0.0159049	4.73633e-08
bll0089	27375200	82138	82956	819	-	-	ABC transporter permease	6	5	1784.33	1739.27	10.7643	0.798299	6	6	1174.15	1174.15	10.1974	0.516419	8	6	763.59	704.019	9.45947	0.210137	8	7	719.056	667.306	9.3822	0.182226	5	5	496.947	496.947	8.95695	-0.0247111	8.72154e-07
bll0090	27375201	82953	83768	816	-	-	ABC transporter ATP-binding protein	3	1	167.331	54.2695	5.76207	-1.61124	0	0	0	0	-	-	1	1	5.43544	5.43544	2.4424	-3.23129	0	0	0	0	-	-	2	1	15.8173	0.351497	-1.50842	-5.09023	9.17886e-07
bll0091	27375202	83779	84801	1023	-	-	ABC transporter substrate-binding protein	12	8	934.305	443.705	8.79346	-0.151033	10	7	1595.82	786.981	9.62019	0.232638	10	5	1938.01	242.794	7.92359	-0.543116	7	4	2148.47	348.889	8.44662	-0.27216	11	8	2198.4	271.961	8.08726	-0.445664	2.69954e-08
blr0092	27375203	84955	85761	807	+	-	hypothetical protein	2	1	786.537	36.5831	5.19311	-1.88531	1	0	845.208	0	-	-	3	0	7952.8	0	-	-	3	2	8473.05	0.789771	-0.340494	-4.53982	2	0	8486.28	0	-	-	1.06998e-06
bsr0093	27375204	85889	86164	276	+	-	hypothetical protein	4	4	3102.01	3102.01	11.599	1.20038	3	3	5023.66	5023.66	12.2945	1.54745	7	7	11562.4	11562.4	13.4971	2.19036	7	7	13084	13084	13.6755	2.26737	9	9	11444.8	11444.8	13.4824	2.16573	0.00907825
blr0094	27375205	86228	87328	1101	+	-	hypothetical protein	15	11	5262.31	4772.95	12.2207	1.49984	16	13	6469.34	5819.35	12.5066	1.65174	28	23	7313.64	5710.32	12.4794	1.6912	23	18	7630.48	5984.44	12.547	1.71928	23	18	7746.78	5939.36	12.5361	1.70769	7.14832e-09
blr0095	27375206	87667	89694	2028	+	-	hypothetical protein	24	22	1512.16	1412.08	10.4636	0.653469	19	17	1521.77	1334.3	10.3819	0.607115	24	19	2059.1	1715.73	10.7446	0.840417	29	24	2258.05	1828.44	10.8364	0.888488	29	24	2275.33	1847.51	10.8514	0.892238	9.90272e-16
bll0096	27375207	89896	91971	2076	-	-	methyl accepting chemotaxis protein	20	18	1327.88	1294.1	10.3377	0.59284	14	12	1195.73	1125.71	10.1366	0.486539	28	25	1698.5	1583.13	10.6286	0.783502	23	20	1483.15	1401.18	10.4524	0.702002	25	22	2010.79	1912.83	10.9015	0.916503	4.37144e-16
blr0097	27375208	92215	93513	1299	+	-	hypothetical protein	7	7	1068.18	1068.18	10.0609	0.459506	6	6	542.299	542.299	9.08295	-0.0314921	8	7	604.351	578.742	9.17678	0.0714947	13	12	578.958	545.104	9.09039	0.0404993	9	8	608.087	593.294	9.2126	0.0990332	2.45071e-10
bsl0098	27375209	93761	94000	240	-	-	hypothetical protein	2	2	338.28	338.28	8.40207	-0.339561	0	0	0	0	-	-	1	1	46.2012	46.2012	5.52986	-1.71709	2	2	78.3403	78.3403	6.29168	-1.31876	2	2	335.82	335.82	8.39154	-0.298382	0.0167629
bll0099	27375210	94103	95728	1626	-	glt	glutamate synthase	9	7	694.489	211.07	7.72158	-0.667351	5	3	1010.89	75.6449	6.24117	-1.42863	10	6	675.118	88.6518	6.47008	-1.25597	6	3	796.093	39.3931	5.29987	-1.80045	6	3	767.502	28.2235	4.81882	-2.02767	9.33187e-13
bll0100	27375211	96219	97073	855	-	-	ferredoxin NADP+ reductase	5	4	1087.67	686.271	9.42263	0.152039	7	6	1229.33	876.226	9.77516	0.30883	7	6	1123.1	1117.91	10.1266	0.537315	8	7	822.958	800.595	9.64493	0.309824	11	10	881.262	864.825	9.75626	0.36218	4.7233e-07
blr0101	27375212	97367	98296	930	+	-	hypothetical protein	4	2	337.288	186.5	7.54303	-0.753356	3	3	408.793	408.793	8.67523	-0.231944	0	0	0	0	-	-	1	1	0.342659	0.342659	-1.54516	-5.12489	1	1	10.4859	10.4859	3.39038	-2.71908	1.3163e-07
bll0102	27375213	98503	99429	927	-	gltI	glutamate/aspartate periplasmic binding protein	2	2	159.237	159.237	7.31503	-0.863182	1	1	60.3112	60.3112	5.91435	-1.58931	2	2	272.722	272.722	8.09129	-0.46087	3	3	387.77	387.77	8.59906	-0.198127	3	3	336.636	336.636	8.39504	-0.296687	1.38532e-07
bll0104	27375214	99439	100737	1299	-	gltP	proton glutamate symport protein	9	4	610.792	244.317	7.93261	-0.565698	9	5	636.986	241.022	7.91302	-0.606676	10	5	672.639	408.022	8.6725	-0.17582	8	4	1002.38	526.46	9.04018	0.0161143	13	9	848.54	465.891	8.86385	-0.0697729	2.45071e-10
blr0103	27375215	100948	101949	1002	+	-	oxidoreductase	8	7	2644.36	2438.12	11.2516	1.03302	7	6	2198.4	2109.12	11.0424	0.931871	10	10	1038.01	1038.01	10.0196	0.484845	9	9	1254.02	1254.02	10.2923	0.624255	10	10	1326.76	1326.76	10.3737	0.661033	3.86064e-08
blr0105	27375216	102210	103061	852	+	-	hypothetical protein	7	7	632.379	632.379	9.30465	0.0952053	3	3	433.094	433.094	8.75854	-0.190986	12	11	356.595	327.964	8.35739	-0.330362	8	7	252.469	244.989	7.93657	-0.519878	8	7	335.635	326.545	8.35114	-0.317939	4.97097e-07
blr0106	27375217	103609	104751	1143	+	-	monooxygenase	4	4	374.521	374.521	8.5489	-0.268833	4	4	313.048	313.048	8.29024	-0.421219	5	5	292.972	292.972	8.19462	-0.410193	7	7	479.821	479.821	8.90635	-0.0488818	6	6	487.32	487.32	8.92873	-0.038371	3.49515e-09
blr0107	27375218	104748	106361	1614	+	-	coenzyme A ligase	5	4	102.89	66.3069	6.05109	-1.47202	4	2	187.054	62.3514	5.96235	-1.56571	5	3	174.5	56.3346	5.81595	-1.57678	5	3	57.4558	31.3934	4.97239	-1.9595	6	4	117.821	32.5206	5.02328	-1.92871	1.14486e-12
bll0108	27375219	106542	107078	537	-	-	transcriptional regulator	3	3	1882.96	1882.96	10.8788	0.853461	4	4	1145.24	1145.24	10.1614	0.498738	3	3	1090.25	1090.25	10.0904	0.519587	4	4	791.637	791.637	9.6287	0.30194	4	3	1402.59	1401.52	10.4528	0.699313	0.00010641
bll0109	27375220	107044	107676	633	-	-	maleylacetoacetate isomerase	3	3	559.67	559.67	9.12843	0.0103238	3	3	777.242	777.242	9.60222	0.223806	3	3	1891.84	1891.84	10.8856	0.909552	4	4	1152.86	1152.86	10.171	0.565323	4	4	1739.96	1739.96	10.7648	0.850357	2.07359e-05
blr0110	27375221	107881	108921	1041	+	-	gentisate 1,2-dioxygenase	7	6	918.149	843.705	9.72059	0.295566	5	5	1203.03	1203.03	10.2325	0.533654	8	8	890.472	890.472	9.79843	0.376374	7	7	959.691	959.691	9.90643	0.436827	8	8	941.192	941.192	9.87835	0.421271	1.98663e-08
bll0111	27375222	109150	109998	849	-	-	ABC transporter permease	4	3	1499.6	1386.59	10.4373	0.640811	2	1	1264.36	1106.32	10.1115	0.474212	6	4	4027.83	3902.45	11.9302	1.42186	8	6	3982.47	3869.86	11.9181	1.41383	10	8	3657.05	3594.89	11.8117	1.35708	5.23163e-07
bll0112	27375223	109970	110743	774	-	-	ABC transporter ATP-binding protein	4	4	1306.39	1306.39	10.3514	0.599409	6	6	953.478	953.478	9.89706	0.368759	6	6	1999.9	1999.9	10.9657	0.948855	5	5	2470.74	2470.74	11.2707	1.09943	6	6	2324.21	2324.21	11.1825	1.05253	1.87727e-06
bll0113	27375224	110855	111859	1005	-	-	ABC transporter substrate-binding protein	6	6	257.037	257.037	8.00583	-0.530427	6	6	522.925	522.925	9.03046	-0.057296	7	7	772.319	772.319	9.59305	0.275651	8	8	591.05	591.05	9.20714	0.0972011	7	7	497.157	497.157	8.95756	-0.0244159	3.66829e-08
bll0114	27375225	111903	113267	1365	-	-	hypothetical protein	8	7	740.768	651.552	9.34774	0.115961	8	6	917.472	868.322	9.76209	0.302402	10	6	838.324	690.48	9.43146	0.196398	10	5	1084.42	867.77	9.76117	0.366279	9	5	1046.84	849.117	9.72982	0.34938	7.96138e-11
blr0115	27375226	113381	114265	885	+	-	transcriptional regulator	4	3	412.816	383.627	8.58356	-0.252139	3	3	252.694	252.694	7.98125	-0.573134	5	5	313.229	313.229	8.29107	-0.362887	4	3	246.656	246.296	7.94425	-0.516149	3	3	318.258	318.258	8.31405	-0.335889	2.83328e-07
bll0116	27375227	114617	115468	852	-	-	enoyl-CoA hydratase	11	9	1407.69	1039.53	10.0217	0.440613	9	8	866.187	669.327	9.38657	0.117781	11	8	1119.24	736.617	9.52477	0.242163	8	6	1035.31	823.237	9.68516	0.329366	10	8	1050.67	710.993	9.47369	0.225408	4.97097e-07
blr0117	27375228	115578	116552	975	+	-	2-dehydropantoate 2-reductase	4	4	4398.11	4398.11	12.1027	1.443	4	4	4988.76	4988.76	12.2845	1.54251	7	7	8245.14	8245.14	13.0093	1.95112	12	12	7454.32	7454.32	12.8639	1.87317	12	12	7844.78	7844.78	12.9375	1.90199	6.11534e-08
bll0118	27375229	116555	117280	726	-	-	hypothetical protein	11	9	1585.92	1189.44	10.2161	0.534234	7	6	1016.52	662.277	9.37129	0.11027	9	7	1435.67	1099.67	10.1028	0.525674	8	6	1417.35	1043.81	10.0276	0.495696	9	7	1556.97	1317.96	10.3641	0.656382	4.25263e-06
blr0119	27375230	117359	117913	555	+	-	acyl-CoA dehydrogenase	2	2	119.686	119.686	6.90311	-1.0616	2	2	80.5888	80.5888	6.33251	-1.38372	7	5	567.401	419.557	8.71272	-0.156094	4	2	540.308	341.64	8.41633	-0.286871	5	3	739.533	552.454	9.10971	0.0492303	7.83084e-05
blr0120	27375231	117868	118503	636	+	-	acyl-CoA dehydrogenase	4	4	986.407	986.407	9.94604	0.404162	5	5	615.345	615.345	9.26525	0.0581372	3	3	352.175	352.175	8.46015	-0.279965	4	4	726.533	726.533	9.50488	0.241809	4	4	446.016	446.016	8.80095	-0.100217	1.97027e-05
bll0121	27375232	118513	119397	885	-	-	transcriptional regulator	9	8	3369.24	2756.28	11.4285	1.11826	10	9	3209.21	2147.9	11.0687	0.944793	12	11	6364.81	4846.27	12.2427	1.57512	12	11	6424.94	5169.34	12.3358	1.61669	11	9	6421.55	5040.92	12.2995	1.59316	2.83328e-07
blr0122	27375233	119378	119929	552	+	-	hypothetical protein	8	7	1276.91	1256.85	10.2956	0.572541	8	8	1093.86	1093.86	10.0952	0.466182	5	5	887.867	887.867	9.7942	0.374301	7	7	981.419	981.419	9.93873	0.452513	9	9	907.747	907.747	9.82615	0.396005	8.24146e-05
blr0123	27375234	119884	120408	525	+	-	hypothetical protein	4	3	238.992	231.963	7.85775	-0.601757	2	2	149.089	149.089	7.22003	-0.947378	3	2	853.271	781.461	9.61003	0.283977	4	3	603.96	573.61	9.16393	0.0762154	4	3	867.019	793.812	9.63265	0.302349	0.000130546
blr0124	27375235	120401	121006	606	+	-	thiol:disulfide interchange protein	8	8	1546.77	1546.77	10.595	0.716783	8	8	2361.81	2361.81	11.2057	1.01213	8	8	1218.61	1218.61	10.251	0.598345	12	11	1803.71	1780.57	10.7981	0.869899	9	9	1573.26	1573.26	10.6195	0.780028	3.2846e-05
bll0125	27375236	121012	122151	1140	-	-	dihydroorotase	10	9	2007.02	1951.99	10.9307	0.878481	7	6	1530.13	1490.89	10.542	0.685821	18	16	2454.99	2381.07	11.2174	1.07229	13	12	2825.56	2767.98	11.4346	1.17903	13	12	3362.1	3300.46	11.6884	1.29741	3.67842e-09
blr0126	27375237	122437	122871	435	+	-	hypothetical protein	4	2	5191.9	1594.9	10.6392	0.738077	3	1	6863.25	1079.61	10.0763	0.456881	4	3	9115.34	2447.07	11.2568	1.09163	11	7	10977	3106.87	11.6012	1.25996	7	5	9790.82	3215.03	11.6506	1.2791	0.000604831
bsr0127	27375238	122996	123289	294	+	-	hypothetical protein	1	1	75.3127	75.3127	6.23482	-1.38352	2	1	456.396	228.198	7.83414	-0.645457	3	2	1221.98	1154.09	10.1725	0.559852	4	3	810.772	735.982	9.52353	0.250863	4	3	784.368	560.96	9.13175	0.0599	0.0066808
bll0128	27375239	123347	124303	957	-	-	hypothetical protein	7	7	2791.84	2791.84	11.447	1.12717	11	10	2874.29	2710.71	11.4045	1.10986	12	9	2894.31	2850.28	11.4769	1.19955	10	8	2595.33	2577.35	11.3317	1.12903	9	7	2708.47	2686.29	11.3914	1.15363	8.30987e-08
bll0129	27375240	124350	124721	372	-	-	hypothetical protein	0	0	0	0	-	-	1	1	90.1749	90.1749	6.49465	-1.304	1	1	274.227	274.227	8.09923	-0.456976	2	2	90.8045	90.8045	6.50469	-1.2153	1	1	284.508	284.508	8.15233	-0.414169	0.00176906
bll0130	27375241	124750	125478	729	-	-	hypothetical protein	3	3	288.544	288.544	8.17265	-0.450074	3	3	260.753	260.753	8.02654	-0.550866	3	3	304.206	304.206	8.2489	-0.383569	5	4	294.63	293.756	8.19847	-0.392679	4	4	335.608	335.608	8.39063	-0.298822	4.04075e-06
bll0131	27375242	125415	126932	1518	-	-	acid-CoA ligase	3	3	564.002	564.002	9.13956	0.0156822	6	6	368.303	368.303	8.52475	-0.305924	6	5	191.379	178.231	7.4776	-0.761842	10	9	191.665	180.959	7.49952	-0.732142	8	7	213.888	205.763	7.68484	-0.640445	5.87505e-12
bll0132	27375243	127029	128066	1038	-	-	hypothetical protein	10	8	1368.76	1031.02	10.0098	0.434899	11	7	1540.45	915.649	9.83865	0.340045	14	11	1937.78	1664.31	10.7007	0.818887	13	9	1817.17	1544.55	10.593	0.770262	12	9	1914.63	1602.66	10.6463	0.792959	2.0908e-08
bll0133	27375244	128227	128973	747	-	-	hypothetical protein	13	12	1704.37	1635.2	10.6753	0.755421	9	9	1871.1	1871.1	10.8697	0.846937	17	17	1632.81	1632.81	10.6731	0.805368	16	16	1768.27	1768.27	10.7881	0.865043	16	16	1695.2	1695.2	10.7272	0.832159	2.97364e-06
bll0134	27375245	129248	130249	1002	-	-	2-dehydropantoate 2-reductase	10	7	1473.18	1233.79	10.2689	0.559673	8	5	1316.81	658.403	9.36283	0.10611	16	9	1573.61	821.109	9.68143	0.318995	12	8	1416.53	650.702	9.34585	0.164572	13	8	1627.04	900.825	9.8151	0.390659	3.86064e-08
blr0135	27375246	130346	131029	684	+	-	hypothetical protein	11	11	2114.92	2114.92	11.0464	0.934195	8	8	1929.01	1929.01	10.9136	0.868555	15	13	1838.32	1663.24	10.6998	0.818433	16	14	1986.58	1874.3	10.8721	0.905845	14	12	2076.52	1946.95	10.927	0.928846	8.69754e-06
bsr0136	27375247	131077	131343	267	+	-	hypothetical protein	2	1	787.822	345.536	8.43269	-0.324811	2	1	460.669	209.395	7.71008	-0.706449	1	0	116.282	0	-	-	1	1	60.87	60.87	5.92766	-1.49555	1	0	45.1179	0	-	-	0.0105825
bll0137	27375248	131439	132224	786	-	-	oxidoreductase	6	4	882.673	769.991	9.5887	0.232032	5	5	640.173	640.173	9.32232	0.086194	9	8	962.114	942.364	9.88014	0.41645	7	6	688.43	671.807	9.3919	0.186937	7	6	837.474	763.762	9.57698	0.275401	1.53019e-06
blr0138	27375249	132485	133549	1065	+	-	hypothetical protein	8	8	1597.41	1597.41	10.6415	0.73917	4	4	1228.41	1228.41	10.2626	0.548465	8	8	1424.3	1424.3	10.476	0.708699	9	9	1233.7	1233.7	10.2688	0.612808	9	9	1282.48	1282.48	10.3247	0.637329	1.31993e-08
blr0139	27375250	133566	134726	1161	+	-	acyl-CoA dehydrogenase	8	5	944.036	282.893	8.14411	-0.463819	6	3	626.021	260.039	8.02259	-0.552809	6	4	278.879	212.024	7.72809	-0.638997	5	3	206.959	129.006	7.0113	-0.969259	6	4	250.258	142.793	7.15778	-0.895556	2.57212e-09
blr0140	27375251	134744	135556	813	+	-	enoyl-CoA hydratase	4	3	190.644	186.105	7.53997	-0.754831	3	2	151.29	123.783	6.95166	-1.07932	4	3	193.67	57.2827	5.84003	-1.56497	1	0	333.959	0	-	-	5	4	238.488	81.4953	6.34865	-1.2872	9.66016e-07
bll0141	27375252	135717	137831	2115	-	-	hypothetical protein	7	7	560.092	560.092	9.12952	0.0108472	7	7	306.637	306.637	8.26039	-0.435895	14	13	485.473	481.279	8.91073	-0.0589846	11	11	412.24	412.24	8.68734	-0.15525	13	12	519.262	513.973	9.00555	-0.00118691	2.24948e-16
bll0142	27375253	138071	138826	756	-	-	hypothetical protein	3	2	532.07	78.1021	6.28729	-1.35824	3	2	354.974	118.325	6.88661	-1.1113	2	1	422.411	164.271	7.35993	-0.819551	2	1	467.049	194.744	7.60544	-0.680701	2	1	464.377	217.013	7.76164	-0.603274	2.55095e-06
bll0143	27375254	138823	139614	792	-	-	enoyl-CoA hydratase	0	0	0	0	-	-	2	1	98.8281	84.7098	6.40446	-1.34835	3	3	64.4017	64.4017	6.00903	-1.48209	2	2	56.7334	56.7334	5.82613	-1.54486	3	3	89.4505	89.4505	6.48302	-1.22216	1.38151e-06
bll0144	27375255	139769	140974	1206	-	-	substrate-binding protein	9	8	2013.46	1774.78	10.7934	0.812344	9	8	2141.77	1845.07	10.8495	0.837002	7	7	1721.17	1721.17	10.7492	0.842655	7	7	1524.4	1524.4	10.574	0.76106	10	9	1488.57	1488.33	10.5395	0.741278	1.19497e-09
blr0145	27375256	141060	142121	1062	+	-	hypothetical protein	19	14	5191.47	2011.96	10.9744	0.89951	17	12	4632.72	1168.71	10.1907	0.513126	25	19	5306.09	1902.34	10.8936	0.913468	20	15	5119.76	1892.83	10.8863	0.912739	22	16	4732.55	1925.1	10.9107	0.920969	1.38914e-08
blr0146	27375257	142147	143739	1593	+	-	hypothetical protein	11	6	618.529	159.844	7.32053	-0.860537	10	6	547.503	266.732	8.05925	-0.534785	14	10	864.511	368.914	8.52714	-0.247111	13	9	765.774	258.659	8.01491	-0.481833	14	9	801.587	204.898	7.67876	-0.643387	1.63727e-12
blr0147	27375258	142817	143647	831	+	-	hypothetical protein	9	8	1860.7	1505.44	10.556	0.697962	11	9	1991.44	1574.32	10.6205	0.72444	16	14	1844.05	1518.47	10.5684	0.753998	13	11	1971.09	1518.58	10.5685	0.758383	14	10	1910.76	1562.5	10.6096	0.775238	7.10904e-07
bll0148	27375259	143826	145250	1425	-	-	MFS permease	6	6	567.144	567.144	9.14757	0.0195434	4	3	792.527	753.293	9.55707	0.201606	5	5	614.72	614.72	9.26378	0.114166	5	5	616.1	616.1	9.26702	0.126285	7	7	648.92	648.92	9.3419	0.161615	2.86468e-11
blr0149	27375260	145336	146496	1161	+	cyoA	cytochrome O ubiquinol oxidase subunit II	7	7	270.179	270.179	8.07777	-0.495776	4	4	231.146	231.146	7.85266	-0.636351	6	5	61.1241	42.0228	5.3931	-1.78416	4	3	50.779	34.3101	5.10056	-1.89725	6	5	95.8541	69.1731	6.11214	-1.40168	2.57212e-09
blr0150	27375261	146508	148505	1998	+	cyoB	cytochrome O ubiquinol oxidase subunit I	0	0	0	0	-	-	1	1	83.9466	83.9466	6.3914	-1.35477	0	0	0	0	-	-	5	5	0.797479	0.797479	-0.326482	-4.53302	3	3	0.861325	0.861325	-0.215371	-4.46436	1.65086e-15
blr0151	27375262	148506	149135	630	+	cyoC	cytochrome O ubiquinol oxidase subunit III	2	2	35.1459	35.1459	5.13529	-1.91316	0	0	0	0	-	-	0	0	0	0	-	-	0	0	0	0	-	-	0	0	0	0	-	-	2.18232e-05
blr0152	27375263	149132	149512	381	+	cyoD	cytochrome O ubiquinol oxidase subunit IV	0	0	0	0	-	-	1	1	117.393	117.393	6.8752	-1.11691	0	0	0	0	-	-	1	1	0.836411	0.836411	-0.257717	-4.49962	0	0	0	0	-	-	0.00151759
blr0153	27375264	149509	150369	861	+	-	surfeit locus protein 1	3	3	132.869	132.869	7.05386	-0.988989	2	1	246.75	207.79	7.69898	-0.711907	3	3	131.36	131.36	7.03738	-0.977745	4	4	200.234	200.234	7.64555	-0.661221	3	3	152.238	152.238	7.25019	-0.850828	4.26436e-07
blr0154	27375265	150314	151738	1425	+	-	two-component sensor histidine kinase	15	12	2069.17	1823.15	10.8322	0.831029	12	11	1687.06	1349.65	10.3984	0.615226	15	13	1517.35	1364.83	10.4145	0.678523	13	12	1468.35	1361.23	10.4107	0.681739	13	11	1268.05	1179.29	10.2037	0.578751	2.86468e-11
blr0155	27375266	151728	152261	534	+	-	two-component response regulator	1	1	649.607	649.607	9.34342	0.113885	3	3	251.274	251.274	7.97312	-0.57713	1	1	49.835	49.835	5.63909	-1.66352	0	0	0	0	-	-	0	0	0	0	-	-	0.00011199
bll0156	27375267	152504	153490	987	-	-	transcriptional regulator	8	6	3406.16	3241.65	11.6625	1.23098	6	5	2956.86	2854.9	11.4792	1.14662	8	7	878.526	570.705	9.1566	0.061599	7	4	725.488	283.48	8.1471	-0.417629	5	3	838.087	594.565	9.21569	0.100528	4.98469e-08
bll0157	27375268	153637	153975	339	-	-	ferredoxin	0	0	0	0	-	-	1	0	32.9843	0	-	-	0	0	0	0	-	-	0	0	0	0	-	-	0	0	0	0	-	-	0.0031038
bsl0158	27375269	154108	154338	231	-	-	hypothetical protein	1	1	79.8771	79.8771	6.31971	-1.34263	0	0	0	0	-	-	5	3	892.824	432.012	8.75493	-0.135397	5	3	998.783	355.92	8.47541	-0.258179	4	2	505.352	204.872	7.67858	-0.643475	0.0195405
bll0159	27375270	154387	157758	3372	-	mgpS	ATP-dependent helicase	39	38	2750.23	2749.14	11.4248	1.11646	40	38	2997.7	2971.17	11.5368	1.17493	40	38	1306.13	1279.17	10.321	0.632657	45	41	1332.34	1259.85	10.299	0.627508	46	44	1392.94	1326.42	10.3733	0.660853	1.12749e-25
bsl0160	27375271	158129	158317	189	-	-	hypothetical protein	4	3	995.801	956.75	9.902	0.382947	3	2	414.137	354.974	8.47157	-0.332069	4	2	962.159	621.883	9.2805	0.122364	5	3	932.412	719.964	9.49178	0.235445	5	3	1130.59	918.131	9.84256	0.403948	0.0399646
bll0161	27375272	158536	159414	879	-	-	hypothetical protein	16	14	2539.98	1347.66	10.3962	0.621022	11	9	2315.21	1297.53	10.3416	0.587294	26	25	2346.33	1834.17	10.8409	0.887648	21	18	1859.47	1279.04	10.3208	0.638099	21	19	2382.02	1752.58	10.7753	0.855403	3.1382e-07
blr0162	27375273	159877	160185	309	+	rpmB	50S ribosomal protein L28	1	1	11.9428	11.9428	3.57807	-2.66326	0	0	0	0	-	-	0	0	0	0	-	-	0	0	0	0	-	-	0	0	0	0	-	-	0.00517428
bll0163	27375274	160425	161147	723	-	-	hypothetical protein	6	6	1240.32	1240.32	10.2765	0.563339	7	7	1190.86	1190.86	10.2178	0.526443	7	7	809.768	809.768	9.66136	0.309154	7	7	841.419	841.419	9.71668	0.344672	7	7	846.579	846.579	9.7255	0.34729	4.47562e-06
blr0164	27375275	161169	161486	318	+	-	hypothetical protein	3	3	2344.17	2344.17	11.1949	1.00571	4	3	1933.94	1828.45	10.8364	0.830584	3	0	878.695	0	-	-	5	2	923.95	215.455	7.75124	-0.609888	3	0	623.25	0	-	-	0.00443878
blr0165	27375276	161639	162289	651	+	-	hypothetical protein	9	7	4654	4211.84	12.0402	1.41293	7	5	4482.98	4139.46	12.0152	1.41014	9	7	4469.38	4186.64	12.0316	1.47159	11	9	3939.11	3807.92	11.8948	1.40252	13	11	3876.27	3594.74	11.8117	1.35705	1.52598e-05
blr0166	27375277	162379	163638	1260	+	ftsZ	cell division protein FtsZ	15	11	1291.61	685.346	9.42069	0.151102	12	8	1056.05	488.09	8.931	-0.106193	23	16	1684.37	892.344	9.80146	0.37786	20	15	1688.46	903.411	9.81924	0.394482	25	19	1647.17	686.094	9.42226	0.200515	4.76251e-10
bll0167	27375278	163852	164532	681	-	-	hypothetical protein	11	8	1929.16	937.483	9.87265	0.36881	7	5	2101.7	804.556	9.65205	0.248304	8	7	1696.62	957.404	9.90298	0.427652	13	11	1797.39	923.729	9.85133	0.410066	12	11	1830.43	1127.07	10.1384	0.547124	9.1536e-06
bsl0168	27375279	164717	164995	279	-	-	hypothetical protein	5	4	6454.76	6163.77	12.5896	1.67755	6	5	7374.31	7214	12.8166	1.80412	6	5	17582.3	17280.3	14.0768	2.47466	7	6	18605.2	18300.3	14.1596	2.50247	8	7	17301.8	17190.8	14.0693	2.44983	0.00862594
bsl0169	27375280	165281	165577	297	-	-	hypothetical protein	5	3	2895.1	2360.81	11.2051	1.01063	3	2	2635.42	1882.44	10.8784	0.851223	3	0	1112.56	0	-	-	3	0	1046.15	0	-	-	3	1	1469.84	108.162	6.75704	-1.08952	0.00634794
bsl0170	27375281	165570	165866	297	-	-	hypothetical protein	5	4	1590.44	832.497	9.7013	0.286272	3	2	865.922	564.732	9.14142	-0.00274217	9	7	1329.1	1202.17	10.2314	0.58873	6	6	1094.43	1094.43	10.096	0.52888	9	8	1605.04	1384.85	10.4355	0.690957	0.00634794
blr0171	27375282	166150	166620	471	+	-	hypothetical protein	9	6	1042.07	626.806	9.29188	0.089054	5	3	1115.8	237.403	7.8912	-0.617406	10	6	776.887	244.837	7.93568	-0.537186	7	5	646.141	246.278	7.94414	-0.516201	9	7	594.956	150.414	7.23279	-0.859249	0.000327556
blr0172	27375283	166680	168188	1509	+	-	hypothetical protein	12	8	3621.85	3423.76	11.7414	1.26896	17	11	3571.62	3445.65	11.7506	1.28002	22	18	3878.33	3840.12	11.9069	1.41046	17	14	4089.74	4058.48	11.9867	1.44717	21	16	4515.39	4503.42	12.1368	1.51443	6.84855e-12
bsr0173	27375284	168368	168619	252	+	-	hypothetical protein	1	1	2811.67	2811.67	11.4572	1.13209	2	2	3594.12	3594.12	11.8114	1.30994	3	3	2904.08	2904.08	11.5039	1.21278	3	3	2723.89	2723.89	11.4115	1.16778	2	2	3264.3	3264.3	11.6726	1.28972	0.0136637
bll0174	27375285	168820	169227	408	-	-	hypothetical protein	6	6	2234.09	2234.09	11.1255	0.97229	5	5	2219.89	2219.89	11.1163	0.968179	9	8	4908.2	4864.72	12.2481	1.5778	8	7	4372.37	4348.16	12.0862	1.49548	6	6	5094.59	5094.59	12.3148	1.60056	0.000958064
bll0175	27375286	169397	170509	1113	-	-	oxidoreductase	8	7	411.141	397.878	8.63618	-0.22679	4	3	291.347	210.975	7.72093	-0.701116	5	4	338.726	231.131	7.85257	-0.577947	7	6	407.431	312.66	8.28845	-0.34898	5	3	312.849	258.474	8.01388	-0.481183	5.82668e-09
bll0176	27375287	170660	171361	702	-	-	hypothetical protein	5	1	415.293	231.302	7.85364	-0.60374	2	0	191.14	0	-	-	7	3	647.607	120.044	6.90742	-1.04148	4	2	803.49	129.376	7.01542	-0.967255	7	3	678.647	171.194	7.41949	-0.768883	6.40063e-06
bll0177	27375288	171405	172475	1071	-	-	hypothetical protein	3	1	124.044	62.0222	5.95471	-1.51844	5	4	146.166	135.725	7.08455	-1.01399	4	3	147.016	134.592	7.07245	-0.960546	6	4	216.614	164.246	7.35971	-0.800043	8	6	139.26	115.157	6.84746	-1.04576	1.19168e-08
bll0178	27375289	172472	174379	1908	-	cobT	cobyrinic acid synthase	3	2	135.389	3.86826	1.95169	-3.44668	3	1	70.3251	23.4417	4.55101	-2.25958	2	0	90.659	0	-	-	6	5	24.0508	0.835096	-0.259987	-4.50072	8	6	20.4443	1.05228	0.0735171	-4.32453	7.64856e-15
bll0179	27375290	174376	174786	411	-	-	acetyltransferase	7	6	1346.83	1328.88	10.376	0.611267	7	6	1659.57	1577.95	10.6238	0.726075	7	6	1473.04	1197.86	10.2262	0.586191	10	9	1298.73	1120.39	10.1298	0.545308	11	10	1785.13	1529.01	10.5784	0.76011	0.00091033
bll0180	27375291	174790	175923	1134	-	cobS	cobalt insertion protein	2	1	156.204	19.5255	4.28729	-2.32163	1	0	138.046	0	-	-	3	3	179.916	179.916	7.49118	-0.755184	4	4	199.241	199.241	7.63837	-0.664707	1	1	148.975	148.975	7.21893	-0.86596	4.07429e-09
blr0181	27375292	176085	176744	660	+	-	hypothetical protein	18	16	7900.65	2169.46	11.0831	0.951889	14	11	7539.17	3015.67	11.5583	1.18548	24	21	7103.23	4048.91	11.9833	1.44792	24	19	6791.1	3693.22	11.8507	1.38109	20	15	6412.63	3354.07	11.7117	1.30866	1.30907e-05
bll0182	27375293	176898	178115	1218	-	cisZ	citrate synthase	24	20	4411.42	4208.42	12.0391	1.41236	19	16	3736.41	3580.34	11.8059	1.30722	30	27	5427.62	5312.91	12.3753	1.64016	30	28	5288.18	5153.96	12.3315	1.6146	30	27	5360.82	5262.16	12.3614	1.62315	9.74035e-10
blr0183	27375294	178194	179288	1095	+	cis	citrate synthase 2	21	21	7616.56	7616.56	12.8949	1.82463	18	18	7240.02	7240.02	12.8218	1.80668	31	30	9085.31	9038.73	13.1419	2.01614	26	26	9055.54	9055.54	13.1446	2.00951	27	24	9173.56	9138.2	13.1577	2.00856	7.91763e-09
bll0184	27375295	179535	180167	633	-	dnaJ	DnaJ family molecular chaperone	4	4	513.031	513.031	9.0029	-0.0501439	3	2	441.615	370.957	8.53511	-0.300833	0	0	0	0	-	-	0	0	0	0	-	-	1	1	21.7495	21.7495	4.44291	-2.20963	2.07359e-05
bsr0185	27375296	180275	180544	270	+	-	hypothetical protein	2	2	1066.09	1066.09	10.0581	0.458149	1	1	372.723	372.723	8.54196	-0.297463	2	2	1166.32	1166.32	10.1878	0.567314	2	2	741.209	741.209	9.53374	0.255821	2	2	1079.3	1079.3	10.0759	0.516881	0.0100553
bll0186	27375297	180636	181940	1305	-	-	hypothetical protein	18	16	4060.77	4035.32	11.9785	1.38317	19	15	4327.02	4112.81	12.0059	1.40556	22	19	4496.5	4290.87	12.0671	1.48899	21	17	3730.79	3549.6	11.7934	1.3533	21	18	3718.56	3611.75	11.8185	1.36035	2.21259e-10
bll0187	27375298	182033	183181	1149	-	aroB	3-dehydroquinate synthase	2	1	32.1177	3.21177	1.68337	-3.57593	1	0	48.6584	0	-	-	2	0	11.5805	0	-	-	8	0	11.0939	0	-	-	8	0	16.9746	0	-	-	3.15554e-09
bll0188	27375299	183178	183912	735	-	-	shikimate kinase	6	3	1496.21	577.397	9.17342	0.0319947	9	6	1901.65	715.02	9.48184	0.164621	9	6	1556.89	552.152	9.10892	0.0382155	12	9	1504.48	655.121	9.35562	0.169314	11	7	1407.96	660.274	9.36692	0.173728	3.64813e-06
bsr0189	27375300	183985	184131	147	+	-	hypothetical protein	1	1	175.73	175.73	7.45721	-0.794695	0	0	0	0	-	-	3	1	3273.69	90.5167	6.50011	-1.24124	2	1	2742.32	86.7136	6.43819	-1.2476	3	1	2563.83	56.5838	5.82232	-1.54196	0.0817361
blr0190	27375301	184149	185105	957	+	xerD	site-specific integrase/recombinase	11	7	1754.54	894.624	9.80514	0.33629	8	5	1542.3	560.837	9.13144	-0.00765077	1	1	27.8076	27.8076	4.79741	-2.07631	3	1	53.6116	14.6516	3.87299	-2.49345	3	1	15.2851	1.19883	0.261633	-4.23348	8.30987e-08
blr0191	27375302	185287	186249	963	+	accA	acetyl-CoA carboxylase carboxyltransferase subunit alpha	3	1	203.102	15.3284	3.93814	-2.48982	1	1	23.2226	23.2226	4.53746	-2.26624	1	0	18.4229	0	-	-	3	2	45.0046	26.8042	4.74439	-2.07023	2	0	80.4171	0	-	-	7.50245e-08
blr0192	27375303	186660	188240	1581	+	-	hypothetical protein	9	6	525.188	235.751	7.88112	-0.5905	9	5	488.006	297.047	8.21455	-0.458433	9	6	216.015	81.3563	6.34618	-1.31673	6	3	124.163	24.1877	4.5962	-2.14221	7	4	200.104	35.7393	5.15944	-1.86281	2.00865e-12
bll0193	27375304	188443	189138	696	-	-	ABC transporter ATP-binding protein	5	4	1691.4	1564.15	10.6112	0.724547	3	2	996.07	947.873	9.88855	0.364577	4	4	1841.68	1841.68	10.8468	0.890537	3	3	2164.32	2164.32	11.0797	1.00665	3	3	2356.8	2356.8	11.2026	1.06225	7.08947e-06
bll0194	27375305	189131	189904	774	-	-	ABC transporter ATP-binding protein	3	3	166.875	166.875	7.38262	-0.830624	1	1	14.4466	14.4466	3.85266	-2.60292	2	2	54.4387	54.4387	5.76656	-1.601	2	2	64.6403	64.6403	6.01436	-1.45344	2	2	90.0485	90.0485	6.49263	-1.21751	1.87727e-06
bll0195	27375306	189852	190937	1086	-	-	ABC transporter permease	3	3	220.876	220.876	7.78709	-0.635794	0	0	0	0	-	-	4	4	198.078	198.078	7.62993	-0.687138	5	5	28.1699	28.1699	4.81608	-2.03541	4	4	164.011	164.011	7.35765	-0.798815	9.22958e-09
bll0196	27375307	190944	192161	1218	-	-	ABC transporter substrate-binding protein	8	7	1111.94	1002.87	9.96992	0.415665	7	6	1312.79	1184.27	10.2098	0.522507	4	4	358.685	358.685	8.48658	-0.267006	5	5	397.948	397.948	8.63644	-0.179972	4	4	393.967	393.967	8.62193	-0.186868	9.74035e-10
bll0197	27375308	192166	193023	858	-	-	ABC transporter permease	7	6	438.71	395.699	8.62826	-0.230607	4	4	560.388	560.388	9.13028	-0.00821934	5	4	457.489	416.134	8.70091	-0.161891	5	4	746.54	692.314	9.43528	0.208005	4	3	555.256	543.222	9.0854	0.0374626	4.48797e-07
bll0198	27375309	193060	194574	1515	-	-	amidase	8	6	772.167	706.398	9.46434	0.172128	5	2	966.866	863.537	9.75411	0.298483	8	4	547.462	285.441	8.15705	-0.428617	10	6	538.904	269.452	8.07388	-0.453189	8	4	693.293	359.71	8.49069	-0.250392	6.18311e-12
bll0199	27375310	194739	195959	1221	-	-	nitrile hydratase regulator	5	2	541.006	102.761	6.68315	-1.16756	5	1	521.995	45.7891	5.51693	-1.78469	9	5	837.298	197.973	7.62916	-0.687514	9	6	740.698	195.484	7.61091	-0.678045	9	7	880.431	189.335	7.5648	-0.69855	9.25505e-10
blr0200	27375311	196103	196546	444	+	-	transcriptional regulator	3	2	157.919	149.608	7.22504	-0.906532	1	1	50.368	50.368	5.65444	-1.71709	2	2	224.763	224.763	7.81226	-0.597715	2	2	184.457	184.457	7.52714	-0.718728	2	2	248.062	248.062	7.95455	-0.509896	0.000518856
bsl0201	27375312	196597	196788	192	-	-	hypothetical protein	2	1	211.425	192.204	7.5865	-0.73242	2	1	465.904	116.476	6.86389	-1.12247	2	1	300.308	265.657	8.05342	-0.47944	1	1	468.05	468.05	8.87052	-0.0662849	1	1	906.773	906.773	9.8246	0.395256	0.0379734
bll0202	27375313	196791	197453	663	-	-	hypothetical protein	5	4	1046.43	901.708	9.81652	0.341771	4	3	1467.28	1113.11	10.1204	0.478555	6	5	889.74	548.561	9.09951	0.0335993	5	4	925.256	701.752	9.45482	0.217493	7	6	1038.7	746.254	9.54352	0.259208	1.24384e-05
bll0203	27375314	197458	198510	1053	-	-	hypothetical protein	3	1	837.595	350.458	8.4531	-0.314982	6	4	775.179	212.378	7.73049	-0.696416	5	3	783.447	269.573	8.07453	-0.469087	4	2	633.108	137.698	7.10536	-0.923573	7	5	816.337	185.494	7.53523	-0.712861	1.61933e-08
bll0204	27375315	198903	201743	2841	-	secA	preprotein translocase subunit SecA	3	2	20.7832	19.4843	4.28424	-2.3231	0	0	0	0	-	-	0	0	0	0	-	-	3	2	2.13121	2.01904	1.01367	-3.88214	4	3	0.504789	0.302873	-1.72321	-5.1942	9.56619e-22
blr0205	27375316	202049	203020	972	+	-	hypothetical protein	19	15	2870.25	2164.08	11.0795	0.950162	17	13	2565.35	2013.16	10.9752	0.898844	26	24	2865.62	2318.05	11.1787	1.05331	21	19	3012.64	2469.38	11.2699	1.09905	24	22	2797.98	2089.78	11.0291	0.978285	6.436e-08
blr0206	27375317	203123	204364	1242	+	argJ	bifunctional ornithine acetyltransferase/N-acetylglutamate synthase	5	3	386.266	332.783	8.37844	-0.350946	1	0	207.068	0	-	-	2	0	44.6389	0	-	-	1	1	0.51316	0.51316	-0.962519	-4.84192	5	3	20.5532	1.15467	0.207486	-4.25969	6.47157e-10
blr0207	27375318	204370	204780	411	+	-	NTP pyrophosphohydrolase	2	1	1553.35	98.7678	6.62597	-1.1951	2	1	544.121	163.236	7.35082	-0.883078	6	3	1548.58	555.764	9.11833	0.0428288	6	3	1442.17	512.512	9.00144	-0.00269913	9	5	1932.38	676.228	9.40137	0.1904	0.00091033
bll0208	27375319	205000	205908	909	-	-	methyltransferase	3	1	251.705	16.239	4.02139	-2.44971	2	0	221.42	0	-	-	3	0	631.874	0	-	-	4	0	462.759	0	-	-	3	1	717.211	44.4904	5.47542	-1.70986	1.88245e-07
blr0209	27375320	205988	206785	798	+	comF	competence protein F	17	14	3241.75	2987.4	11.5447	1.17422	16	15	2872.49	2830.45	11.4668	1.14052	22	20	2312.15	1864.72	10.8647	0.899336	24	21	2822.13	2146.45	11.0677	1.00084	25	22	2849.16	2085.38	11.0261	0.976814	1.24728e-06
bsr0210	27375321	206833	207108	276	+	-	glutaredoxin	5	5	1524.26	1524.26	10.5739	0.706598	4	4	1580.02	1580.02	10.6257	0.727005	5	5	1815.91	1815.91	10.8265	0.880567	4	4	1541.4	1541.4	10.59	0.768834	5	5	2373.55	2373.55	11.2128	1.0672	0.00907825
blr0211	27375322	207105	207983	879	+	-	amidohydrolase	18	14	11641.9	11150.7	13.4449	2.08952	17	14	12733.6	11563.3	13.4973	2.13877	24	18	4215.82	3544.72	11.7915	1.35383	20	15	4498.76	3693.19	11.8507	1.38108	25	20	4630.25	3850.71	11.9109	1.40509	3.1382e-07
blr0212	27375323	207980	208462	483	+	-	hypothetical protein	5	5	2475.5	2475.5	11.2735	1.04359	4	4	3264.22	3264.22	11.6725	1.24165	6	6	2759.45	2759.45	11.4302	1.17664	6	6	2958.44	2958.44	11.5306	1.22565	7	7	2488.16	2488.16	11.2809	1.10013	0.000266995
bll0213	27375324	208602	209501	900	-	-	hypothetical protein	8	8	2029.68	2029.68	10.987	0.905604	7	7	2323.31	2323.31	11.182	1.00047	9	8	1564.68	1542.51	10.5911	0.76511	11	9	1895.75	1794.48	10.8094	0.875352	11	8	1733.36	1691.93	10.7245	0.830809	2.19438e-07
bll0214	27375325	209780	210541	762	-	ubiG	3-demethylubiquinone-9 3-methyltransferase	3	1	1007.33	842.672	9.71883	0.294715	4	3	1012.52	909.796	9.8294	0.335497	1	0	64.0269	0	-	-	2	0	51.0211	0	-	-	1	0	113.298	0	-	-	2.30309e-06
bll0215	27375326	210562	211029	468	-	-	hypothetical protein	18	17	5677.42	5622.22	12.4569	1.61364	16	16	7741.17	7741.17	12.9183	1.85415	27	26	10116.9	10079	13.2991	2.09321	20	20	9227.2	9227.2	13.1717	2.02267	22	22	9104.73	9104.73	13.1524	2.006	0.000344732
blr0216	27375327	211205	212461	1257	+	lysC	aspartate kinase	2	0	199.636	0	-	-	3	0	284.657	0	-	-	2	0	130.554	0	-	-	3	0	71.9992	0	-	-	4	1	52.0248	0.228179	-2.13176	-5.39195	5.01223e-10
blr0217	27375328	212750	215017	2268	+	ptsP	phosphoenolpyruvate-protein phosphotransferase	17	10	1225.23	419.799	8.71355	-0.189521	10	6	1089.57	488.09	8.931	-0.106193	8	5	105.603	52.8014	5.7225	-1.62261	11	7	186.595	137.979	7.1083	-0.922144	7	4	130.385	102.436	6.67858	-1.1275	1.65999e-17
blr0218	27375329	215076	216161	1086	+	prfA	peptide chain release factor 1	1	1	27.1847	27.1847	4.76472	-2.09166	0	0	0	0	-	-	0	0	0	0	-	-	1	1	0.293437	0.293437	-1.76888	-5.23355	0	0	0	0	-	-	9.22958e-09
blr0219	27375330	216158	217051	894	+	hemK	protoporphyrinogen oxidase	11	9	945.284	825.576	9.68926	0.28047	14	13	1676	1550.93	10.5989	0.713823	18	15	1580.14	1490.84	10.5419	0.741006	18	15	1893.86	1581.96	10.6275	0.787029	18	14	1572.06	1314.44	10.3602	0.654515	2.43054e-07
blr0220	27375331	217515	218303	789	+	-	hypothetical protein	2	1	60.8038	14.0316	3.81061	-2.55125	1	1	28.344	28.344	4.82497	-2.12489	0	0	0	0	-	-	0	0	0	0	-	-	0	0	0	0	-	-	1.45395e-06
bll0221	27375332	218361	219101	741	-	-	hypothetical protein	2	1	149.406	64.7425	6.01664	-1.48861	4	3	241.44	165.99	7.37495	-0.871213	0	0	0	0	-	-	0	0	0	0	-	-	3	2	10.838	0.774146	-0.369322	-4.53888	3.29367e-06
blr0222	27375333	219210	219977	768	+	gloB	glyoxalase II	6	5	1225.3	730.376	9.5125	0.195326	8	7	1936.41	1266.68	10.3068	0.570222	9	9	661.255	661.255	9.36906	0.165799	10	8	1077.59	1032.37	10.0117	0.487974	10	8	755.52	702.488	9.45633	0.217004	2.07931e-06
blr0223	27375334	220001	220423	423	+	-	hypothetical protein	7	6	5182.16	4161.43	12.0229	1.40456	7	6	5841.97	4811.04	12.2321	1.51678	7	6	3266.2	1263.49	10.3032	0.623932	8	7	3219.87	1142.1	10.1575	0.558752	7	6	3255.39	1344.6	10.393	0.67036	0.000742021
bll0224	27375335	220539	221408	870	-	-	hypothetical protein	3	3	352.065	352.065	8.4597	-0.311802	3	3	179.935	179.935	7.49133	-0.813995	2	2	135.099	135.099	7.07787	-0.957886	1	1	16.1168	16.1168	4.01049	-2.42667	4	3	148.026	138.136	7.10994	-0.918711	3.6582e-07
bll0225	27375336	221577	222302	726	-	phbB	acetoacetyl CoA reductase	6	6	975.953	975.953	9.93067	0.396757	6	6	754.687	754.687	9.55974	0.202918	4	4	430.702	430.702	8.75055	-0.137544	4	4	492.494	492.494	8.94396	-0.0306159	3	3	434.182	434.182	8.76216	-0.118994	4.25263e-06
bll0226	27375337	222553	223737	1185	-	atoB	acetyl-CoA acetyltransferase	20	19	1840.49	1824.92	10.8336	0.831704	15	15	1594.69	1594.69	10.6391	0.733559	25	23	4848.91	4616.85	12.1727	1.5408	26	22	6109.91	5746.32	12.4884	1.69083	29	26	5140.51	4922.19	12.2651	1.57652	1.70894e-09
blr0227	27375338	224037	224630	594	+	-	hypothetical protein	30	28	17830.3	17644	14.1069	2.40842	29	27	16000.7	15680.7	13.9367	2.35482	55	49	60440.5	59118.9	15.8513	3.34494	47	42	57576.7	56778.4	15.7931	3.2958	47	41	60066.8	58772.7	15.8429	3.30826	4.02963e-05
blr0228	27375339	224704	225468	765	+	-	hypothetical protein	10	8	1394.12	1133.63	10.1467	0.500834	9	8	2031.71	2017.09	10.9781	0.900226	10	7	2098.8	1948.06	10.9278	0.930271	9	8	1585.03	1492.55	10.5436	0.746269	11	8	2195.96	2016	10.9773	0.953184	2.18834e-06
bll0229	161511113	225531	226448	918	-	ilvE	aminotransferase	6	5	1519.54	1177.85	10.2019	0.527427	6	5	2740.61	2472.64	11.2718	1.04466	12	10	1688.61	1347.99	10.3966	0.669737	10	7	1867.95	1261.85	10.3013	0.628616	9	7	1658.13	1190.71	10.2176	0.585485	1.61487e-07
blr0230	27375341	226602	227537	936	+	-	esterase	10	8	3367.03	2846.6	11.475	1.14067	9	7	3010.46	2675.96	11.3858	1.10071	10	7	1651.4	1480.81	10.5322	0.736228	8	7	1556.59	1492.25	10.5433	0.746124	8	7	1645.24	1618.88	10.6608	0.799993	1.1884e-07
bsl0231	27375342	227547	227795	249	-	-	hypothetical protein	3	2	4238.68	3616.22	11.8203	1.30697	3	2	2963.82	2559.66	11.3217	1.06919	4	3	6056.26	4079.07	11.994	1.45318	5	3	5911.44	4517.73	12.1414	1.52228	3	2	6236.34	4540.76	12.1487	1.52019	0.0143801
blr0232	27375343	227767	228267	501	+	-	hypothetical protein	4	2	1915.14	103.123	6.68822	-1.16512	4	2	1339.12	66.9562	6.06515	-1.51517	7	4	1190.72	106.235	6.73112	-1.12795	6	4	1265.78	214.993	7.74814	-0.611392	5	3	1131.83	209.534	7.71104	-0.627763	0.000196485
bll0233	27375344	228334	228936	603	-	-	hypothetical protein	2	0	67.3193	0	-	-	1	1	18.5434	18.5434	4.21284	-2.42584	2	1	44.1325	7.35542	2.87881	-3.01726	1	0	51.2624	0	-	-	2	1	13.3184	0.475657	-1.07201	-4.879	3.45683e-05
bll0234	27375345	229004	229591	588	-	-	hypothetical protein	3	2	320.079	244.766	7.93526	-0.564421	3	2	608.527	285.247	8.15607	-0.487183	3	2	539.329	214.977	7.74804	-0.629211	5	4	296.994	254.179	7.9897	-0.494074	3	2	373.16	218.043	7.76847	-0.599968	4.46331e-05
bll0235	27375346	229588	230049	462	-	-	hypothetical protein	1	1	47.9263	47.9263	5.58274	-1.69762	0	0	0	0	-	-	1	1	14.4004	14.4004	3.84804	-2.54191	0	0	0	0	-	-	2	2	112.99	112.99	6.82005	-1.05903	0.000381833
bll0236	27375347	230076	231239	1164	-	-	cysteine synthase/cystathionine beta-synthase family protein	8	7	1344.24	1334.73	10.3823	0.614322	5	4	1623.46	1527.4	10.5769	0.702979	5	3	1282.2	1238.38	10.2742	0.609732	6	4	1142.18	1121.38	10.1311	0.545923	5	3	1386.55	1327.66	10.3747	0.661504	2.44397e-09
blr0237	27375348	231320	232300	981	+	-	transcriptional regulator	11	10	4687.2	4559.3	12.1546	1.46801	10	8	3544.86	3396.68	11.7299	1.26987	15	14	3372.83	3336.66	11.7042	1.31103	14	13	3699.33	3644.43	11.8315	1.37177	14	12	3698.27	3669.03	11.8412	1.37134	5.52115e-08
blr0238	27375349	232297	233757	1461	+	-	oxidoreductase	6	4	194.493	88.4061	6.46607	-1.27212	4	2	221.95	91.8414	6.52107	-1.29102	6	3	159.38	107.771	6.75183	-1.11779	8	5	169.697	112.768	6.81721	-1.06352	8	5	250.306	100.711	6.65408	-1.13936	1.55142e-11
blr0239	27375350	233726	235087	1362	+	-	citrate-proton symporter	11	8	1113.6	747.819	9.54654	0.211727	9	6	1116.53	935.913	9.87023	0.35557	11	9	934.608	840.17	9.71454	0.335232	9	7	1007.73	926.537	9.8557	0.412192	10	8	916.691	832.455	9.70123	0.335542	8.37885e-11
bll0240	27375351	235094	235558	465	-	-	transcriptional regulator	6	6	1555.49	1555.49	10.6032	0.720691	8	8	1995.87	1995.87	10.9628	0.892725	7	7	825.065	825.065	9.68836	0.322395	6	6	838.828	838.828	9.71223	0.342512	8	8	695.773	695.773	9.44247	0.210296	0.000362808
blr0241	27375352	235722	236735	1014	+	-	1-aminocyclopropane-1-carboxylate deaminase	7	5	1084.53	454.921	8.82947	-0.133683	6	4	1643.07	419.038	8.71094	-0.214387	8	7	627.681	338.991	8.4051	-0.306962	6	5	534.264	343.814	8.42549	-0.282426	6	5	734.307	464.458	8.8594	-0.0719244	3.14686e-08
bll0242	27375353	236940	238952	2013	-	recQ	ATP-dependent DNA helicase	16	13	905.623	760.797	9.57137	0.223684	15	14	777.664	738.78	9.529	0.187808	19	16	1066.42	860.403	9.74887	0.352069	25	21	1081.56	806.1	9.65482	0.314626	21	18	1139.16	847.497	9.72707	0.348047	1.27859e-15
bll0243	27375354	239041	239907	867	-	-	hypothetical protein	15	13	1208.83	987.491	9.94762	0.404925	9	8	915.686	825.408	9.68896	0.266452	17	15	1483.56	1342.87	10.3911	0.667046	15	12	1633.06	1549.26	10.5974	0.772394	17	15	1446.02	1376.87	10.4272	0.686922	3.85002e-07
bll0244	27375355	239885	240886	1002	-	-	homoserine O-succinyltransferase	6	5	2084.55	1145.4	10.1616	0.508013	6	5	1473.04	1015.5	9.98798	0.413461	11	10	1465.16	1343.43	10.3917	0.667341	7	6	1283.91	1183.1	10.2084	0.583463	7	6	1294.7	1202.82	10.2322	0.592547	3.86064e-08
bll0245	27375356	240899	242200	1302	-	cysD	O-acetylhomoserine sulfhydrylase	7	7	671.741	671.741	9.39176	0.137168	7	7	1142.22	1142.22	10.1576	0.496863	10	10	841.416	841.416	9.71668	0.33628	10	10	773.185	773.185	9.59467	0.285415	14	14	782.92	782.92	9.61272	0.292702	2.32861e-10
bll0246	27375357	242527	244101	1575	-	bam	amidase	12	10	583.422	527.189	9.04218	-0.0312252	9	6	347.875	312.377	8.28715	-0.42274	16	11	702.611	584.336	9.19065	0.0782999	14	10	589.392	490.047	8.93678	-0.0341051	18	13	706.946	615.892	9.26653	0.125137	2.22482e-12
bsr0247	27375358	243956	244246	291	+	-	hypothetical protein	0	0	0	0	-	-	1	1	115.275	115.275	6.84894	-1.12982	1	1	396.283	396.283	8.63039	-0.196476	1	1	277.059	277.059	8.11405	-0.433682	1	1	343.003	343.003	8.42208	-0.283603	0.00703111
blr0248	27375359	244354	245172	819	+	-	hypothetical protein	6	5	657.86	585.766	9.19418	0.041994	5	5	450.544	450.544	8.81553	-0.162967	7	6	1077.69	980.211	9.93695	0.44431	7	6	1252.51	1022.55	9.99796	0.481282	7	5	1121.72	869.919	9.76474	0.366281	8.72154e-07
blr0249	27375360	245169	246779	1611	+	-	hypothetical protein	8	6	966.677	728.444	9.50867	0.193484	7	5	860.664	541.385	9.08051	-0.0326881	10	6	728.207	261.549	8.03094	-0.490467	9	7	726.557	278.319	8.1206	-0.430502	8	6	784.797	284.151	8.15051	-0.415048	1.20489e-12
bll0250	27375361	246787	247821	1035	-	mocA	oxidoreductase	2	2	413.601	413.601	8.6921	-0.199857	3	3	421.339	421.339	8.71884	-0.210502	1	1	299.973	299.973	8.22869	-0.393482	1	1	326.062	326.062	8.349	-0.319571	4	4	421.502	421.502	8.7194	-0.139692	2.20043e-08
bll0251	27375362	247832	249070	1239	-	-	efflux protein	7	6	872.691	586.758	9.19662	0.0431708	6	5	315.867	234.644	7.87433	-0.625698	6	5	499.376	494.006	8.94839	-0.0405169	12	11	352.366	345.936	8.43436	-0.278115	9	8	467.387	439.839	8.78083	-0.109956	6.81091e-10
blr0252	27375363	249112	250089	978	+	-	transcriptional regulator	6	6	4648.75	4648.75	12.1826	1.48152	6	6	5453.65	5453.65	12.413	1.60571	7	5	2854.84	2825.36	11.4642	1.19334	11	10	3225.5	3165.87	11.6284	1.27314	9	7	3113.68	3068.22	11.5832	1.24646	5.81065e-08
blr0253	161511112	250348	251145	798	+	-	hypothetical protein	4	2	2053.26	827.779	9.6931	0.282323	6	4	2494.16	938.814	9.8747	0.357766	11	8	8387.09	6683.55	12.7064	1.80255	10	8	7403.74	5918.2	12.5309	1.71148	8	6	7561.22	6104.12	12.5756	1.7268	1.24728e-06
bll0254	27375365	251201	251608	408	-	-	hypothetical protein	1	1	27.1347	27.1347	4.76207	-2.09293	1	1	82.2183	82.2183	6.36139	-1.36952	0	0	0	0	-	-	1	1	31.2424	31.2424	4.96543	-1.96288	1	1	26.0107	26.0107	4.70104	-2.08469	0.000958064
bsl0255	27375366	251789	252043	255	-	-	hypothetical protein	1	1	159.19	159.19	7.31461	-0.863387	0	0	0	0	-	-	1	0	147.844	0	-	-	1	0	57.486	0	-	-	1	0	196.838	0	-	-	0.0129829
bll0256	27375367	252040	253005	966	-	-	transcriptional regulator	15	13	1715.27	1635.05	10.6751	0.755356	16	16	2349.78	2349.78	11.1983	1.00851	18	17	5059.75	4949.56	12.2731	1.59004	15	14	5941.96	5877.96	12.5211	1.7067	16	15	5393.19	5326.68	12.379	1.63167	7.12865e-08
blr0257	27375368	253333	255243	1911	+	-	two-component sensor histidine kinase	24	20	2354.01	2131.93	11.0579	0.939761	24	20	2469.22	2270.28	11.1487	0.984096	35	29	2812.98	2658.64	11.3765	1.1503	28	21	2738.82	2489.68	11.2817	1.10478	26	20	2608.86	2404.58	11.2316	1.07627	7.26748e-15
blr0258	27375369	255240	255911	672	+	-	two-component response regulator	11	10	3514.59	3327.88	11.7004	1.24922	8	6	4093.3	3843.71	11.9083	1.35756	14	11	3428.79	3174.68	11.6324	1.27582	15	13	2770.84	2579.73	11.333	1.12968	15	13	3082.47	2937.36	11.5203	1.21602	1.06704e-05
blr0259	27375370	256005	256388	384	+	-	two-component response regulator	4	3	1230.11	1162.84	10.1834	0.518513	3	3	873.57	873.57	9.77078	0.306676	3	2	2102.16	1767.2	10.7872	0.861328	3	2	2887.97	2399.17	11.2283	1.07883	5	3	2570.19	2234.81	11.1259	1.02514	0.00144198
blr0260	27375371	256542	258425	1884	+	-	hypothetical protein	14	13	3040.01	2595.37	11.3417	1.07646	15	14	2658.92	2243.46	11.1315	0.975669	18	16	3819.69	3536.01	11.7879	1.35209	22	19	3752.18	3518.08	11.7806	1.34705	22	20	3713.6	3407.45	11.7345	1.31969	1.15118e-14
blr0261	27375372	258637	259932	1296	+	-	hypothetical protein	17	12	1127.6	1013.7	9.98541	0.423128	17	11	1553.01	1440.85	10.4927	0.661605	24	18	2707.05	2352.84	11.2002	1.06385	18	12	2601.75	2049.98	11.0014	0.968622	19	13	2676.55	2209.81	11.1097	1.01728	2.57922e-10
blr0262	27375373	260169	261236	1068	+	-	transcriptional regulator	9	8	732.536	725.625	9.50308	0.19079	5	4	335.032	314.092	8.29505	-0.418857	6	5	593.868	498.35	8.96102	-0.0343224	8	7	566.628	426.687	8.73703	-0.131115	8	7	702.282	546.518	9.09412	0.0416867	1.25417e-08
bll0263	27375374	261455	262393	939	-	-	ACP S-malonyltransferase	3	3	294.754	294.754	8.20337	-0.435275	2	1	381.059	345.334	8.43185	-0.351598	4	4	177.129	177.129	7.46866	-0.766229	6	5	214.145	202.267	7.66012	-0.654144	7	6	173.192	160.363	7.3252	-0.814521	1.12919e-07
bll0264	27375375	262403	263353	951	-	mdcF	malonate decarboxylase subunit	2	2	915.79	915.79	9.83887	0.35254	1	1	752.501	752.501	9.55555	0.20086	2	2	806.846	806.846	9.65615	0.306596	1	1	681.577	681.577	9.41273	0.197053	2	2	907.513	907.513	9.82577	0.395825	9.20419e-08
bll0265	27375376	263350	264228	879	-	mdcB	2-(5''-triphosphoribosyl)-3'-dephosphocoenzyme-A synthase	3	2	272.891	88.1647	6.46213	-1.27402	3	1	101.767	12.7209	3.66913	-2.69315	4	4	209.404	209.404	7.71014	-0.647797	3	3	134.502	134.502	7.07149	-0.940026	3	3	134.111	134.111	7.06728	-0.93936	3.1382e-07
bll0266	27375377	264225	264905	681	-	mdcG	phosphoribosyl-dephospho-CoA transferase	3	3	1159.66	1159.66	10.1795	0.516612	1	1	328.39	328.39	8.35927	-0.387282	2	2	71.6424	71.6424	6.16274	-1.4067	1	1	21.5256	21.5256	4.42798	-2.2239	2	2	61.4918	61.4918	5.94232	-1.48387	9.1536e-06
bll0267	27375378	264880	265602	723	-	mdcE	malonate decarboxylase subunit gamma	1	1	66.3544	66.3544	6.05212	-1.47152	0	0	0	0	-	-	1	1	12.2692	12.2692	3.61697	-2.65524	2	2	26.4458	26.4458	4.72497	-2.07967	0	0	0	0	-	-	4.47562e-06
bll0268	27375379	265589	266452	864	-	mdcD	malonate decarboxylase subunit beta	1	1	59.7969	59.7969	5.902	-1.54383	0	0	0	0	-	-	1	1	192.505	192.505	7.58875	-0.70733	4	3	292.485	279.207	8.12519	-0.42827	2	2	300.764	300.764	8.23249	-0.375369	4.0519e-07
bll0269	27375380	266524	266841	318	-	mdcC	malonate decarboxylase subunit delta	1	1	13856.1	13856.1	13.7582	2.24048	1	1	13572.7	13572.7	13.7284	2.25242	4	4	18375.9	18375.9	14.1655	2.51816	3	3	17492.9	17492.9	14.0945	2.47085	3	3	16384.9	16384.9	14.0001	2.4163	0.00443878
bll0270	27375381	266852	268498	1647	-	mdcA	malonate decarboxylase subunit alpha	4	3	362.983	235.266	7.87815	-0.591931	4	3	420.926	251.198	7.97268	-0.577345	6	5	517.05	372.976	8.54294	-0.239363	8	5	705.259	490.682	8.93864	-0.0331983	9	8	555.183	328.268	8.35873	-0.314263	6.52528e-13
bll0271	27375382	268495	269361	867	-	-	hypothetical protein	3	2	391.591	361.796	8.49903	-0.292854	2	2	412.704	412.704	8.68896	-0.22519	3	3	432.277	432.277	8.75581	-0.134962	2	2	342.196	342.196	8.41868	-0.285731	2	2	331.151	331.151	8.37135	-0.308158	3.85002e-07
bll0272	27375383	269459	270244	786	-	-	hypothetical protein	3	3	328.655	328.655	8.36043	-0.35962	3	3	113.809	113.809	6.83047	-1.13891	3	3	527.611	527.611	9.04333	0.00604755	5	5	383.542	383.542	8.58324	-0.205808	3	3	386.077	386.077	8.59275	-0.200994	1.53019e-06
bsl0273	27375384	270252	270518	267	-	-	hypothetical protein	0	0	0	0	-	-	0	0	0	0	-	-	1	1	299.01	299.01	8.22405	-0.395757	1	1	145.611	145.611	7.18597	-0.884423	1	1	25.7817	25.7817	4.68827	-2.09086	0.0105825
blr0274	27375385	270565	270906	342	+	-	hypothetical protein	1	0	571.892	0	-	-	0	0	0	0	-	-	1	0	129.688	0	-	-	1	0	228.289	0	-	-	2	1	254.952	0.838658	-0.253845	-4.48298	0.00294916
bll0275	27375386	271050	271550	501	-	-	hypothetical protein	1	1	5259.26	5259.26	12.3606	1.56727	1	1	4173.61	4173.61	12.0271	1.41597	2	2	4214	4214	12.041	1.4762	1	1	3694.31	3694.31	11.8511	1.3813	1	1	3400.63	3400.63	11.7316	1.31829	0.000196485
blr0276	27375387	271601	272773	1173	+	-	hypothetical protein	2	2	50.3369	50.3369	5.65354	-1.66351	3	3	47.6628	47.6628	5.57479	-1.75625	2	2	105.873	105.873	6.72619	-1.13036	3	3	85.0337	85.0337	6.40996	-1.26131	4	4	211.02	211.02	7.72124	-0.622828	2.09657e-09
blr0277	27375388	272770	275913	3144	+	-	AcrB/AcrD/AcrF family protein	14	12	416.687	377.953	8.56206	-0.262494	11	10	412.556	401.887	8.65064	-0.244029	13	12	329.404	324.467	8.34193	-0.337947	12	11	325.261	322.828	8.33462	-0.326555	16	14	312.912	298.59	8.22202	-0.380436	5.48252e-24
blr0278	27375389	275900	276316	417	+	-	hypothetical protein	2	2	380.537	380.537	8.57189	-0.257759	2	2	831.253	831.253	9.69914	0.271457	3	3	1106.17	1106.17	10.1114	0.529847	2	2	1005.69	1005.69	9.97397	0.469631	2	2	1125.27	1125.27	10.1361	0.546012	0.000821878
blr0279	27375390	276419	278269	1851	+	-	two-component hybrid sensor and regulator	8	6	546.271	506.398	8.98413	-0.0591875	8	8	622.212	622.212	9.28126	0.066009	7	7	525.96	525.96	9.03881	0.00383029	7	7	542.484	542.484	9.08344	0.0371226	7	7	464.399	464.399	8.85922	-0.0720127	2.01975e-14
bll0280	27375391	278293	280584	2292	-	fdhF	formate dehydrogenase subunit alpha	6	6	505.568	505.568	8.98176	-0.0603272	6	5	658.608	614.7	9.26374	0.0573941	13	12	523.453	492.491	8.94395	-0.0426913	10	9	665.43	652.5	9.34983	0.166505	10	9	578.898	556.123	9.11926	0.0538526	1.10291e-17
blr0281	27375392	280833	282080	1248	+	-	oxalate decarboxylase	8	8	431.72	431.72	8.75395	-0.170061	5	5	421.105	421.105	8.71804	-0.210896	6	6	154.596	154.596	7.27236	-0.8625	14	13	234.153	210.661	7.71878	-0.625654	16	15	257.633	248.44	7.95676	-0.50883	5.84276e-10
bll0282	27375393	282161	283147	987	-	-	quinol oxidase subunit II transmembrane protein	3	3	1316.1	1316.1	10.3621	0.604555	3	3	1518.08	1518.08	10.568	0.69864	4	4	1307.68	1307.68	10.3528	0.648255	4	4	1333.45	1333.45	10.381	0.66729	5	5	1273.7	1273.7	10.3148	0.632529	4.98469e-08
bll0283	27375394	283150	284556	1407	-	-	quinol oxidase subunit I transmembrane protein	6	5	246.546	57.7023	5.85056	-1.56861	6	5	429.148	166.891	7.38276	-0.867374	6	5	373.55	192.292	7.58715	-0.708115	10	9	361.706	184.59	7.52818	-0.718222	9	8	391.602	173.275	7.43692	-0.760445	3.89269e-11
bll0284	27375395	284576	286114	1539	-	mqo	malate:quinone oxidoreductase	5	4	163.055	134.281	7.06911	-0.981643	2	2	130.78	130.78	7.031	-1.04032	6	6	283.872	283.872	8.1491	-0.432518	6	5	237.089	236.468	7.8855	-0.544682	5	5	201.837	201.837	7.65705	-0.653898	4.10811e-12
bll0285	27375396	286157	286561	405	-	-	hypothetical protein	0	0	0	0	-	-	0	0	0	0	-	-	0	0	0	0	-	-	0	0	0	0	-	-	0	0	0	0	-	-	0.0010083
bll0286	161511111	286635	288071	1437	-	fumC	fumarate hydratase	5	5	467.39	467.39	8.86848	-0.114893	3	3	365.72	365.72	8.5146	-0.310917	6	6	208.34	208.34	7.70279	-0.651401	7	6	278.312	278.09	8.11941	-0.431079	6	6	254.087	254.087	7.98918	-0.493136	2.33504e-11
bll0287	27375398	288239	288925	687	-	-	hypothetical protein	0	0	0	0	-	-	0	0	0	0	-	-	1	1	38.7364	38.7364	5.27562	-1.84178	1	1	74.6816	74.6816	6.22268	-1.35227	3	2	13.7774	13.3599	3.73984	-2.54993	8.2642e-06
bll0288	27375399	288944	289780	837	-	-	formate dehydrogenase accessory protein	2	1	88.1798	83.7708	6.38838	-1.30955	1	1	26.7185	26.7185	4.73977	-2.16678	1	1	76.8365	76.8365	6.26372	-1.35718	5	5	66.2473	66.2473	6.04979	-1.43624	3	2	89.0962	88.4108	6.46615	-1.23032	6.41829e-07
bll0289	27375400	289784	290383	600	-	-	hypothetical protein	1	1	239.871	239.871	7.90611	-0.578461	1	1	447.268	447.268	8.80499	-0.168144	2	2	402.875	402.875	8.65419	-0.184803	2	2	569.361	569.361	9.1532	0.0710059	1	1	425.451	425.451	8.73285	-0.13318	3.6381e-05
bll0290	27375401	290727	291236	510	-	-	hypothetical protein	3	3	303.909	303.909	8.2475	-0.41402	2	2	153.474	153.474	7.26185	-0.926818	3	3	391.352	391.352	8.61232	-0.205335	2	2	301.177	301.177	8.23447	-0.375198	3	3	200.212	200.212	7.64539	-0.659541	0.000168556
bll0291	27375402	291291	291854	564	-	-	cytochrome B561	2	2	170.121	170.121	7.41042	-0.817235	3	3	337.037	337.037	8.39676	-0.368848	2	2	263.445	263.445	8.04136	-0.485356	2	2	240.134	240.134	7.9077	-0.533901	3	3	315.3	315.3	8.30058	-0.34241	6.71772e-05
bll0292	27375403	291851	293128	1278	-	-	sulfur regulated plasmid-encoded protein	4	4	219.456	219.456	7.77779	-0.640276	3	3	201.235	201.235	7.65274	-0.734641	3	3	242.936	242.936	7.92443	-0.542701	3	3	399.961	399.961	8.64372	-0.176437	5	5	335.074	335.074	8.38833	-0.299935	3.50479e-10
blr0293	27375404	293168	294148	981	+	-	oxidoreductase	4	4	184.328	184.328	7.52613	-0.761497	5	4	421.736	410.337	8.68067	-0.229269	6	6	246.407	246.407	7.9449	-0.532665	5	5	281.315	281.315	8.13604	-0.422999	6	6	313.72	313.72	8.29333	-0.345918	5.52115e-08
blr0294	27375405	294378	297347	2970	+	-	transcriptional regulator	14	11	588.961	267.145	8.06148	-0.503624	13	10	673.913	387.783	8.5991	-0.269369	9	7	492.813	380.063	8.5701	-0.226044	9	7	425.54	262.771	8.03766	-0.470782	11	9	397.88	216.033	7.75511	-0.606433	1.0625e-22
bll0295	27375406	297611	300508	2898	-	-	transcriptional regulator	5	1	277.602	47.1159	5.55814	-1.70947	6	4	243.08	84.8852	6.40744	-1.34688	12	7	534.136	282.373	8.14146	-0.436264	13	9	477.349	218.496	7.77146	-0.600066	16	11	445.572	231.1	7.85237	-0.559355	3.62261e-22
bsl0296	27375407	300578	300859	282	-	-	hypothetical protein	2	2	287.898	287.898	8.16941	-0.451632	2	2	555.119	555.119	9.11665	-0.0149191	1	1	15.7281	15.7281	3.97527	-2.47951	1	1	21.4708	21.4708	4.42431	-2.22569	1	1	52.889	52.889	5.7249	-1.58911	0.00819617
blr0297	27375408	301567	302940	1374	+	-	hypothetical protein	1	1	24.1724	24.1724	4.59529	-2.17327	2	1	48.8284	24.4142	4.60965	-2.23075	3	2	74.2448	67.7887	6.08297	-1.44582	3	3	80.7118	80.7118	6.33471	-1.29786	2	2	55.9447	55.9447	5.80593	-1.54989	6.8297e-11
blr0298	27375409	302903	303538	636	+	-	hypothetical protein	0	0	0	0	-	-	0	0	0	0	-	-	0	0	0	0	-	-	0	0	0	0	-	-	0	0	0	0	-	-	1.97027e-05
blr0299	27375410	303811	306723	2913	+	-	transcriptional regulator	13	12	962.803	933.666	9.86676	0.365974	11	9	798.418	717.809	9.48746	0.167382	17	14	1508.89	1355.87	10.405	0.673862	17	13	1292.85	1188.49	10.2149	0.586648	16	13	1386.65	1218.18	10.2505	0.601408	2.80572e-22
bll0300	27375411	307469	308740	1272	-	ragD	RagD protein	6	5	1215.6	1212.7	10.244	0.547691	8	7	984.552	940.598	9.87743	0.359113	9	7	1605.71	1474.95	10.5265	0.733425	8	7	1313.77	1230.85	10.2654	0.611188	9	8	1185.62	1113.46	10.1208	0.538643	3.88198e-10
bll0301	27375412	308737	311919	3183	-	ragC	cation efflux protein	12	10	520.564	419.697	8.71321	-0.189689	9	8	347.781	284.548	8.15253	-0.488924	12	9	292.622	243.852	7.92986	-0.540038	14	12	309.762	268.113	8.0667	-0.456678	12	10	298.355	268.349	8.06796	-0.455003	2.82122e-24
bll0302	27375413	311999	312922	924	-	rpoH3	RNA polymerase subunit	2	2	231.644	231.644	7.85576	-0.602715	1	1	193.622	193.622	7.5971	-0.761995	5	5	156.004	156.004	7.28544	-0.856086	5	5	194.514	194.514	7.60373	-0.681528	3	3	172.9	172.9	7.43379	-0.761959	1.45796e-07
bll0303	27375414	312983	314407	1425	-	ragB	two-component sensor histidine kinase	2	1	424.711	80.2807	6.32698	-1.33912	2	1	258.944	7.8468	2.9721	-3.03584	2	1	31.125	17.1188	4.09751	-2.41956	3	2	39.8061	2.68356	1.42415	-3.68278	6	4	89.1662	21.738	4.44215	-2.21	2.86468e-11
bll0304	27375415	314417	315391	975	-	ragA	two-component response regulator	5	3	283.871	170.323	7.41213	-0.816413	2	1	286.71	217.9	7.76752	-0.67821	5	3	473.101	270.668	8.08038	-0.466218	5	3	539.619	361.816	8.49911	-0.246667	5	2	578.055	287.41	8.16696	-0.407084	6.11534e-08
blr0305	27375416	315588	315971	384	+	-	hypothetical protein	0	0	0	0	-	-	0	0	0	0	-	-	2	2	282.983	282.983	8.14457	-0.434738	2	2	380.083	380.083	8.57017	-0.212155	2	2	276.364	276.364	8.11043	-0.43445	0.00144198
blr0306	27375417	316121	316498	378	+	-	hypothetical protein	1	1	224.543	224.543	7.81085	-0.624349	1	1	88.7436	88.7436	6.47157	-1.31535	0	0	0	0	-	-	2	2	1.6861	1.6861	0.753688	-4.00841	0	0	0	0	-	-	0.00159717
bll0307	27375418	316855	317811	957	-	-	transcriptional regulator	4	4	73.2666	73.2666	6.19508	-1.40266	5	5	268.735	268.735	8.07004	-0.52948	5	5	512.124	512.124	9.00035	-0.0150321	8	7	519.466	511.141	8.99758	-0.0045758	7	6	471.741	429.482	8.74646	-0.126595	8.30987e-08
blr0308	27375419	318039	319595	1557	+	-	ABC transporter peptide-binding protein	6	4	87.6955	56.8836	5.82994	-1.57854	3	2	93.3603	57.4525	5.8443	-1.62375	8	3	262.074	59.8213	5.90259	-1.53429	10	5	295.954	135.697	7.08424	-0.933831	8	4	296.585	67.2381	6.07121	-1.42149	3.02321e-12
blr0309	27375420	319675	320619	945	+	-	peptide ABC transporter permease	1	1	62.4817	62.4817	5.96536	-1.51331	0	0	0	0	-	-	1	1	72.7486	72.7486	6.18485	-1.39586	3	3	109.259	109.259	6.77161	-1.08567	1	1	33.0831	33.0831	5.04802	-1.91674	1.01948e-07
blr0310	27375421	320616	321476	861	+	-	peptide ABC transporter permease	4	3	565.764	317.171	8.30912	-0.384338	3	2	493.501	194.803	7.60587	-0.757683	4	3	345.141	177.722	7.47348	-0.763866	7	4	504.102	252.791	7.9818	-0.49791	3	2	383.094	178.888	7.48292	-0.738182	4.26436e-07
blr0311	27375422	321480	322454	975	+	-	peptide ABC transporter ATP-binding protein	5	4	825.118	802.409	9.64819	0.26069	4	4	596.357	596.357	9.22003	0.0359057	9	9	623.219	623.219	9.2836	0.123882	9	9	839.007	839.007	9.71254	0.342661	9	9	716.612	716.612	9.48505	0.230904	6.11534e-08
blr0312	27375423	322451	323407	957	+	-	peptide ABC transporter ATP-binding protein	6	4	1793.1	331.628	8.37342	-0.353362	4	3	1857.77	58.4205	5.8684	-1.6119	6	5	917.652	234.048	7.87066	-0.569074	6	5	986.32	311.347	8.28238	-0.351929	8	7	974.053	287.72	8.16852	-0.40633	8.30987e-08
bll0313	27375424	323507	324601	1095	-	-	hypothetical protein	6	6	2217.56	2217.56	11.1148	0.967129	4	4	2307.82	2307.82	11.1723	0.99573	6	6	2252.09	2252.09	11.137	1.03288	7	7	2003.42	2003.42	10.9682	0.952524	6	6	2017.7	2017.7	10.9785	0.953774	7.91763e-09
blr0314	27375425	324547	326886	2340	+	nosR	nitrous oxide reductase expression regulator	14	14	980.932	980.932	9.93801	0.400293	14	14	970.036	970.036	9.92189	0.380971	20	20	1383.67	1383.67	10.4343	0.688221	22	22	1264.07	1264.07	10.3039	0.629848	21	21	1211.64	1211.64	10.2427	0.597648	4.86866e-18
blr0315	27375426	326883	328835	1953	+	nosZ	nitrous-oxide reductase	15	9	3144.24	1131.85	10.1445	0.499743	15	10	2404.67	1145.08	10.1612	0.498639	24	12	3347.5	786.911	9.62006	0.288895	21	13	3460.36	894.502	9.80494	0.387538	20	13	3290.59	860.61	9.74922	0.358769	3.55341e-15
blr0316	27375427	328850	330211	1362	+	nosD	periplasmic copper-binding protein	11	9	1083.8	937.483	9.87265	0.36881	12	10	1436.71	1371.03	10.421	0.626374	14	10	1147.91	1045.33	10.0297	0.489819	17	13	1381.15	1192.8	10.2201	0.589187	15	13	1537.08	1418.52	10.4702	0.707731	8.37885e-11
blr0317	27375428	330208	331116	909	+	nosF	copper ABC transporter	9	8	787.594	783.534	9.61385	0.244148	9	8	885.679	873.378	9.77046	0.30652	13	12	1497.96	1412.57	10.4641	0.702847	11	10	1422.98	1375.66	10.4259	0.689123	14	13	1366.27	1246.05	10.2831	0.617204	1.88245e-07
blr0318	27375429	331113	331940	828	+	nosY	nitrous oxide metabolic protein	8	7	1190	1185.54	10.2113	0.531949	9	9	2457.81	2457.81	11.2632	1.04039	13	13	1957.86	1957.86	10.9351	0.933822	12	12	1991.7	1991.7	10.9598	0.948415	14	13	2054.86	2042.73	10.9963	0.962384	7.4818e-07
blr0319	27375430	331937	332485	549	+	nosL	NosL protein	8	6	1734.25	1539.32	10.5881	0.713426	9	8	1425.72	1160.94	10.1811	0.508397	8	7	1086.61	1054.3	10.0421	0.495863	7	6	876.494	806.839	9.65614	0.315268	10	9	983.238	925.246	9.85369	0.409339	8.67361e-05
blr0320	27375431	332497	333495	999	+	nosX	NosX protein	21	15	4828.08	4366.33	12.0922	1.43796	19	13	4230.91	3827.97	11.9024	1.35465	23	19	2406.35	1764.8	10.7853	0.860369	24	19	2606.8	1979.66	10.951	0.944166	27	22	2668.67	2095.32	11.033	0.980132	4.06308e-08
blr0321	27375432	333780	334145	366	+	-	hypothetical protein	11	10	7531.89	7390.73	12.8515	1.80371	7	6	8707.06	8340.44	13.0259	1.90703	9	8	2538.8	2254.01	11.1383	1.03349	11	9	2582.47	2104.46	11.0392	0.987	12	10	2680.92	2235.79	11.1266	1.02545	0.00195945
bll0322	27375433	334204	335688	1485	-	otsA	trehalose-6-phosphate synthase	10	10	1379.21	1379.21	10.4296	0.637104	14	13	1581.25	1573.72	10.62	0.724171	19	19	4015.68	4015.68	11.9714	1.44209	21	21	3714.41	3714.41	11.8589	1.3851	22	22	4094.3	4094.3	11.9994	1.44792	1.03077e-11
bll0323	27375434	335900	336721	822	-	otsB	trehalose-phosphatase	6	6	2482.66	2482.66	11.2777	1.0456	4	4	1741.19	1741.19	10.7659	0.795898	8	7	1227.54	1208.65	10.2392	0.592537	8	6	1147.92	1080.07	10.0769	0.519629	9	7	1213.93	1137.51	10.1517	0.553567	8.287e-07
bll0324	27375435	336725	338278	1554	-	-	sugar transport protein	11	9	629.302	579.433	9.1785	0.0344402	7	6	546.852	525.266	9.0369	-0.0541275	9	9	349.631	349.631	8.44969	-0.285096	12	11	437.201	436.996	8.77147	-0.114388	10	9	311.184	291.805	8.18886	-0.396487	3.18173e-12
blr0325	27375436	338392	338751	360	+	-	hypothetical protein	0	0	0	0	-	-	0	0	0	0	-	-	0	0	0	0	-	-	1	1	0.885201	0.885201	-0.175922	-4.45989	0	0	0	0	-	-	0.00217032
bll0326	27375437	338948	341053	2106	-	-	methyl-accepting chemotaxis protein	13	12	946.237	513.421	9.004	-0.0496154	12	10	626.515	281.401	8.13648	-0.496813	22	19	573.896	474.912	8.89152	-0.0684081	24	20	527.338	433.522	8.75996	-0.11998	23	18	536.462	404.9	8.66142	-0.167753	2.62221e-16
bll0327	27375438	341337	343619	2283	-	-	methyl-accepting chemotaxis protein	19	16	1286.68	1123.42	10.1337	0.49455	18	15	1410.57	1288.12	10.3311	0.582131	28	21	1023.83	865.499	9.75739	0.356247	27	22	880.642	708.673	9.46898	0.224369	34	29	1076.05	943.13	9.88131	0.422707	1.28566e-17
blr0328	27375439	343660	344826	1167	+	-	hypothetical protein	13	11	1467.27	1438.81	10.4907	0.666505	12	11	1782.17	1705.52	10.736	0.781217	16	12	1814.79	1590.56	10.6353	0.786816	18	14	1971.02	1716.79	10.7455	0.844341	16	13	1791.71	1571.99	10.6184	0.779464	2.3222e-09
blr0329	27375440	344823	346181	1359	+	-	two-component hybrid sensor and regulator	11	9	757.616	706.022	9.46357	0.171758	15	13	625.319	592.408	9.21045	0.0311928	17	15	881.189	796.334	9.63723	0.297317	20	18	892.002	821.889	9.6828	0.328217	20	18	941.93	919.769	9.84513	0.405193	8.8182e-11
bll0330	27375441	346365	347063	699	-	-	two-component response regulator	8	6	3484.43	2998.72	11.5501	1.17684	7	5	3455.29	2511.48	11.2943	1.05571	11	9	6967.07	6310.34	12.6235	1.76189	10	8	5700.09	5218.66	12.3495	1.62334	10	8	6193.53	5718.78	12.4815	1.68126	6.73625e-06
bll0331	27375442	347185	347868	684	-	-	two-component response regulator	7	4	1111.41	847.048	9.7263	0.298314	5	3	1487.62	980.85	9.93789	0.388834	9	6	1245	684.102	9.41807	0.189833	8	6	1242.08	776.648	9.60112	0.288546	9	6	667.991	378.235	8.56314	-0.215325	8.69754e-06
bll0332	27375443	348007	349314	1308	-	-	hypothetical protein	17	17	2657.71	2657.71	11.376	1.09295	18	17	2932.2	2915.1	11.5093	1.16142	23	21	3860.56	3811.39	11.8961	1.40515	29	25	3638.91	3608.21	11.8171	1.36477	27	24	3431.77	3369.05	11.7181	1.31177	2.10235e-10
bll0333	27375444	349311	351059	1749	-	-	alcohol dehydrogenase	20	18	2339.95	2223.9	11.1189	0.969112	18	16	3139.06	2876.94	11.4903	1.15207	25	23	2447.16	2325.44	11.1833	1.05556	20	18	2475.22	2331.47	11.187	1.05878	21	18	2685.36	2527.27	11.3034	1.11102	1.14802e-13
bll0334	27375445	351433	351918	486	-	-	hypothetical protein	6	5	1321.23	1169.36	10.1915	0.522401	11	10	1794.59	1587.52	10.6326	0.730365	15	12	2496.01	2226.79	11.1207	1.02489	13	11	2858.22	2316.6	11.1778	1.0543	12	10	2384.86	2000.08	10.9658	0.947647	0.000253693
blr0335	27375446	352151	352960	810	+	-	carbon monoxide dehydrogenase	14	12	2610.56	1867.94	10.8672	0.847897	13	10	2181.12	1380.46	10.4309	0.631234	16	11	1867.21	1360.71	10.4101	0.676383	17	13	1821.15	1402.16	10.4534	0.702494	17	14	1812.28	1427.02	10.4788	0.711904	1.01667e-06
blr0336	27375447	353045	355387	2343	+	-	carbon monoxide dehydrogenase	60	47	4898.38	3635.2	11.8278	1.31061	53	43	4371.5	3254.76	11.6683	1.2396	73	59	3539.93	2782.72	11.4423	1.18258	77	60	3506.76	2668.12	11.3816	1.15328	75	63	3418.72	2708.58	11.4033	1.1594	4.62608e-18
blr0337	27375448	355527	356327	801	+	-	carbon monoxide dehydrogenase	5	5	1506.54	1506.54	10.557	0.698468	7	6	1395.97	1368.05	10.4179	0.624829	12	9	1179.43	1041	10.0238	0.486882	9	7	1199.5	1167.67	10.1894	0.574268	10	7	1351.03	1277.27	10.3188	0.634484	1.18513e-06
blr0338	27375449	356479	357645	1167	+	AMACR	alpha-methylacyl-CoA racemase	14	12	1774.01	1710.77	10.7404	0.786815	15	15	1820.5	1820.5	10.8301	0.827491	22	21	1818.59	1803.39	10.8165	0.875673	19	18	1826.02	1782.05	10.7993	0.870483	22	21	1916.81	1852.17	10.855	0.893999	2.3222e-09
bll0339	27375450	357890	359008	1119	-	-	4-hydroxyphenylpyruvate dioxygenase	11	9	1629.15	768.405	9.58572	0.230599	9	8	999.258	569.577	9.15375	0.00331693	17	11	2423.77	1397.18	10.4483	0.695099	14	10	2496.41	1480.59	10.532	0.740629	15	10	2312.77	1158.31	10.1778	0.566215	5.26054e-09
blr0340	27375451	359106	359609	504	+	-	transcriptional regulator	6	6	1120.28	1120.28	10.1296	0.492601	6	6	1996.73	1996.73	10.9634	0.893031	5	5	1821.65	1821.65	10.831	0.8828	9	8	1533.93	1532.03	10.5812	0.76456	7	7	1623.61	1623.61	10.665	0.802029	0.000186696
blr0341	27375452	359681	359992	312	+	-	hypothetical protein	5	4	2247.31	2046.24	10.9988	0.911251	5	3	2006.97	1720.26	10.7484	0.787321	5	4	2345.6	2317.17	11.1781	1.05304	4	3	2569.81	2568.79	11.3269	1.1267	5	4	3344.41	3327.86	11.7004	1.30318	0.00491648
bll0342	27375453	360089	361360	1272	-	fah	fumarylacetoacetase	10	8	1058.94	977.703	9.93325	0.398002	8	8	1274.64	1274.64	10.3159	0.574669	11	10	1068.73	1054.78	10.0427	0.496189	12	11	1078.02	1063.49	10.0546	0.508789	13	12	942.316	942.09	9.87972	0.421937	3.88198e-10
bll0343	27375454	361493	362869	1377	-	-	homogentisate 1,2-dioxygenase	8	5	594.954	200.998	7.65104	-0.701331	5	3	357.294	129.925	7.02154	-1.04497	9	5	510.529	264.122	8.04506	-0.48354	10	5	504.738	235.128	7.8773	-0.548663	11	7	710.075	307.859	8.26613	-0.359087	6.48942e-11
bll0344	27375455	362842	363798	957	-	-	hypothetical protein	1	1	107.972	107.972	6.75451	-1.13318	2	2	81.7888	81.7888	6.35383	-1.37324	2	2	303.567	303.567	8.24587	-0.385056	3	3	403.252	403.252	8.65554	-0.170695	3	3	286.222	286.222	8.16099	-0.409976	8.30987e-08
bsl0345	27375456	363822	364058	237	-	-	hypothetical protein	0	0	0	0	-	-	0	0	0	0	-	-	1	1	37.4288	37.4288	5.22608	-1.86607	2	2	133.116	133.116	7.05654	-0.947283	1	1	82.2947	82.2947	6.36273	-1.28038	0.0176419
bll0346	27375457	364067	365695	1629	-	-	FAD-dependent oxidoreductase	12	10	1017.16	731.721	9.51515	0.196604	10	7	761.92	501.083	8.9689	-0.0875592	13	10	1139.46	472.393	8.88384	-0.0721712	16	11	925.891	330.41	8.36811	-0.31029	13	10	1089.89	481.381	8.91103	-0.046934	8.86693e-13
blr0347	27375458	365899	366348	450	+	-	transcriptional regulator	6	5	869.276	713.462	9.47869	0.179043	2	2	149.089	149.089	7.22003	-0.947378	4	3	704.723	675.154	9.39907	0.180516	3	3	657.173	657.173	9.36013	0.171506	4	4	390.714	390.714	8.60997	-0.192657	0.000468442
bsl0348	27375459	366565	366864	300	-	-	hypothetical protein	2	2	553.548	553.548	9.11257	0.00268099	1	1	149.089	149.089	7.22003	-0.947378	2	2	576.591	576.591	9.17141	0.06886	2	2	393.029	393.029	8.61849	-0.188687	4	4	474.211	474.211	8.88939	-0.0574127	0.00603166
blr0349	27375460	367324	367731	408	+	-	hypothetical protein	3	1	1447.19	81.4042	6.34703	-1.32946	2	0	1644.37	0	-	-	7	2	1429.52	195.676	7.61232	-0.695772	6	3	1591.8	207.762	7.69879	-0.635363	6	2	1271.71	110.37	6.7862	-1.07541	0.000958064
bsr0350	27375461	368020	368319	300	+	-	hypothetical protein	3	3	504.344	504.344	8.97826	-0.0620113	1	1	149.089	149.089	7.22003	-0.947378	1	1	88.7064	88.7064	6.47097	-1.25553	0	0	0	0	-	-	1	1	73.6174	73.6174	6.20198	-1.35819	0.00603166
bll0351	27375462	368634	369503	870	-	-	hypothetical protein	5	4	407.208	305.406	8.25458	-0.410605	3	1	141.378	25.705	4.68398	-2.19421	7	4	395.1	180.981	7.4997	-0.751007	5	3	291.201	43.2222	5.4337	-1.73545	6	3	332.317	77.145	6.2695	-1.32551	3.6582e-07
blr0352	27375463	369849	370931	1083	+	-	hypothetical protein	20	20	3172.38	3172.38	11.6314	1.21597	14	14	1920.4	1920.4	10.9072	0.865385	23	22	1769.21	1668.88	10.7047	0.820824	26	25	1842	1774.62	10.7933	0.867554	26	25	1918.76	1881.68	10.8778	0.905038	9.71355e-09
blr0353	27375464	370936	371376	441	+	-	hypothetical protein	17	15	3681.95	3548.07	11.7928	1.29375	13	12	4107.56	3955.43	11.9496	1.37789	22	19	4525.84	4068.22	11.9902	1.45129	20	17	5232.44	4659.41	12.1859	1.54392	20	17	4006.39	3828.18	11.9024	1.40099	0.000546063
blr0354	27375465	371443	372195	753	+	-	hypothetical protein	14	14	3822.65	3822.65	11.9004	1.34555	10	10	3534.19	3534.19	11.7872	1.29802	11	10	3560.62	3478.16	11.7641	1.34042	14	13	3674.68	3656.06	11.8361	1.374	13	12	3738.2	3696.3	11.8519	1.37651	2.68471e-06
blr0355	27375466	372354	373283	930	+	-	hypothetical protein	3	3	186.5	186.5	7.54303	-0.753356	5	5	336.653	336.653	8.39512	-0.369656	8	8	281.38	281.38	8.13638	-0.438755	7	7	342.659	342.659	8.42063	-0.284785	9	9	201.392	201.392	7.65386	-0.65544	1.3163e-07
blr0356	27375467	373283	376429	3147	+	-	Acr family transporter	8	6	84.4306	66.8409	6.06266	-1.46645	9	7	92.3813	71.0626	6.15102	-1.47295	10	7	116.979	40.872	5.35304	-1.80381	9	7	151.488	57.922	5.85604	-1.53033	9	5	97.0653	47.6668	5.57491	-1.66171	5.20936e-24
bll0357	27375468	376445	377119	675	-	-	transcriptional regulator	4	3	984.086	338.963	8.40498	-0.338158	3	2	911.101	66.2619	6.05011	-1.52256	3	2	722.793	91.9918	6.52343	-1.2298	3	2	436.227	59.4855	5.89447	-1.51167	4	3	543.898	90.0831	6.49318	-1.21724	1.01387e-05
blr0358	27375469	377356	379425	2070	+	-	hypothetical protein	24	21	1497.52	1239.02	10.275	0.562613	22	15	1744.78	1269.42	10.31	0.571757	35	29	1688.42	1410.95	10.4624	0.702034	39	32	1524.24	1277.15	10.3187	0.637064	34	27	1658.85	1437.02	10.4889	0.716776	4.8419e-16
blr0359	27375470	379674	382121	2448	+	-	hypothetical protein	13	13	470.335	470.335	8.87755	-0.110527	11	10	456.768	452.201	8.82082	-0.160364	20	20	598.804	598.804	9.22594	0.095606	23	22	579.416	579.156	9.17781	0.0829568	23	21	627.07	624.492	9.28654	0.134821	7.73333e-19
blr0360	27375471	382518	383384	867	+	-	hypothetical protein	2	2	255.386	255.386	7.99653	-0.534907	1	1	38.691	38.691	5.27393	-1.90417	4	4	138.124	138.124	7.10982	-0.942216	8	8	137.834	137.834	7.10679	-0.92288	8	8	148.538	148.538	7.21469	-0.86801	3.85002e-07
bll0361	27375472	383385	384707	1323	-	-	hypothetical protein	20	17	1609.46	1377.94	10.4283	0.636465	15	14	1529.77	1521.32	10.5711	0.700151	23	18	1208.57	905.167	9.82204	0.387955	24	21	1178.82	990.221	9.95161	0.45877	24	21	995.094	776.78	9.60136	0.287204	1.62827e-10
bll0362	27375473	384793	385818	1026	-	-	hypothetical protein	19	15	2524.96	1981.84	10.9526	0.889029	21	15	2146.97	1427.68	10.4795	0.655093	25	19	2507.3	2014.48	10.9762	0.953994	24	18	2643.49	2003.35	10.9682	0.952501	25	20	2640.94	2063.66	11.011	0.969501	2.56504e-08
bll0363	27375474	385956	386738	783	-	-	hypothetical protein	12	10	2813.69	2549.76	11.3161	1.06414	16	13	3455.9	3156.01	11.6239	1.21774	17	15	2540.54	2347.94	11.1972	1.06237	15	13	2276.7	2156.23	11.0743	1.00403	15	13	2301.16	2091.27	11.0302	0.978781	1.61043e-06
blr0364	27375475	387015	389678	2664	+	-	hypothetical protein	32	28	2026.63	1097.12	10.0995	0.478087	27	22	2274.95	1309.57	10.3549	0.593842	31	25	2100.28	1015.59	9.98811	0.469401	39	34	2240.88	1023.36	9.9991	0.481838	39	32	2223.08	1037.47	10.0188	0.489278	1.95111e-20
blr0365	161511110	389958	390236	279	+	rpsU	30S ribosomal protein S21	3	2	634.894	330.674	8.36927	-0.355363	1	0	200.389	0	-	-	3	2	651.785	429.224	8.74559	-0.139976	4	2	572.24	517.414	9.01518	0.00397112	3	2	536.633	287.849	8.16917	-0.406017	0.00862594
blr0366	27375477	390274	390600	327	+	-	hypothetical protein	6	4	7403.22	1534.81	10.5838	0.711391	6	3	8275.14	786.48	9.61927	0.232186	9	6	6144.34	1152.91	10.1711	0.55913	5	3	6792.5	1420.87	10.4726	0.711782	6	4	6581.1	1242.01	10.2785	0.61494	0.00380782
blr0367	27375478	390760	392454	1695	+	-	glucose dehydrogenase	31	25	2573.43	2227.26	11.1211	0.97016	28	23	2520	2071.42	11.0164	0.919077	31	23	2128.69	1677.31	10.7119	0.824391	36	28	2197.62	1727.22	10.7542	0.848586	40	33	2072.05	1738.69	10.7638	0.849849	2.88051e-13
blr0368	27375479	393209	394405	1197	+	-	hypothetical protein	22	18	3209.38	2158.08	11.0755	0.948235	21	17	3475.01	2531.53	11.3058	1.06135	31	25	5280.14	4689.14	12.1951	1.55179	27	22	5044.72	4483.78	12.1305	1.517	28	22	4870.21	4302.56	12.071	1.48256	1.39298e-09
blr0369	27375480	394857	395759	903	+	-	hypothetical protein	7	7	371.893	371.893	8.53874	-0.273726	6	6	544.844	544.844	9.0897	-0.0281709	9	9	370.838	370.838	8.53464	-0.243431	9	9	364.197	364.197	8.50858	-0.242071	10	10	466.601	466.601	8.86604	-0.0687105	2.08505e-07
bll0370	27375481	395996	396844	849	-	-	hypothetical protein	10	8	465.094	395.547	8.62771	-0.230874	9	8	645.351	513.647	9.00463	-0.0699939	10	9	480.623	454.503	8.82814	-0.0994876	12	10	557.771	555.143	9.11672	0.0532862	12	11	747.289	654.047	9.35325	0.16711	5.23163e-07
blr0371	27375482	397129	398994	1866	+	-	hypothetical protein	25	24	1894.6	1888.67	10.8832	0.855566	14	14	1665.87	1665.87	10.7021	0.764532	27	25	1524.79	1361.97	10.4115	0.677038	27	25	1874.98	1648.52	10.687	0.81591	29	27	1824.83	1613.18	10.6557	0.797526	1.56429e-14
blr0372	27375483	399144	399866	723	+	-	succinoglycan biosynthesis protein	13	12	1975.32	1449.59	10.5014	0.671689	10	9	3093.14	2551.84	11.3173	1.06702	14	13	1769.83	1751.43	10.7743	0.854986	12	11	1770.99	1742.34	10.7668	0.854692	13	12	1798.68	1690.78	10.7235	0.830334	4.47562e-06
blr0373	27375484	399970	401157	1188	+	-	aminotransferase	10	8	1584.23	1379.21	10.4296	0.637104	14	12	1477.72	1298.88	10.3431	0.588032	15	13	563.748	515.214	9.00903	-0.0107762	13	12	513.953	437.772	8.77404	-0.113144	13	12	506.524	471.034	8.87969	-0.0621072	1.62379e-09
bll0374	27375485	401383	402489	1107	-	-	hypothetical protein	11	8	5530.48	4793.75	12.2269	1.50286	10	7	5797.91	5363.58	12.389	1.59389	12	11	7107.73	6548.81	12.677	1.78814	8	7	6595.69	5755.39	12.4907	1.69194	12	11	7315.11	6459.05	12.6571	1.76627	6.45376e-09
bll0375	27375486	402489	403925	1437	-	-	alginate O-acetyltransferase	8	5	482.798	215.718	7.753	-0.652214	7	5	295.688	264.563	8.04747	-0.540575	9	8	387.357	368.838	8.52684	-0.247256	10	9	328.874	296.718	8.21295	-0.385649	11	10	207.581	207.381	7.69614	-0.634974	2.33504e-11
blr0376	27375487	404263	406368	2106	+	ptrB	protease II	13	10	669.375	527.439	9.04286	-0.0308953	14	12	987.557	738.013	9.5275	0.187071	10	6	277.997	248.513	7.95718	-0.526643	13	7	266.014	199.284	7.63868	-0.664555	13	9	293.495	210.826	7.71991	-0.623472	2.62221e-16
bll0377	27375488	406415	407134	720	-	-	hypothetical protein	5	5	1916.92	1916.92	10.9046	0.865883	5	5	1444.3	1444.3	10.4962	0.663302	6	6	606.776	606.776	9.24502	0.104964	8	8	527.137	527.137	9.04204	0.0170156	6	6	444.971	444.971	8.79757	-0.101855	4.7103e-06
bll0378	27375489	407234	408973	1740	-	ilvD	dihydroxy-acid dehydratase	6	5	640.504	432.659	8.75709	-0.168552	6	5	565.511	347.018	8.43887	-0.348148	9	7	737.945	419.316	8.71189	-0.156501	10	6	789.539	431.673	8.7538	-0.122975	10	8	725.13	379.626	8.56843	-0.212761	1.33824e-13
bll0379	27375490	408970	409833	864	-	-	ABC transporter permease	5	5	3515.2	3515.2	11.7794	1.28728	4	4	4296.67	4296.67	12.069	1.43658	6	6	5020.53	5020.53	12.2936	1.60011	8	8	4399.08	4399.08	12.103	1.50364	6	6	4194.76	4194.76	12.0344	1.46485	4.0519e-07
bll0380	27375491	409846	410607	762	-	-	ABC transporter ATP-binding protein	8	7	2590.97	2494.12	11.2843	1.0488	3	3	1658.18	1658.18	10.6954	0.76125	8	8	1050.62	1050.62	10.037	0.493394	5	5	1280.13	1280.13	10.3221	0.638694	5	5	817.553	817.553	9.67517	0.322928	2.30309e-06
bll0381	27375492	410607	411626	1020	-	-	ABC transporter substrate-binding protein	10	7	1212.02	1125.19	10.1359	0.49564	3	3	1140.09	1140.09	10.1549	0.495544	5	4	2443.77	2435.08	11.2498	1.08816	7	5	2449.4	2419.1	11.2403	1.08463	7	5	2244.8	2229.61	11.1226	1.02351	2.8411e-08
blr0382	27375493	411721	412431	711	+	-	transcriptional regulator	8	6	799.31	581.317	9.18318	0.0366958	4	3	361.714	298.808	8.22307	-0.454242	6	4	411.717	308.788	8.27047	-0.37299	7	6	519.916	287.746	8.16865	-0.407162	6	5	324.741	229.134	7.84005	-0.56532	5.4908e-06
bll0383	27375494	412432	414603	2172	-	mcpK	methyl-accepting chemotaxis protein	21	20	800.25	774.764	9.59761	0.236326	21	19	1364.25	1287.03	10.3298	0.581527	26	24	1164.99	1119.04	10.128	0.538031	24	22	1268.82	1199.13	10.2278	0.592896	26	24	1346.03	1270.23	10.3109	0.630625	8.51852e-17
blr0384	27375495	414997	415416	420	+	-	two-component response regulator	7	7	3119.2	3119.2	11.607	1.20422	5	4	2129.85	2076.6	11.02	0.920849	7	3	2893.52	2682.31	11.3893	1.15658	7	5	3600.24	3286.12	11.6822	1.29926	8	5	3198.74	2925.58	11.5145	1.21322	0.00078093
blr0385	27375496	415394	418990	3597	+	-	two-component hybrid sensor and regulator	43	34	1822.08	1416.83	10.4685	0.655805	40	34	1383.33	1193.71	10.2212	0.528139	47	42	2509.89	2445.16	11.2557	1.09108	51	44	2623.71	2461.41	11.2653	1.09678	56	49	2537.29	2412.02	11.236	1.07843	2.44028e-27
bll0386	27375497	419103	419738	636	-	-	two-component response regulator	14	13	5262.77	4786.98	12.2249	1.50188	8	6	2461.38	2144.92	11.0667	0.943808	13	11	2772.07	2709.31	11.4037	1.16366	16	13	3340.55	3267.4	11.6739	1.29525	12	11	2529.08	2518.7	11.2985	1.10865	1.97027e-05
bll0387	27375498	419908	420306	399	-	-	hypothetical protein	7	4	5142.4	1886.78	10.8817	0.854871	8	5	4399.81	2410.09	11.2349	1.02649	13	8	5407.98	2473.33	11.2722	1.09919	14	10	5114.73	2794.57	11.4484	1.18573	11	8	5541.61	2588.58	11.3379	1.12776	0.00111682
bll0388	27375499	420263	420766	504	-	-	two-component response regulator	7	5	988.479	915.259	9.83804	0.352137	5	3	754.321	488.09	8.931	-0.106193	13	11	1601.64	1086.83	10.0859	0.517366	13	10	1266.47	849.161	9.72989	0.35109	15	12	1697.03	1323.13	10.3697	0.65912	0.000186696
bll0389	27375500	420908	421225	318	-	-	hypothetical protein	6	6	1879.98	1879.98	10.8765	0.85236	6	6	1090.04	1090.04	10.0902	0.463699	6	6	2273.45	2273.45	11.1507	1.03956	3	3	2416.1	2416.1	11.2385	1.08376	5	5	2625.59	2625.59	11.3584	1.13767	0.00443878
bll0390	27375501	421228	422106	879	-	cheR1	protein-glutamate O-methyltransferase	10	10	1351.86	1351.86	10.4007	0.623183	5	5	1310.26	1310.26	10.3556	0.594214	12	11	1054.59	1044.49	10.0286	0.489254	13	12	1131.49	1097.41	10.0999	0.530784	12	11	1134.89	1116.61	10.1249	0.540616	3.1382e-07
bll0391	27375502	422168	422539	372	-	-	two-component response regulator	0	0	0	0	-	-	1	1	240.467	240.467	7.90969	-0.608313	2	2	101.345	101.345	6.66313	-1.16129	2	2	86.5213	86.5213	6.43498	-1.24916	3	3	103.317	103.317	6.69094	-1.12152	0.00176906
bll0392	27375503	422586	423059	474	-	cheW	transducer coupling protein	9	8	1525.96	1518.17	10.5681	0.703814	6	6	1816.44	1816.44	10.8269	0.825907	11	9	1356.8	1010.58	9.98097	0.465898	11	9	771.134	603.057	9.23615	0.111293	11	9	669.249	597.242	9.22217	0.103664	0.000311237
bll0393	27375504	423141	425990	2850	-	-	two-component hybrid sensor and regulator	33	26	2136.5	1486.49	10.5377	0.689158	28	23	3252.5	2785.61	11.4438	1.12919	43	35	2030.91	1726.66	10.7538	0.844909	49	39	1986.39	1738.95	10.764	0.853325	49	37	1964.17	1685.2	10.7187	0.828027	8.20639e-22
bll0394	27375505	426400	426879	480	-	-	two-component response regulator	7	6	1998.92	1952.8	10.9313	0.878769	6	5	1933.5	1910.21	10.8995	0.861609	5	4	3451.23	2134.5	11.0597	0.994939	8	7	3970.79	2471.7	11.2713	1.0997	8	7	3942.6	2434.39	11.2493	1.08487	0.000280995
blr0395	27375506	427324	428034	711	+	-	hypothetical protein	13	11	2148.8	2013.85	10.9757	0.900163	12	10	2044.47	2013.02	10.9751	0.898793	14	12	2317.47	1740.44	10.7652	0.850533	16	13	2372.34	1822.84	10.832	0.88634	15	13	2390.18	1774.98	10.7936	0.864274	5.4908e-06
blr0396	27375507	428143	428925	783	+	-	hypothetical protein	14	11	3398.11	2973.94	11.5382	1.17108	16	12	3998.56	3441.62	11.7489	1.27919	21	17	2798.27	2421.58	11.2417	1.08422	20	15	2825.73	2426.47	11.2446	1.08676	23	19	3093.13	2655.75	11.3749	1.14565	1.61043e-06
blr0397	27375508	429061	429459	399	+	-	two-component sensor histidine kinase	4	4	6659.23	6659.23	12.7011	1.73128	3	3	5016.35	5016.35	12.2924	1.54642	6	6	11271.7	11271.7	13.4604	2.17235	4	4	11232.6	11232.6	13.4554	2.16047	4	4	11958.8	11958.8	13.5458	2.19641	0.00111682
bsr0398	27375509	429557	429805	249	+	-	hypothetical protein	1	1	355.694	355.694	8.47449	-0.304676	2	2	314.345	314.345	8.2962	-0.418287	2	2	80.1564	80.1564	6.32475	-1.32725	3	3	161.256	161.256	7.33321	-0.812915	0	0	0	0	-	-	0.0143801
bll0399	27375510	429861	430484	624	-	-	transcriptional regulator	6	6	277.957	277.957	8.11872	-0.476051	5	5	734.695	734.695	9.521	0.183875	13	12	995.104	892.039	9.80096	0.377618	10	9	710.374	633.77	9.30782	0.146098	12	11	987.327	904.13	9.82039	0.393217	2.41718e-05
blr0400	27375511	430826	431989	1164	+	-	hypothetical protein	9	8	4774.59	4698.5	12.198	1.48891	10	8	3400.62	3218.1	11.652	1.23156	7	5	2011.9	1827.09	10.8353	0.884911	11	9	2582.78	2469.44	11.27	1.09906	10	8	2369.48	2167.42	11.0818	1.00376	2.44397e-09
blr0401	27375512	432234	432749	516	+	-	hypothetical protein	3	3	543.536	543.536	9.08623	-0.0100041	1	1	281.709	281.709	8.13806	-0.496036	3	3	386.801	386.801	8.59545	-0.213611	3	3	386.607	386.607	8.59472	-0.200232	3	3	413	413	8.69	-0.153921	0.000152178
blr0402	27375513	433033	434241	1209	+	-	two-component response regulator	2	1	51.8904	3.05238	1.60993	-3.6113	1	0	18.4974	0	-	-	3	3	9.17146	9.17146	3.19715	-2.86113	5	5	8.17109	8.17109	3.03053	-2.90261	10	10	17.0812	17.0812	4.09433	-2.37835	1.13543e-09
bll0403	27375514	434415	435275	861	-	-	hypothetical protein	6	5	2048.75	2044.46	10.9975	0.910649	3	3	1233.75	1233.75	10.2688	0.551542	5	4	2202.21	2181.6	11.0912	1.01038	6	5	2248.47	2235.52	11.1264	1.02933	5	5	2082.7	2082.7	11.0242	0.975915	4.26436e-07
blr0404	27375515	435318	436796	1479	+	-	transcriptional regulator	10	8	888.272	591.35	9.20787	0.0485878	9	8	748.47	559.463	9.1279	-0.00939136	6	5	487.315	358.364	8.48528	-0.26764	10	9	591.02	413.262	8.69091	-0.153516	11	10	584.89	390.573	8.60945	-0.192909	1.14171e-11
bll0405	27375516	436901	437506	606	-	-	hypothetical protein	0	0	0	0	-	-	1	1	18.4516	18.4516	4.20568	-2.42936	0	0	0	0	-	-	0	0	0	0	-	-	0	0	0	0	-	-	3.2846e-05
bll0406	27375517	437503	438774	1272	-	-	hypothetical protein	8	7	446.784	432.278	8.75582	-0.169163	9	8	694.46	615.345	9.26525	0.0581372	8	7	549.184	498.625	8.96181	-0.0339331	7	6	654.882	624.317	9.28614	0.135569	9	8	411.291	364.164	8.50844	-0.241799	3.88198e-10
blr0407	27375518	439172	440275	1104	+	-	hypothetical protein	20	19	2146	2089.18	11.0287	0.925684	12	11	1812.97	1661.05	10.6979	0.762477	19	18	1225.34	1112.85	10.12	0.534105	17	16	1359.27	1270.07	10.3107	0.633169	19	18	1681.96	1633.89	10.6741	0.806437	6.79217e-09
bll0408	27375519	440354	441370	1017	-	-	hypothetical protein	6	5	925.302	758.385	9.56679	0.221477	7	6	956.546	945.551	9.88501	0.362838	6	4	340.172	263.851	8.04358	-0.484266	4	3	317.106	232.502	7.8611	-0.556531	8	6	274.694	204.469	7.67574	-0.64485	2.99007e-08
bll0409	27375520	441414	443105	1692	-	-	hypothetical protein	2	2	706.658	706.658	9.46487	0.172383	3	3	733.551	733.551	9.51875	0.182769	5	4	1031.5	1028.88	10.0069	0.478596	4	4	1146.81	1146.81	10.1634	0.561635	8	8	833.171	833.171	9.70247	0.336142	3.03155e-13
blr0410	27375521	443172	444065	894	+	-	transcriptional regulator	8	8	1085.63	1085.63	10.0843	0.47077	5	5	875.524	875.524	9.774	0.308261	5	5	893.017	893.017	9.80254	0.378393	8	8	1001.64	1001.64	9.96815	0.466806	9	9	839.289	839.289	9.71302	0.34125	2.43054e-07
bll0411	27375522	444087	444962	876	-	-	ABC transporter permease	7	7	867.816	867.816	9.76124	0.315147	6	6	740.34	740.34	9.53204	0.189304	7	7	703.778	703.778	9.45898	0.209895	5	5	514.751	514.751	9.00773	0.000354487	6	6	455.771	455.771	8.83216	-0.0851093	3.30275e-07
bll0412	27375523	444959	445786	828	-	-	ABC transporter ATP-binding protein	3	2	307.527	254.044	7.98893	-0.538567	5	3	270.089	216.071	7.75536	-0.684187	3	2	182.127	160.7	7.32823	-0.835103	4	2	212.063	197.054	7.62244	-0.672441	7	4	209.227	182.554	7.51218	-0.724017	7.4818e-07
bll0413	27375524	445789	446841	1053	-	-	ABC transporter substrate-binding protein	4	3	80.6053	63.0824	5.97917	-1.50666	4	3	233.616	84.9511	6.40856	-1.34633	0	0	0	0	-	-	1	0	16.6448	0	-	-	2	0	29.6899	0	-	-	1.61933e-08
bll0414	27375525	446838	448004	1167	-	leuB	3-isopropylmalate dehydrogenase	6	5	622.959	600.824	9.2308	0.059633	5	5	756.944	756.944	9.56404	0.205036	7	7	1054.67	1054.67	10.0426	0.496114	6	5	1072.62	1056.78	10.0455	0.504351	5	4	1133.28	1115.83	10.1239	0.540124	2.3222e-09
bll0415	27375526	447974	448609	636	-	leuD	3-isopropylmalate dehydratase small subunit	3	2	963.197	847.15	9.72647	0.298397	4	3	1054.88	914.226	9.83641	0.338942	7	6	864.748	711.325	9.47436	0.217442	6	5	901.402	811.713	9.66483	0.319488	5	4	1046.27	889.777	9.7973	0.382043	1.97027e-05
bll0416	27375527	448610	450148	1539	-	leuC	isopropylmalate isomerase large subunit	20	19	1628.15	1601.78	10.6455	0.741068	14	13	1467.64	1438.58	10.4904	0.660487	16	15	1125.4	1112.43	10.1195	0.533841	21	19	1082.53	1068.04	10.0607	0.511777	22	22	1192.01	1192.01	10.2192	0.586246	4.10811e-12
bll0417	27375528	450185	451138	954	-	-	transcriptional regulator	14	11	2235.86	2100.47	11.0365	0.929429	10	7	2004.27	1793.29	10.8084	0.816811	17	15	2575.65	2410.6	11.2352	1.08101	18	16	2048.99	1888.32	10.8829	0.911067	21	19	2072.99	1945.21	10.9257	0.928225	8.7456e-08
blr0418	27375529	451421	452389	969	+	-	epoxide hydrolase	15	14	10183.6	10069.4	13.2977	2.01863	19	17	10731.7	10639.3	13.3771	2.07971	19	17	10307.9	10166	13.3115	2.0993	21	20	10377.4	10295.5	13.3297	2.09943	22	20	10050	9941.36	13.2792	2.06739	6.77348e-08
bll0419	27375530	452563	453687	1125	-	-	hypothetical protein	26	24	7157.59	7065.74	12.7866	1.77246	22	22	6788.53	6788.53	12.7289	1.761	35	34	5139.06	5107.52	12.3184	1.61226	29	28	5063.07	5033.04	12.2972	1.59797	32	31	5165.08	5127.6	12.3241	1.60507	4.7494e-09
blr0420	27375531	454016	454405	390	+	rplU	50S ribosomal protein L21	4	3	21848.6	21697.2	14.4052	2.55213	3	2	31337.4	31194.1	14.929	2.84267	5	3	31928.6	31689.8	14.9517	2.90374	3	2	32766.1	32557.7	14.9907	2.90612	4	3	31980.6	31794.5	14.9565	2.87923	0.00130187
bsr0421	27375532	454503	454772	270	+	rpmA	50S ribosomal protein L27	1	1	41.0036	41.0036	5.35768	-1.80603	0	0	0	0	-	-	0	0	0	0	-	-	0	0	0	0	-	-	0	0	0	0	-	-	0.0100553
blr0422	27375533	454879	455493	615	+	-	hypothetical protein	12	8	2982.26	1524.13	10.5738	0.706538	10	7	3381.78	2072.7	11.0173	0.919517	9	5	1319.78	223.569	7.80458	-0.601483	9	4	1264.33	61.6618	5.94631	-1.4865	11	7	1175.27	136.182	7.08939	-0.928659	2.81771e-05
bll0423	27375534	455680	456594	915	-	-	hypothetical protein	13	10	1589.06	1270.44	10.3111	0.580015	10	8	1417.57	1307.59	10.3527	0.592768	11	9	1444.51	1245.77	10.2828	0.613938	12	11	1518.13	1391.36	10.4423	0.697077	11	9	1713.72	1563.25	10.6103	0.775574	1.69955e-07
blr0424	27375535	456762	457343	582	+	-	monoamine oxidase regulatory protein	10	9	2834.32	2751.89	11.4262	1.11715	7	6	2824.24	2747.39	11.4238	1.11939	11	9	5113.57	5006.88	12.2897	1.59818	12	10	4758.19	4501.93	12.1363	1.51983	11	10	4607.87	4435.87	12.115	1.50387	4.94365e-05
blr0425	27375536	457458	458498	1041	+	obgE	GTPase ObgE	0	0	0	0	-	-	2	1	42.9652	21.4826	4.4251	-2.32149	0	0	0	0	-	-	0	0	0	0	-	-	3	3	0.826574	0.826574	-0.274784	-4.49312	1.98663e-08
blr0426	27375537	458732	460366	1635	+	-	phosphonate monoester hydrolase	15	15	1324.9	1324.9	10.3717	0.609187	11	10	1326.76	1313.08	10.3587	0.595742	13	11	828.74	760.922	9.5716	0.265132	15	13	765.009	720.96	9.49378	0.236413	16	14	956.071	881.515	9.78384	0.375528	8.00538e-13
bll0427	27375538	460411	461475	1065	-	-	hypothetical protein	13	10	2248.84	963.296	9.91183	0.387685	10	8	1637.88	965.93	9.91578	0.377962	12	8	1186.92	539.318	9.07499	0.0215756	13	8	1163.68	396.47	8.63107	-0.182579	13	9	1002.12	370.309	8.53259	-0.230113	1.31993e-08
blr0428	27375539	461604	462725	1122	+	proB	gamma-glutamyl kinase	3	2	174.32	42.7578	5.41811	-1.77692	4	3	199.317	129.556	7.01743	-1.04698	4	1	83.014	3.95305	1.98297	-3.45661	3	0	36.6388	0	-	-	4	1	52.6606	0.255634	-1.96785	-5.31261	4.99844e-09
blr0429	27375540	462974	464281	1308	+	proA	gamma-glutamyl phosphate reductase	4	2	403.453	307.527	8.26457	-0.405795	4	1	367.594	222.266	7.79614	-0.664138	3	0	228.887	0	-	-	3	1	276.768	0.243633	-2.03722	-5.36387	2	0	174.329	0	-	-	2.10235e-10
blr0430	27375541	464323	464949	627	+	nadD	nicotinic acid mononucleotide adenylyltransferase	4	2	1659.76	1371.36	10.4214	0.633139	3	1	1301.86	1052.18	10.0392	0.438629	2	0	67.2018	0	-	-	3	1	53.3662	0.50825	-0.976391	-4.84866	3	0	126.714	0	-	-	2.29675e-05
bsr0431	27375542	465206	465502	297	+	-	hypothetical protein	7	4	4212.19	3131.18	11.6125	1.20688	8	6	7718	7115.62	12.7968	1.79438	12	10	9856.26	9430.65	13.2031	2.04617	8	7	9140.64	8823.04	13.1071	1.99129	8	7	8717.62	8531.24	13.0585	1.96057	0.00634794
blr0432	27375543	465597	466079	483	+	-	rRNA large subunit methyltransferase	7	6	1703.81	1619.77	10.6616	0.748831	7	6	3356.82	3310.52	11.6928	1.25164	4	4	257.12	257.12	8.0063	-0.502551	5	5	340.445	340.445	8.41128	-0.289326	5	5	433.498	433.498	8.75988	-0.120096	0.000266995
blr0433	27375544	466113	467462	1350	+	-	hypothetical protein	33	26	2785.51	2257.93	11.1408	0.979666	31	26	2219.77	1855.33	10.8575	0.840935	21	13	555.236	310.472	8.27832	-0.369141	24	17	434.339	253.05	7.98328	-0.497195	25	19	387.102	220.109	7.78207	-0.593382	1.02794e-10
blr0434	27375545	467459	468814	1356	+	ctpA	carboxy-terminal protease	32	28	3434.5	2933.75	11.5185	1.16162	36	31	3883.91	3438.62	11.7476	1.27857	21	16	457.924	403.954	8.65805	-0.182909	24	20	571.777	531.121	9.0529	0.0222905	23	21	485.862	458.152	8.83968	-0.0814696	9.28059e-11
blr0435	27375546	468963	470186	1224	+	-	hypothetical protein	36	30	4021.97	3572.74	11.8028	1.29856	27	23	2621.85	2018.92	10.9794	0.900868	37	34	2772.07	2643.44	11.3682	1.14625	35	32	2638.42	2421.81	11.2419	1.08541	36	33	2849	2659.42	11.3769	1.14661	8.79393e-10
blr0436	27375547	470261	470764	504	+	-	dinucleoside polyphosphate hydrolase	12	8	3858.73	2782.39	11.4421	1.12481	10	7	3350.07	2440.45	11.2529	1.03536	23	15	57469.9	53166.6	15.6982	3.26985	23	16	64126.5	59880.7	15.8698	3.33308	20	14	63859.3	58986.7	15.8481	3.31079	0.000186696
blr0437	27375548	470869	471372	504	+	-	dinucleoside polyphosphate hydrolase	8	7	3807.48	2723.81	11.4114	1.11002	8	7	5879.26	3505.37	11.7754	1.29221	12	10	3225.29	2802.87	11.4527	1.18769	13	11	3426.36	3041.93	11.5708	1.24515	12	10	3468.6	2977.48	11.5399	1.2255	0.000186696
bll0438	27375549	471539	473185	1647	-	-	hypothetical protein	16	13	1691.68	1245.79	10.2828	0.566401	15	12	2172.52	1738.02	10.7632	0.794605	21	16	3675.9	3290.81	11.6842	1.30124	19	16	3223.1	2808.85	11.4558	1.1893	25	22	3646.65	3286.69	11.6824	1.29449	6.52528e-13
bll0439	27375550	473348	473755	408	-	atpC	ATP synthase F0F1 subunit epsilon	4	2	1718.53	497.47	8.95847	-0.0715483	3	1	739.965	82.2183	6.36139	-1.36952	4	2	766.397	478.319	8.90183	-0.0633505	3	2	854.48	645.156	9.3335	0.158574	3	2	623.555	234.097	7.87096	-0.550358	0.000958064
bll0440	27375551	473842	475275	1434	-	atpD	ATP synthase F0F1 subunit beta	1	0	2.57345	0	-	-	2	0	93.5706	0	-	-	0	0	0	0	-	-	0	0	0	0	-	-	3	3	0.600044	0.600044	-0.736859	-4.71678	2.45748e-11
bll0441	27375552	475358	476230	873	-	atpG	ATP synthase F0F1 subunit gamma	0	0	0	0	-	-	0	0	0	0	-	-	0	0	0	0	-	-	2	1	9.12579	0.730063	-0.453907	-4.5949	0	0	0	0	-	-	3.47594e-07
bll0442	27375553	476405	477934	1530	-	atpA	ATP synthase F0F1 subunit alpha	0	0	0	0	-	-	0	0	0	0	-	-	0	0	0	0	-	-	1	1	0.208283	0.208283	-2.26339	-5.47372	2	2	0.562394	0.562394	-0.830346	-4.76203	4.78883e-12
bll0443	27375554	477934	478494	561	-	atpH	ATP synthase F0F1 subunit delta	0	0	0	0	-	-	0	0	0	0	-	-	0	0	0	0	-	-	0	0	0	0	-	-	0	0	0	0	-	-	7.06997e-05
blr044	27375555	479153	479650	498	+	-	hypothetical protein	11	9	2534.32	2141.57	11.0645	0.942897	7	5	1347.19	1167.57	10.1893	0.512433	15	13	1291.41	984.142	9.94272	0.447142	13	11	1671.43	764.046	9.57752	0.277084	15	13	1418.56	1075.87	10.0713	0.514659	0.000206788
bll0445	27375556	479883	482093	2211	-	priA	primosome assembly protein PriA	3	2	20.0289	3.33815	1.73905	-3.54911	1	0	70.8022	0	-	-	2	0	84.253	0	-	-	4	1	45.4011	0.14413	-2.79455	-5.73169	5	3	84.0616	0.389174	-1.36151	-5.01913	4.3835e-17
blr0446	27375557	482206	483171	966	+	xerC	site-specific tyrosine recombinase XerC	7	6	714.379	542.47	9.0834	-0.0113685	6	3	555.612	231.505	7.8549	-0.635251	2	1	470.621	22.9571	4.52087	-2.21193	5	2	378.712	0.659777	-0.599949	-4.66583	4	2	432.904	13.6582	3.77169	-2.53452	7.12865e-08
blr0447	27375558	483272	483862	591	+	-	hypothetical protein	9	8	2272.89	1979.41	10.9509	0.888177	12	8	2270.39	1456.84	10.5086	0.669431	6	6	1170.74	1170.74	10.1932	0.56999	7	5	1013.17	973.811	9.9275	0.447061	5	4	940.54	934.231	9.86764	0.416087	4.24093e-05
bll0448	27375559	484059	484589	531	-	-	hypothetical protein	10	8	3454.03	1223.16	10.2564	0.553658	7	5	2442.7	484.329	8.91984	-0.111679	6	4	3416.28	417.638	8.70611	-0.159338	5	3	3109.91	567.129	9.14753	0.0682531	7	4	3234.44	388.91	8.60329	-0.195889	0.000117862
bll0449	27375560	484624	486024	1401	-	lpdA	dihydrolipoamide dehydrogenase	4	3	86.9241	55.3153	5.78961	-1.59797	5	3	239.437	95.7747	6.58157	-1.26127	1	0	31.6582	0	-	-	1	0	43.8999	0	-	-	1	1	0.204726	0.204726	-2.28823	-5.46768	4.31163e-11
bll0450	27375561	486081	486842	762	-	scdh1	short-chain dehydrogenase	8	7	1801.57	1661.13	10.6979	0.766353	8	7	2421.23	2391.88	11.2239	1.02111	10	9	1455.16	1362.03	10.4115	0.677067	8	7	1119.95	1073.53	10.0682	0.515372	9	8	1086.68	1007.26	9.97622	0.468646	2.30309e-06
bll0451	27375562	486896	488140	1245	-	sucB	dihydrolipoamide succinyltransferase	0	0	0	0	-	-	0	0	0	0	-	-	1	0	5.34376	0	-	-	3	1	1.27981	0.255962	-1.966	-5.32929	3	1	0.691135	0.230378	-2.11792	-5.38525	6.14913e-10
bll0452	27375563	488300	491257	2958	-	sucA	2-oxoglutarate dehydrogenase E1	1	1	16.2185	16.2185	4.01956	-2.4506	1	1	3.78015	3.78015	1.91844	-3.55386	0	0	0	0	-	-	4	4	1.07732	1.07732	0.107452	-4.32227	6	6	0.969646	0.969646	-0.0444706	-4.38164	1.3035e-22
bll0453	27375564	491395	492279	885	-	sucD	succinyl-CoA synthetase subunit alpha	11	10	400.306	346.098	8.43504	-0.323682	6	5	442.214	290.598	8.18288	-0.474002	7	7	147.844	147.844	7.20793	-0.894099	6	6	250.617	250.617	7.96934	-0.503963	11	11	273.533	273.533	8.09557	-0.441639	2.83328e-07
bll0454	27375565	492314	492793	480	-	-	hypothetical protein	7	6	1683.71	930.269	9.8615	0.363441	5	4	1351.12	489.199	8.93428	-0.104583	11	9	1173.51	1127.31	10.1387	0.543241	10	9	1044.98	1001.16	9.96746	0.46647	8	6	795.331	781.588	9.61026	0.291512	0.000280995
bll0455	27375566	492798	493994	1197	-	sucC	succinyl-CoA synthetase subunit beta	13	12	755.329	752.246	9.55506	0.215829	14	13	1289.12	1251.75	10.2897	0.561815	9	9	381.652	381.652	8.57612	-0.223092	8	8	305.627	305.627	8.25563	-0.36492	11	11	295.447	295.447	8.20676	-0.387823	1.39298e-09
bll0456	27375567	494219	495187	969	-	mdh	malate dehydrogenase	4	2	106.635	15.2335	3.92918	-2.49413	3	1	126.934	23.0788	4.5285	-2.27065	2	1	114.43	4.57721	2.19447	-3.35288	4	2	93.7272	0.657735	-0.604422	-4.668	2	0	80.5112	0	-	-	6.77348e-08
bll0457	27375568	495450	496634	1185	-	-	hypothetical protein	20	18	1286.16	1071.28	10.0651	0.461524	19	14	1792.85	1283.3	10.3256	0.57947	19	16	640.033	542.718	9.08406	0.0260224	20	17	798.16	719.366	9.49058	0.234863	16	14	791.481	723.467	9.49878	0.237553	1.70894e-09
bll0458	27375569	496737	497273	537	-	ligT	2'-5' RNA ligase	10	7	5648.87	5126.59	12.3238	1.54951	8	6	3872.99	3414.89	11.7376	1.27366	9	7	2671.93	2453.05	11.2604	1.09336	10	8	2729.78	2501.91	11.2888	1.10821	10	8	3157.7	2983.05	11.5426	1.2268	0.00010641
bll0459	27375570	497448	498206	759	-	-	esterase	8	8	850.865	850.865	9.73279	0.301439	9	8	1163.84	1104.91	10.1097	0.473311	7	7	409.054	409.054	8.67615	-0.174032	11	11	921.589	921.589	9.84798	0.408441	12	11	909.59	908.078	9.82667	0.39626	2.42385e-06
blr0460	27375571	498148	498870	723	+	-	ABC transporter ATP-binding protein	9	9	530.835	530.835	9.05212	-0.0264358	9	9	665.025	665.025	9.37726	0.113207	10	10	932.46	932.46	9.8649	0.408974	7	7	488.367	488.367	8.93182	-0.0365124	9	9	679.961	679.961	9.40931	0.194244	4.47562e-06
blr0461	27375572	498867	501437	2571	+	-	ABC transporter permease	59	46	5134.3	4512.79	12.1398	1.46089	55	45	6519.39	5793.08	12.5001	1.64853	70	55	4169.65	3544.29	11.7913	1.35374	73	58	4505.29	3888.65	11.9251	1.41722	78	64	4924.82	4131.85	12.0126	1.45429	9.51362e-20
blr0462	27375573	501662	502498	837	+	-	ABC transporter permease	11	10	1278.61	1256.56	10.2953	0.572382	13	13	1549.67	1549.67	10.5977	0.713249	10	10	453.07	453.07	8.82359	-0.101721	10	9	672.372	671.992	9.3923	0.187129	10	10	446.852	446.852	8.80365	-0.09891	6.41829e-07
blr0463	27375574	502727	503257	531	+	-	acetyltransferase	7	7	1000.77	1000.77	9.96689	0.414204	4	4	1052.89	1052.89	10.0401	0.439105	6	6	329.934	329.934	8.36603	-0.326123	3	3	534.121	534.121	9.06102	0.026238	4	3	481.816	455.349	8.83083	-0.0857558	0.000117862
bll0464	27375575	503377	503748	372	-	-	hypothetical protein	19	19	4850.99	4850.99	12.2441	1.51111	16	16	4628.98	4628.98	12.1765	1.48942	19	19	4304.17	4304.17	12.0715	1.49118	17	17	4783.51	4783.51	12.2239	1.56234	17	17	5374.04	5374.04	12.3918	1.63785	0.00176906
bll0465	27375576	504497	505273	777	-	-	hypothetical protein	30	24	31522.1	29669.8	14.8567	2.76961	26	21	31041.1	29688.3	14.8576	2.80758	29	24	2839.86	2722.84	11.4109	1.16719	27	22	2834.42	2626.48	11.3589	1.14226	25	21	3143.96	2842.37	11.4729	1.19307	1.78374e-06
bll0466	27375577	505494	508214	2721	-	acnA	aconitate hydratase	4	3	32.5497	13.5624	3.76154	-2.57489	1	0	8.21881	0	-	-	0	0	0	0	-	-	4	4	0.468464	0.468464	-1.09399	-4.90577	1	1	0.10541	0.10541	-3.24591	-5.93123	7.38863e-21
blr0467	27375578	508457	509059	603	+	ccmA	cytochrome c biogenesis protein CcmA	3	3	563.034	563.034	9.13708	0.014489	2	1	148.347	37.0869	5.21284	-1.9342	0	0	0	0	-	-	0	0	0	0	-	-	0	0	0	0	-	-	3.45683e-05
blr0468	27375579	509370	510038	669	+	ccmB	heme exporter protein B	10	6	1169.43	805.362	9.65349	0.263243	9	4	768.846	317.567	8.31092	-0.411054	5	1	576.79	9.94466	3.31392	-2.80386	6	4	611.623	3.81073	1.93007	-3.43707	7	5	532.055	5.57351	2.47858	-3.16041	1.12299e-05
blr0469	27375580	510130	510921	792	+	ccmC	heme exporter protein C	6	3	293.548	158.423	7.30764	-0.866745	3	2	98.8281	70.5915	6.14142	-1.47767	2	1	257.607	75.602	6.24035	-1.36864	2	1	254.697	166.176	7.37657	-0.791854	3	2	321.587	126.752	6.98586	-0.97877	1.38151e-06
bsr0470	27375581	510918	511103	186	+	ccmD	heme exporter protein D	1	1	436.49	436.49	8.7698	-0.162426	1	1	180.35	180.35	7.49465	-0.812363	1	1	23.8458	23.8458	4.57566	-2.18506	2	1	71.9583	70.245	6.13432	-1.39518	1	1	178.878	178.878	7.48283	-0.738224	0.0420602
blr0471	27375582	511100	511684	585	+	ccmG	thiol:disulfide interchange protein	6	5	1331.04	586.667	9.1964	0.0430623	2	1	974.814	57.342	5.84152	-1.62511	1	0	761.965	0	-	-	3	1	920.609	40.3107	5.33309	-1.78432	2	1	1019.32	0.980585	-0.0282852	-4.37381	4.69734e-05
bll0472	161511109	511798	512400	603	-	-	intracellular septation protein A	4	4	434.516	434.516	8.76326	-0.165576	2	2	537.76	537.76	9.07082	-0.0374544	3	3	599.467	599.467	9.22754	0.0963884	3	3	476.159	476.159	8.8953	-0.0542498	6	5	603.133	602.657	9.23519	0.109968	3.45683e-05
bll0473	27375584	512528	513475	948	-	-	cell division protein	1	0	81.7477	0	-	-	1	1	11.795	11.795	3.56011	-2.74675	1	0	74.8577	0	-	-	1	0	62.1882	0	-	-	1	0	90.7662	0	-	-	9.68682e-08
blr0474	27375585	513743	514399	657	+	-	hypothetical protein	16	11	4274.48	2027.71	10.9856	0.904931	17	14	3131.55	2195.49	11.1003	0.960339	24	20	4371.19	2150.15	11.0702	1.00011	19	14	4058.83	1898.94	10.891	0.914996	24	20	4793.45	2392.36	11.2242	1.07271	1.37771e-05
blr0475	27375586	514563	515672	1110	+	-	hypothetical protein	8	5	2609.82	1442.88	10.4947	0.668468	7	5	2750.09	1400.23	10.4514	0.641322	10	8	2687.16	1388.53	10.4393	0.690705	7	5	2724.79	1131.43	10.1439	0.552177	12	9	3142.63	1448.58	10.5004	0.722372	6.13221e-09
bll0476	27375587	515845	517098	1254	-	-	hypothetical protein	10	6	2204.19	512.054	9.00015	-0.0514676	7	4	1622.86	329.922	8.36598	-0.383981	6	3	226.364	26.527	4.72939	-2.10967	10	6	276.234	41.4223	5.37234	-1.76526	9	6	397.753	90.8038	6.50468	-1.21167	5.27505e-10
bll0477	27375588	517098	517973	876	-	dapF	diaminopimelate epimerase	0	0	0	0	-	-	0	0	0	0	-	-	0	0	0	0	-	-	0	0	0	0	-	-	0	0	0	0	-	-	3.30275e-07
blr0478	27375589	518209	518964	756	+	-	hypothetical protein	12	12	2538.32	2538.32	11.3097	1.06101	11	10	1612.18	1567.8	10.6145	0.721499	11	9	1079.5	868.29	9.76203	0.358525	13	11	840.098	783.614	9.614	0.294803	14	11	770.168	730.711	9.51316	0.24451	2.55095e-06
blr0479	27375590	518961	519671	711	+	-	hypothetical protein	9	7	726.646	565.746	9.14401	0.0178275	7	6	927.876	345.988	8.43458	-0.350257	12	10	1241.39	782.887	9.61266	0.285267	13	9	1299.34	706.368	9.46428	0.222087	12	9	1535.36	820.526	9.68041	0.325463	5.4908e-06
bll0480	27375591	519895	520884	990	-	-	hypothetical protein	13	9	1099.64	577.778	9.17437	0.0324523	16	11	1705.49	1005.22	9.9733	0.406244	15	12	1218.59	873.623	9.77087	0.362858	18	14	1355.16	1012.67	9.98395	0.474477	19	15	1211.31	934.921	9.8687	0.416603	4.73633e-08
blr0481	27375592	521006	522898	1893	+	ffh	signal recognition particle protein	4	2	403.538	269.025	8.0716	-0.498749	4	2	277.623	253.995	7.98866	-0.56949	7	4	332.707	126.523	6.98325	-1.00429	7	3	279.954	166.659	7.38076	-0.789822	9	5	298.942	169.699	7.40683	-0.775009	9.87547e-15
blr0482	27375593	522984	523316	333	+	rpsP	30S ribosomal protein S16	1	0	121.903	0	-	-	0	0	0	0	-	-	1	1	66.5964	66.5964	6.05737	-1.45838	0	0	0	0	-	-	1	1	55.1248	55.1248	5.78463	-1.5602	0.00343784
blr0483	27375594	523326	523847	522	+	rimM	16S rRNA-processing protein RimM	1	0	7.06958	0	-	-	2	0	171.367	0	-	-	2	0	140.197	0	-	-	2	0	358.354	0	-	-	3	1	202.753	0.549466	-0.863898	-4.77827	0.000137392
bll0484	27375595	523854	524771	918	-	-	transcriptional regulator	18	15	3585.8	3465.21	11.7587	1.27732	17	15	2813.69	2704.07	11.4009	1.10812	27	25	3297.5	3055.92	11.5774	1.24884	26	24	3452.98	3336.34	11.7041	1.30988	26	23	2954.13	2820.41	11.4617	1.18765	1.61487e-07
blr0485	27375596	524894	526117	1224	+	-	hypothetical protein	42	41	4643.05	4612.9	12.1715	1.47614	40	38	4384.98	4302.76	12.071	1.43758	50	49	4920.88	4906.39	12.2604	1.58384	41	41	4511.92	4511.92	12.1395	1.52138	43	41	4907.83	4877.6	12.252	1.57016	8.79393e-10
blr0486	27375597	526166	526933	768	+	trmD	tRNA (guanine-N(1)-)-methyltransferase	1	0	19.2204	0	-	-	2	1	87.357	29.119	4.86389	-2.10576	0	0	0	0	-	-	0	0	0	0	-	-	2	2	0.74693	0.74693	-0.420955	-4.56387	2.07931e-06
blr0487	27375598	527044	527424	381	+	rplS	50S ribosomal protein L19	2	1	116.231	96.8589	6.59781	-1.20866	0	0	0	0	-	-	0	0	0	0	-	-	0	0	0	0	-	-	1	1	0.752811	0.752811	-0.40964	-4.55839	0.00151759
blr0488	27375599	527752	529158	1407	+	leuC	isopropylmalate isomerase large subunit	5	4	388.179	317.363	8.30999	-0.383917	3	2	365.571	190.732	7.57541	-0.772661	0	0	0	0	-	-	2	2	0.452981	0.452981	-1.14248	-4.92932	2	2	0.407706	0.407706	-1.2944	-4.98664	3.89269e-11
bll0489	27375600	529579	530112	534	-	-	glicine-rich protein	6	5	988.233	539.036	9.07424	-0.0157815	4	3	774.761	460.669	8.84759	-0.147204	5	3	1366.31	722.608	9.49707	0.228578	6	5	1191.14	553.798	9.11322	0.051586	4	3	1370.73	607.481	9.24669	0.115535	0.00011199
blr0490	27375601	530239	530598	360	+	-	hypothetical protein	4	2	3044.52	471.541	8.88124	-0.108748	4	2	2018.92	310.603	8.27893	-0.426782	5	4	4004.11	1681.72	10.7157	0.826251	5	4	3879.84	1488.02	10.5392	0.744139	5	4	4173.25	1488.28	10.5394	0.741255	0.00217032
bll0491	27375602	530603	530908	306	-	-	hypothetical protein	5	4	6210.84	5933.46	12.5347	1.65109	7	6	6029.34	5700.47	12.4769	1.6371	4	4	3420.7	3420.7	11.7401	1.32863	4	4	3122.16	3122.16	11.6083	1.26339	4	4	2334.87	2334.87	11.1891	1.05573	0.0054456
blr0492	27375603	531000	531320	321	+	-	hypothetical protein	5	5	1804.92	1804.92	10.8177	0.824047	4	4	2612.54	2612.54	11.3512	1.0837	6	6	2210.75	2210.75	11.1103	1.01977	9	9	1601.3	1601.3	10.645	0.795547	7	7	2324.06	2324.06	11.1824	1.05248	0.00421762
bll0493	27375604	531328	531654	327	-	-	hypothetical protein	7	7	5270.28	5270.28	12.3637	1.56872	5	5	3282.7	3282.7	11.6807	1.24566	10	8	3743.57	3058.61	11.5787	1.24946	9	7	2718.95	2326.21	11.1838	1.0572	10	8	2797.16	2287.55	11.1596	1.04143	0.00380782
blr0494	27375605	531686	532189	504	+	-	hypothetical protein	19	19	4005.17	4005.17	11.9676	1.37796	12	12	3128.21	3128.21	11.6111	1.21147	18	18	3300.09	3300.09	11.6883	1.30323	18	18	2964.16	2964.16	11.5334	1.22701	19	19	3143.08	3143.08	11.618	1.26329	0.000186696
blr0495	27375606	532271	532876	606	+	leuD	isopropylmalate isomerase small subunit	1	0	54.8068	0	-	-	2	0	664.259	0	-	-	1	0	21.957	0	-	-	2	2	1.05172	1.05172	0.0727566	-4.33912	0	0	0	0	-	-	3.2846e-05
blr0496	27375607	532958	533743	786	+	-	hypothetical protein	14	12	4826.53	4122.27	12.0092	1.39799	15	12	4139.79	3641.87	11.8305	1.3193	13	9	1921.41	1517.94	10.5679	0.753751	11	9	1760.4	1432.4	10.4842	0.717447	11	9	2028.18	1646.85	10.6855	0.811952	1.53019e-06
blr0497	27375608	533941	534405	465	+	-	hypothetical protein	5	5	2753.85	2753.85	11.4272	1.11765	5	5	3270.34	3270.34	11.6752	1.24298	8	8	4249.32	4249.32	12.053	1.48211	7	6	5100.82	5100.13	12.3163	1.60725	8	8	4840.8	4840.8	12.241	1.56487	0.000362808
bll0498	27375609	534428	535087	660	-	-	phosphoglycolate phosphatase	6	3	1280.43	1056.77	10.0455	0.452048	3	2	1406.18	1033.46	10.0133	0.425893	8	5	1770.77	803.061	9.64937	0.30327	9	6	1726.14	821.789	9.68262	0.328132	9	6	1646.61	795.277	9.63531	0.303637	1.30907e-05
bll0499	27375610	535091	535972	882	-	citE	citrate lyase subunit beta	11	9	1673.62	1372.36	10.4224	0.633646	10	7	3004.6	2535.53	11.3081	1.06247	7	6	475.213	309.265	8.2727	-0.371897	9	5	479.454	211.364	7.72359	-0.623318	14	10	514.132	314.788	8.29824	-0.343545	2.98184e-07
blr0500	27375611	536084	536728	645	+	cah	carbonate dehydratase	1	0	34.3286	0	-	-	0	0	0	0	-	-	3	0	326.632	0	-	-	1	0	292.981	0	-	-	2	1	258.361	0.444684	-1.16915	-4.92602	1.69021e-05
bll0501	27375612	536968	538002	1035	-	asd	aspartate-semialdehyde dehydrogenase	14	13	2977.22	2371.08	11.2113	1.01364	14	13	2992.59	2690.09	11.3934	1.10444	10	10	548.522	548.522	9.09941	0.0335493	12	11	657.974	621.026	9.27851	0.131865	15	13	682.551	668.695	9.3852	0.182577	2.20043e-08
blr0502	27375613	538119	538898	780	+	-	hypothetical protein	24	21	4664.95	4447.31	12.1187	1.45073	19	18	4357.99	4343.66	12.0847	1.44429	30	26	4583.16	4432.48	12.1139	1.51197	32	23	4273.07	4156.22	12.0211	1.46385	29	27	4535.82	4298.64	12.0697	1.48193	1.69487e-06
bll0504	27375614	539559	540671	1113	-	leuB	3-isopropylmalate dehydrogenase	8	8	606.765	606.765	9.24499	0.0664708	3	3	411.904	411.904	8.68617	-0.226566	0	0	0	0	-	-	0	0	0	0	-	-	1	1	0.257701	0.257701	-1.95623	-5.30698	5.82668e-09
blr0503	27375615	540795	542099	1305	+	-	hypothetical protein	19	19	1942.72	1942.72	10.9239	0.875175	21	20	2579.07	2527.66	11.3036	1.06027	20	18	1529.42	1378.18	10.4285	0.685408	21	20	1455.39	1430	10.4818	0.716268	20	18	1451.03	1385.09	10.4358	0.691078	2.21259e-10
bll0505	27375616	542199	542981	783	-	-	hypothetical protein	7	7	867.202	867.202	9.76022	0.314655	5	5	614.065	614.065	9.26225	0.0566604	5	4	427.671	407.845	8.67188	-0.176126	9	8	763.919	743.976	9.53911	0.258432	9	8	706.979	683.535	9.41687	0.197905	1.61043e-06
bll0506	27375617	542994	543623	630	-	-	hypothetical protein	10	8	2483.65	1364.83	10.4145	0.629822	10	8	2484.82	1455.39	10.5072	0.668729	10	8	2397.18	2126.14	11.054	0.992162	9	7	1922.15	1674.3	10.7093	0.826779	10	8	2347.38	2085.6	11.0262	0.976886	2.18232e-05
bll0507	27375618	543806	544360	555	-	-	hypothetical protein	5	5	997.385	997.385	9.96201	0.411853	3	3	463.385	463.385	8.85607	-0.143034	8	7	939.009	935.013	9.86884	0.410909	7	6	957.166	876.206	9.77513	0.373058	7	6	1029.46	915.244	9.83801	0.401748	7.83084e-05
bll0508	27375619	544674	545435	762	-	-	oxidoreductase	10	10	1481.94	1481.94	10.5333	0.687029	9	9	1041.86	1041.86	10.025	0.431638	18	17	913.839	893.466	9.80327	0.378749	16	15	920.47	883.25	9.78668	0.378668	15	14	863.098	848.419	9.72863	0.348806	2.30309e-06
blr0509	27375620	545536	547065	1530	+	-	malonyl-CoA synthase	14	12	1167.4	692.237	9.43512	0.158055	12	11	1205.87	781.988	9.611	0.228123	15	13	1116.08	553.69	9.11293	0.0401839	23	19	1139.31	750.859	9.5524	0.264885	20	17	947.26	631.944	9.30365	0.143104	4.78883e-12
bll0510	27375621	547369	548232	864	-	-	hypothetical protein	7	5	679.122	597.969	9.22393	0.0563231	1	1	258.835	258.835	8.01589	-0.556101	5	4	1011.29	831.622	9.69978	0.327996	7	6	873.767	753.528	9.55752	0.267371	6	5	830.918	797.057	9.63854	0.305198	4.0519e-07
blr0511	27375622	548326	549237	912	+	gstR	transcriptional regulator	14	10	3095.5	2011.06	10.9737	0.899202	15	10	3898.88	2268.22	11.1473	0.983453	18	13	1296.07	972.658	9.92579	0.438837	16	11	1409.92	991.309	9.95319	0.459539	17	13	1416.81	1133.13	10.1461	0.550872	1.78866e-07
blr0512	27375623	549655	550053	399	+	sdhC	succinate dehydrogenase cytochrome B-556 subunit	2	1	166.481	36.9957	5.20929	-1.87751	1	0	56.0486	0	-	-	1	0	77.8126	0	-	-	1	0	107.023	0	-	-	2	1	155.99	0.71885	-0.476237	-4.59063	0.00111682
blr0513	27375624	550050	550454	405	+	sdhD	succinate dehydrogenase hydrophobic membrane anchor protein subunit	1	0	728.953	0	-	-	2	1	82.8274	55.2182	5.78707	-1.65188	0	0	0	0	-	-	1	1	3.14738	3.14738	1.65415	-3.57108	0	0	0	0	-	-	0.0010083
blr0514	27375625	550458	552293	1836	+	sdhA	succinate dehydrogenase flavoprotein subunit	2	2	22.1098	22.1098	4.46661	-2.23525	3	2	85.2634	12.1805	3.6065	-2.72394	0	0	0	0	-	-	0	0	0	0	-	-	1	1	0.156221	0.156221	-2.67834	-5.65651	2.6078e-14
blr0515	27375626	552396	553178	783	+	sdhB	succinate dehydrogenase iron-sulfur subunit	0	0	0	0	-	-	0	0	0	0	-	-	0	0	0	0	-	-	0	0	0	0	-	-	1	1	0.366311	0.366311	-1.44886	-5.0614	1.61043e-06
blr0516	27375627	553370	555523	2154	+	-	two-component hybrid sensor and regulator	34	33	2633.25	2563.01	11.3236	1.06774	29	26	3358.66	3275.6	11.6775	1.24412	39	38	2231.04	2109.56	11.0427	0.986623	30	29	2512.99	2452.03	11.2598	1.09411	30	28	2254.76	2185.38	11.0937	1.00952	1.15755e-16
blr0517	27375628	555576	557534	1959	+	-	ATP-binding protein	33	27	3669.6	3277.78	11.6785	1.23868	34	28	3995.5	3607.37	11.8167	1.31255	43	33	4134.2	3939.49	11.9438	1.42854	41	31	4183.57	3864.74	11.9162	1.4129	41	31	4055.76	3817.11	11.8983	1.39897	3.20815e-15
blr0518	27375629	557742	558599	858	+	-	hypothetical protein	16	14	6868.82	6576.34	12.6831	1.72258	14	13	7089.56	6815.88	12.7347	1.76386	18	16	5523.47	4908.32	12.261	1.58412	21	19	5851.61	5092.07	12.314	1.60614	24	21	5478.69	4828.49	12.2374	1.5631	4.48797e-07
blr0519	27375630	558624	559010	387	+	-	hypothetical protein	2	2	505.393	505.393	8.98126	-0.0605674	1	1	635.652	635.652	9.31209	0.0811666	3	2	722.029	641.803	9.32599	0.144672	4	3	777.33	731.217	9.51416	0.246312	4	4	806.36	806.36	9.65528	0.313301	0.00137014
bsr0520	27375631	559085	559336	252	+	-	hypothetical protein	8	7	4158.94	3953.92	11.9491	1.36901	8	7	3771.6	3638.49	11.8291	1.31864	9	8	3590.5	3484.89	11.7669	1.34178	7	6	2587.32	2454.54	11.2612	1.09482	10	8	3132.27	2926.26	11.5148	1.21338	0.0136637
blr0521	27375632	559523	561760	2238	+	-	hypothetical protein	54	47	3868.41	3602.93	11.815	1.30441	41	37	3147.66	3037.74	11.5688	1.19065	56	49	3247.22	2830.04	11.4666	1.19451	56	48	2524.03	2142.57	11.0651	0.999575	55	46	2906.4	2549.74	11.3161	1.1172	2.76733e-17
bll0522	27375633	561952	563289	1338	-	argG	argininosuccinate synthase	2	1	77.2265	74.4684	6.21856	-1.39135	3	2	83.5702	66.8562	6.06299	-1.51623	1	0	56.3531	0	-	-	3	2	38.3455	0.476342	-1.06993	-4.89409	2	1	31.083	0.214366	-2.22185	-5.43555	1.2611e-10
bll0523	27375634	563383	564210	828	-	-	hypothetical protein	8	6	1555.46	1132.06	10.1447	0.499869	10	8	2403.79	2025.67	10.9842	0.903236	4	2	1084.72	380.323	8.57108	-0.22556	6	4	1551.03	476.854	8.8974	-0.0532277	6	4	1539.07	438.545	8.77658	-0.112012	7.4818e-07
bll0524	27375635	564316	564810	495	-	-	hypothetical protein	4	3	812.617	745.52	9.5421	0.209587	2	2	903.571	903.571	9.81949	0.330627	6	5	1715.89	1173.79	10.197	0.571829	7	6	1353.88	963.099	9.91154	0.439311	5	4	1503.06	1169.3	10.1914	0.572814	0.000217631
bll0525	27375636	564977	566179	1203	-	-	hypothetical protein	14	12	2632	2500.09	11.2878	1.05047	17	16	2137.81	2100.63	11.0366	0.929011	23	22	3865.7	3815.92	11.8978	1.40599	20	19	4089.76	3971.88	11.9556	1.43206	20	19	3720.33	3678.37	11.8449	1.37311	1.25763e-09
bll0526	27375637	566374	567036	663	-	-	hypothetical protein	16	14	3061.35	2983.43	11.5428	1.17329	15	15	3373.06	3373.06	11.7198	1.26492	19	16	2207.62	1996.9	10.9635	0.94779	18	15	2796.92	2459.98	11.2644	1.09637	18	15	2206.75	1962.32	10.9383	0.934341	1.24384e-05
bll0527	27375638	567153	567992	840	-	-	oxidoreductase	20	16	10948	10144	13.3083	2.02377	17	14	10809	10343.1	13.3364	2.05967	28	23	7481.96	7017.31	12.7767	1.83703	22	16	7172.03	6653.81	12.7	1.79357	21	17	7361.4	6641.28	12.6972	1.78569	6.09851e-07
blr0528	27375639	568234	569208	975	+	-	oxidoreductase	17	13	2426.15	1555.61	10.6033	0.720745	15	12	1961.1	1490.89	10.542	0.685821	22	15	1906.05	1237.34	10.273	0.609135	23	16	2154.55	1374.7	10.4249	0.688638	23	14	1580.31	1045.21	10.0296	0.494468	6.11534e-08
blr0529	27375640	569473	570561	1089	+	-	hypothetical protein	17	15	1748.58	1575.76	10.6218	0.729687	18	16	2392.41	2330.8	11.1866	1.00276	29	27	2789.89	2584.21	11.3355	1.13022	26	24	2557.87	2398.09	11.2277	1.07852	30	28	2482.36	2354.62	11.2013	1.06161	8.76974e-09
blr0530	27375641	570580	571740	1161	+	-	hypothetical protein	10	9	2336.25	1830.86	10.8383	0.833961	10	9	1955.11	1887.69	10.8824	0.8532	19	18	2057.21	1973.16	10.9463	0.93933	19	18	1794.28	1715.23	10.7442	0.843705	18	17	1801.22	1745.14	10.7691	0.852432	2.57212e-09
bll0531	27375642	571810	572250	441	-	-	hypothetical protein	7	7	3430.91	3430.91	11.7444	1.27041	8	7	4056.85	4006.14	11.968	1.38692	9	9	9811.01	9811.01	13.2602	2.07415	11	11	11426.7	11426.7	13.4801	2.17247	10	10	10337.3	10337.3	13.3356	2.09466	0.000546063
bll0532	27375643	572283	572585	303	-	phhB	pterin-4-alpha-carbinolamine dehydratase	9	8	5614.65	5383.24	12.3943	1.58346	10	9	4834.33	4760.52	12.2169	1.50929	9	8	2525.06	2481.14	11.2768	1.10142	10	9	2902.76	2880.67	11.4922	1.20699	9	8	1758.79	1708.62	10.7386	0.837665	0.00573115
blr0533	27375644	572737	574182	1446	+	-	hypothetical protein	21	18	1523.6	1319.43	10.3657	0.60631	17	15	1763.09	1562.03	10.6092	0.718884	23	18	555.182	450.893	8.81664	-0.105129	14	11	506.218	430.627	8.75029	-0.124675	23	19	533.575	400.28	8.64487	-0.175767	2.00312e-11
blr0534	27375645	574307	575890	1584	+	-	alkaline phosphatase	24	19	1325.63	1192.83	10.2202	0.536211	18	14	1489.48	1235.35	10.2707	0.552461	19	13	1303.43	1037.43	10.0188	0.484451	21	14	1344.3	1013.35	9.98492	0.47495	22	15	1430.85	1039.18	10.0212	0.490433	1.90857e-12
bll0535	27375646	575914	576348	435	-	-	two-component response regulator	4	4	1094.37	1094.37	10.0959	0.476342	5	3	436.986	334.166	8.38442	-0.374917	7	4	565.885	331.374	8.37232	-0.323042	6	5	619.03	521.597	9.02679	0.00961265	7	5	808.374	685.733	9.4215	0.200147	0.000604831
blr0536	27375647	576456	577250	795	+	-	transcriptional regulator	12	10	2153.85	1206.9	10.2371	0.544358	12	10	2123.82	1392.44	10.4434	0.637363	17	15	2309.71	1364.07	10.4137	0.678127	17	15	2404.67	1573.32	10.6196	0.783194	19	16	2237.93	1345.35	10.3938	0.67075	1.31268e-06
blr0537	27375648	577581	578336	756	+	-	hypothetical protein	12	10	4915.55	4725.18	12.2062	1.49285	12	10	6034.56	5650.01	12.464	1.6308	17	13	2062.19	1507.77	10.5582	0.748997	14	11	2065.05	1636.78	10.6766	0.810901	15	12	1727.76	1168.91	10.1909	0.572579	2.55095e-06
blr0538	27375649	578317	579762	1446	+	-	hypothetical protein	13	10	3044.64	1891.1	10.885	0.856459	8	5	2768.36	1786.29	10.8027	0.814035	16	13	4085.65	3484.45	11.7667	1.3417	15	12	3964.23	3398.29	11.7306	1.32278	11	8	3686.23	3137.97	11.6156	1.26216	2.00312e-11
bsr0539	27375650	580023	580304	282	+	-	hypothetical protein	11	10	4292.29	4213.77	12.0409	1.41325	7	6	2498.04	2260.13	11.1422	0.980919	10	9	2044.65	1541.35	10.59	0.764581	12	11	2107.53	1775.3	10.7938	0.867823	12	11	1555.14	1298.83	10.343	0.646176	0.00819617
blr0540	27375651	580542	582368	1827	+	typA	GTP-binding tyrosin phosphorylated protein	3	2	167.65	42.4175	5.40659	-1.78247	3	2	434.538	36.7215	5.19855	-1.94122	2	1	208.778	18.2074	4.18645	-2.37594	3	2	204.948	12.3841	3.63042	-2.61126	2	1	170.334	7.22155	2.85231	-2.97952	3.03992e-14
blr0541	27375652	582605	583852	1248	+	-	hypothetical protein	18	16	2217.74	1528.76	10.5781	0.708646	16	13	2454.95	1684.42	10.718	0.772388	21	18	3841.81	2825.38	11.4642	1.19335	21	16	3347.34	2680.63	11.3884	1.15656	22	18	3293.85	2506.93	11.2917	1.10537	5.84276e-10
bll0542	27375653	583849	584748	900	-	-	hypothetical protein	0	0	0	0	-	-	0	0	0	0	-	-	3	1	305.544	32.0329	5.00148	-1.97622	3	2	247.148	55.9447	5.80593	-1.55467	4	3	249.216	93.6949	6.5499	-1.18979	2.19438e-07
bll0543	27375654	584804	585211	408	-	-	hypothetical protein	2	2	434.156	434.156	8.76207	-0.166152	2	2	383.686	383.686	8.58378	-0.276902	2	2	554.415	554.415	9.11482	0.0411094	2	2	424.897	424.897	8.73097	-0.134061	2	2	401.409	401.409	8.64893	-0.1738	0.000958064
bll0544	27375655	585211	586527	1317	-	-	hypothetical protein	6	6	1625.2	1625.2	10.6664	0.751156	3	3	1188.64	1188.64	10.2151	0.52512	9	9	863.826	863.826	9.7546	0.354879	9	8	892.38	892.138	9.80112	0.385684	7	7	1075.42	1075.42	10.0707	0.514366	1.80351e-10
bll0545	27375656	586532	586999	468	-	-	hypothetical protein	7	7	4352.69	4352.69	12.0877	1.43579	5	5	2508.71	2508.71	11.2927	1.05493	7	6	3155.9	3146.42	11.6195	1.26949	12	11	2432.94	2381.87	11.2179	1.07376	10	7	2929.5	2870.66	11.4872	1.19998	0.000344732
bll0546	27375657	586996	587874	879	-	-	hypothetical protein	4	3	209.916	130.148	7.02401	-1.00337	5	4	470.674	457.953	8.83906	-0.151398	7	6	365.825	360.78	8.49497	-0.262887	4	4	295.832	295.832	8.20864	-0.387743	9	7	481.951	468.246	8.87112	-0.066252	3.1382e-07
blr0547	27375658	588141	588650	510	+	-	hypothetical protein	12	11	2510.87	2322.73	11.1816	0.999329	13	12	2148.64	2082.86	11.0244	0.922986	14	12	960.986	791.4	9.62826	0.29292	14	10	843.545	696.706	9.44441	0.212436	13	9	661.376	573.642	9.16401	0.0755119	0.000168556
blr0548	27375659	588829	589365	537	+	ppa	inorganic pyrophosphatase	1	1	20.6163	20.6163	4.36572	-2.28386	1	1	291.515	291.515	8.18743	-0.471766	0	0	0	0	-	-	0	0	0	0	-	-	0	0	0	0	-	-	0.00010641
bll0549	27375660	589499	590383	885	-	folD	bifunctional 5,10-methylene-tetrahydrofolate dehydrogenase/ 5,10-methylene-tetrahydrofolate cyclohydrolase	3	3	279.38	279.38	8.12609	-0.472502	2	2	328.502	328.502	8.35976	-0.387042	0	0	0	0	-	-	1	0	0.360082	0	-	-	1	1	0.648183	0.648183	-0.625526	-4.66289	2.83328e-07
bsl0550	27375661	590385	590669	285	-	-	hypothetical protein	7	7	1514.97	1514.97	10.5651	0.70235	2	2	392.34	392.34	8.61596	-0.261081	10	10	2241	2241	11.1299	1.02939	10	10	2350.35	2350.35	11.1987	1.06443	11	11	2120.46	2120.46	11.0502	0.988463	0.00778781
bsl0551	27375662	590754	591044	291	-	-	hypothetical protein	6	4	3626.92	3170.38	11.6304	1.21553	4	4	3765.66	3765.66	11.8787	1.34301	5	4	693.495	579.182	9.17787	0.0720325	5	4	1161.9	1044.72	10.0289	0.496309	7	5	878.205	736.273	9.5241	0.249805	0.00703111
bll0552	27375663	591435	592247	813	-	-	enoyl-CoA hydratase	18	16	2573.69	2383.05	11.2186	1.01715	9	8	2571.93	2544.42	11.3131	1.06496	14	13	1511.17	1407.52	10.4589	0.700313	15	14	1558.08	1469.89	10.5215	0.735548	16	15	1617.91	1541.36	10.59	0.765723	9.66016e-07
bll0553	27375664	592347	593150	804	-	guaA	glutamine amidotransferase	7	5	738.983	555.384	9.11734	0.00498212	7	4	723.194	458.95	8.84219	-0.149856	10	7	846.793	612.339	9.25819	0.11142	9	7	724.148	557.28	9.12226	0.0559785	9	6	718.123	488.024	8.93081	-0.0373628	1.12609e-06
bll0554	27375665	593280	594059	780	-	-	short-chain dehydrogenase	25	22	4267.53	4083.01	11.9954	1.39134	24	20	6321.96	5934.9	12.535	1.66569	28	26	6962.88	6536.41	12.6743	1.7868	24	22	6492.34	6083.78	12.5708	1.73082	27	25	7301.07	6972.7	12.7675	1.8197	1.69487e-06
bll0555	27375666	594287	594775	489	-	-	hypothetical protein	7	6	2943.2	2875.28	11.4895	1.14763	6	6	3269.9	3269.9	11.675	1.24289	9	9	3959.13	3959.13	11.951	1.43206	11	10	3603.15	3601.19	11.8143	1.36341	11	10	3428.36	3427.78	11.7431	1.32384	0.000241053
bll0556	27375667	595000	596409	1410	-	-	hypothetical protein	16	14	2020.52	1565.12	10.6121	0.724978	12	10	1292.64	904.052	9.82026	0.331004	16	12	1336.89	1045.92	10.0306	0.490217	15	12	1328.25	1017.49	9.9908	0.477805	18	15	1331.38	1034.18	10.0143	0.487065	3.69874e-11
bll0557	27375668	596460	597827	1368	-	-	cytochrome P450	14	12	2441.33	1642.84	10.682	0.75866	12	9	2198.74	1642.92	10.6821	0.754695	20	14	3177.35	2436.51	11.2506	1.08857	18	14	3440.87	2838	11.4707	1.19653	16	12	3567.86	2776.8	11.4392	1.17677	7.56472e-11
bll0558	27375669	597862	599265	1404	-	-	hypothetical protein	9	8	1077.66	972.521	9.92559	0.394309	8	6	573.42	525.635	9.03792	-0.0536294	13	12	519.665	410.678	8.68186	-0.17123	11	10	573.111	407.647	8.67118	-0.163101	12	10	499.69	368.741	8.52646	-0.233077	4.09681e-11
blr0559	27375670	599370	601058	1689	+	-	MFS permease	21	17	1282.55	1142.71	10.1582	0.50638	18	14	1615.35	1449.85	10.5017	0.66602	29	26	2475.01	2371.28	11.2115	1.06937	26	22	2292.97	2244.67	11.1323	1.03219	28	23	2672.92	2564.92	11.3247	1.12134	3.19051e-13
bsl0560	27375671	601214	601429	216	-	-	hypothetical protein	1	0	307.527	0	-	-	1	1	310.603	310.603	8.27893	-0.426782	0	0	0	0	-	-	1	0	29.5067	0	-	-	0	0	0	0	-	-	0.0252299
bll0561	27375672	601595	601918	324	-	-	hypothetical protein	6	5	3929.51	3815.61	11.8977	1.34427	3	3	3589.19	3589.19	11.8094	1.30897	4	3	1827.52	1690.62	10.7233	0.829985	5	4	2129.4	2027.11	10.9852	0.960762	4	3	1790.86	1550.07	10.5981	0.769662	0.00400749
blr0562	27375673	602173	603228	1056	+	-	polysaccharide deacetylase	15	12	3354.84	2530.11	11.305	1.05876	14	11	4193.13	3166.03	11.6285	1.21999	19	16	3990.11	3460.89	11.7569	1.33689	18	15	3564.85	2964.92	11.5338	1.22719	19	15	3804.73	3159.38	11.6254	1.2669	1.53865e-08
bll0563	27375674	603394	603762	369	-	-	hypothetical protein	5	4	2410.21	1230.11	10.2646	0.557596	4	3	2484.82	636.356	9.31369	0.0819525	8	3	2614.31	228.377	7.83527	-0.586428	6	4	2265.25	355.808	8.47495	-0.2584	6	3	2568.18	258.839	8.01591	-0.480199	0.00186182
bll0564	27375675	604105	605847	1743	-	-	hypothetical protein	31	23	4577.44	3741.14	11.8693	1.33057	27	18	5209.14	4253.28	12.0544	1.42938	12	5	413.505	165.402	7.36983	-0.814697	15	7	656.725	295.819	8.20857	-0.387776	16	8	506.503	212.442	7.73092	-0.618139	1.27157e-13
bll0565	27375676	605884	607095	1212	-	-	hypothetical protein	16	14	2280.57	2119.2	11.0493	0.935598	15	13	1771.36	1642.2	10.6814	0.754381	20	19	1297.29	1269.85	10.3104	0.627484	21	20	1134.81	1112.46	10.1195	0.54033	17	16	1223.96	1174.5	10.1978	0.57591	1.07886e-09
bll0566	27375677	607185	607931	747	-	-	uroporphyrinogen III synthase	3	2	360.634	123.505	6.94842	-1.03978	3	2	254.47	149.688	7.22581	-0.944536	4	0	317.657	0	-	-	3	0	162.109	0	-	-	3	0	252.648	0	-	-	2.97364e-06
blr0567	27375678	608083	609156	1074	+	gcp	DNA-binding/iron metalloprotein/AP endonuclease	5	3	312.681	233.652	7.86822	-0.596717	6	4	364.394	208.225	7.702	-0.710422	3	0	20.6486	0	-	-	2	0	55.7825	0	-	-	3	1	85.9929	0.267059	-1.90477	-5.28208	1.13231e-08
blr0568	27375679	609345	610325	981	+	gpsA	NAD(P)H-dependent glycerol-3-phosphate dehydrogenase	9	8	1147.35	1094.68	10.0963	0.47654	10	9	1139.83	1105.63	10.1107	0.473773	8	8	124.334	124.334	6.95807	-1.01664	11	10	264.099	236.487	7.88562	-0.544626	12	11	240.918	228.054	7.83323	-0.568621	5.52115e-08
blr0569	27375680	610444	610890	447	+	-	hypothetical protein	7	6	2848.24	2699.63	11.3985	1.10383	6	5	2201.32	2176.3	11.0877	0.954112	9	8	1056.74	1041.85	10.0249	0.487463	9	7	1364.52	1182.01	10.207	0.582821	10	8	1350.05	1301.92	10.3464	0.647836	0.000493005
bll0570	27375681	610917	612032	1116	-	-	adenylate cyclase	13	11	2000.58	1782.33	10.7996	0.815295	11	9	2745.33	2625.09	11.3582	1.0871	17	15	2815.79	2730.34	11.4149	1.16914	21	18	2822.08	2736.13	11.4179	1.17092	21	19	2879.78	2767.72	11.4345	1.17448	5.53638e-09
blr0571	27375682	612119	612574	456	+	-	hypothetical protein	13	11	4920.43	4491.51	12.133	1.4576	17	14	5051.38	3727.23	11.8639	1.33574	16	14	5490.65	4858.42	12.2463	1.57689	16	14	5830.45	5169.34	12.3358	1.61669	14	13	6223.26	5564.08	12.4419	1.66211	0.000422926
bll0572	27375683	612589	613758	1170	-	-	DNA topoisomerase I	46	44	7245.02	7049.46	12.7833	1.77086	40	38	8897.57	8524.85	13.0575	1.92255	54	49	4854.21	3919.76	11.9365	1.42499	54	50	5382.02	4452.7	12.1205	1.51212	50	48	5442.74	4571.73	12.1585	1.52494	2.2065e-09
blr0573	27375684	614137	616095	1959	+	-	acetyl-CoA synthetase	57	41	5747.41	3432.25	11.7449	1.27068	50	37	6997.83	4235.23	12.0482	1.42636	75	48	4085.52	3013.48	11.5572	1.23895	68	46	4444.01	3305.64	11.6907	1.30341	68	48	4046.1	2913.89	11.5087	1.21042	3.20815e-15
blr0574	27375685	616528	617043	516	+	-	hypothetical protein	11	9	4069.37	1537.63	10.5865	0.712667	12	8	4919.08	2903.77	11.5037	1.15866	16	13	6816.29	2282.13	11.1562	1.04226	11	8	5144.46	2170.18	11.0836	1.00855	15	12	5977.11	2336.26	11.19	1.05614	0.000152178
bll0575	27375686	617097	617681	585	-	-	hypothetical protein	7	5	1797.85	1741.08	10.7658	0.799019	7	7	2962.67	2962.67	11.5327	1.1729	11	8	2433.74	2194.91	11.0999	1.01469	7	5	2634.36	2275.38	11.1519	1.04171	9	8	2370.56	2225.44	11.1199	1.0222	4.69734e-05
blr0576	27375687	617897	619945	2049	+	-	methyl-accepting chemotaxis protein	36	32	3805.59	3665.11	11.8396	1.3163	40	37	4682.23	4474.86	12.1276	1.4654	42	39	3385.47	3289.15	11.6835	1.30088	39	36	3089.99	3005.69	11.5535	1.23676	43	40	3524.44	3405.88	11.7338	1.31937	6.92445e-16
blr0577	27375688	620087	621517	1431	+	-	hypothetical protein	23	17	5802.39	4832.75	12.2386	1.50849	19	13	5399.41	4578.95	12.1608	1.48171	26	18	3854.17	3507.03	11.776	1.34627	19	13	3030.84	2748.24	11.4243	1.17401	28	21	3500.78	3225.39	11.6553	1.28134	2.58633e-11
bsl0578	27375689	621566	621775	210	-	-	hypothetical protein	1	1	10754.7	10754.7	13.3927	2.06439	3	3	17038.8	17038.8	14.0565	2.41373	3	1	528.014	200.645	7.6485	-0.678026	4	2	210.931	30.3498	4.92361	-1.98319	3	2	600.959	152.971	7.25712	-0.847475	0.0279451
blr0579	27375690	621965	623311	1347	+	sun	SUN protein	27	23	2383.5	1583.52	10.6289	0.733104	24	17	1751.55	1195.37	10.2232	0.529126	15	9	432.995	202.503	7.6618	-0.671504	17	12	592.395	211.502	7.72453	-0.622862	23	18	446.308	108.596	6.76283	-1.08672	1.08184e-10
blr0580	27375691	623432	625189	1758	+	-	hypothetical protein	11	8	596.161	325.37	8.34594	-0.366601	13	10	693.29	318.023	8.31299	-0.410036	5	4	87.0412	15.1376	3.92007	-2.50659	16	15	134.321	29.0032	4.85814	-2.01499	8	7	72.6026	17.4573	4.12576	-2.36314	9.8483e-14
blr0581	27375692	625357	626949	1593	+	purH	bifunctional phosphoribosylaminoimidazolecarboxamide formyltransferase/IMP cyclohydrolase	6	5	155.211	145.945	7.18928	-0.923757	6	6	252.694	252.694	7.98125	-0.573134	1	0	15.3134	0	-	-	2	1	19.0043	0.200045	-2.3216	-5.50199	2	0	17.2849	0	-	-	1.63727e-12
bll0582	27375693	627078	628463	1386	-	-	hypothetical protein	14	11	1576.24	1525.65	10.5752	0.707231	17	14	1524.78	1427.97	10.4797	0.655234	24	19	2876.88	2542.47	11.312	1.11869	24	20	3140.51	2848.74	11.4761	1.19918	23	18	3158.96	2928.02	11.5157	1.2138	5.56697e-11
blr0583	27375694	628562	630313	1752	+	ggt	gamma-glutamyltranspeptidase	16	16	1097.41	1097.41	10.0999	0.478268	13	13	957.337	957.337	9.90288	0.371624	18	18	703.778	703.778	9.45898	0.209895	17	17	777.765	777.765	9.60319	0.289553	17	16	701.5	685.948	9.42196	0.200366	1.09082e-13
blr0584	27375695	630412	631707	1296	+	-	4-methylmuconolactone transporter	22	19	2730.73	2542.79	11.3122	1.06223	14	13	2320.89	2286.38	11.1588	0.98911	21	17	1988.36	1611.91	10.6546	0.796251	23	19	1645	1488.37	10.5395	0.744301	29	24	1872.08	1623.55	10.6649	0.802002	2.57922e-10
bll0585	27375696	631804	632469	666	-	-	glutathione S-transferase	20	12	6167.16	2260.74	11.1426	0.980529	12	5	5775.53	1611.78	10.6544	0.741119	28	15	3972.47	1455.13	10.5069	0.723851	26	16	3481.95	1203.87	10.2335	0.595662	25	15	4521.96	1943.15	10.9242	0.927483	1.18187e-05
blr0586	27375697	632619	633215	597	+	-	hypothetical protein	23	21	7856.62	6886.13	12.7495	1.75457	17	16	6124.65	5881.16	12.5219	1.65924	18	15	4082.42	3302.34	11.6893	1.30371	15	13	4074.95	3434.4	11.7458	1.33018	18	15	3822.36	3111.31	11.6033	1.2562	3.82886e-05
blr0587	27375698	633291	634655	1365	+	-	transmembrane protein	9	8	1378.8	1362.58	10.4121	0.628673	7	7	1974.2	1974.2	10.9471	0.884983	10	9	1569.42	1556.42	10.604	0.771466	15	14	1602.93	1584.96	10.6302	0.788358	12	11	1532.02	1514.58	10.5647	0.753488	7.96138e-11
blr0588	27375699	634692	635372	681	+	-	hypothetical protein	7	6	904.969	877.874	9.77787	0.323155	7	6	1018.01	755.298	9.5609	0.203492	6	5	784.81	742.476	9.5362	0.247769	5	4	829.672	719.236	9.49032	0.234736	4	3	956.913	840.247	9.71467	0.342047	9.1536e-06
blr0589	27375700	635492	636415	924	+	-	2-dehydropantoate 2-reductase	8	8	1789.25	1789.25	10.8051	0.817985	6	6	1912.02	1912.02	10.9009	0.862283	14	12	2599.27	2500.87	11.2882	1.10702	12	11	2836.67	2744.93	11.4226	1.17317	10	9	2860.76	2814.2	11.4585	1.18611	1.45796e-07
bll0590	27375701	636605	637198	594	-	-	cytochrome C4	4	4	2410.51	2410.51	11.2351	1.02511	5	5	1863.62	1863.62	10.8639	0.844095	9	9	3046.48	3046.48	11.5729	1.24665	10	10	2678.14	2678.14	11.387	1.15591	9	9	2830.55	2830.55	11.4669	1.19016	4.02963e-05
bll0591	27375702	637388	638680	1293	-	-	hypothetical protein	17	13	1892.25	1666.78	10.7028	0.768714	12	10	1669.04	1470.14	10.5217	0.675878	29	23	12138	1811.17	10.8227	0.87872	27	20	11322.1	1684.8	10.7184	0.831161	28	21	11884.8	1675.9	10.7107	0.824161	2.71446e-10
bsl0592	27375703	638705	638980	276	-	-	hypothetical protein	0	0	0	0	-	-	0	0	0	0	-	-	3	3	305.33	305.33	8.25423	-0.380959	4	3	184.738	183.583	7.52029	-0.722055	5	4	273.311	221.351	7.79019	-0.589452	0.00907825
bll0593	27375704	639062	640087	1026	-	-	oxidoreductase	28	18	2186.86	1712.08	10.7415	0.787348	21	16	2157.87	1503.97	10.5546	0.692016	30	22	2749.38	1930.18	10.9145	0.923749	28	22	2829.85	2094.98	11.0327	0.983836	28	22	3259.87	2223	11.1183	1.02144	2.56504e-08
blr0594	27375705	640456	641397	942	+	trxA	thioredoxin	42	37	13065	12767.3	13.6402	2.1836	40	36	12653.6	12439.9	13.6027	2.19061	63	53	12861	12281.9	13.5842	2.23308	60	52	13491.8	13162.3	13.6841	2.27155	63	56	14307	13822.5	13.7547	2.29755	1.07293e-07
blr0595	27375706	641513	642190	678	+	-	hypothetical protein	17	16	3962.47	3880.83	11.9221	1.35604	18	17	4304.46	4156.03	12.021	1.41297	18	17	2829.31	2747.54	11.4239	1.17358	16	15	2648.55	2605.78	11.3475	1.13672	23	21	3132.19	2919.4	11.5115	1.21174	9.63358e-06
bll0596	27375707	642203	644704	2502	-	-	hypothetical protein	39	33	2424.82	1972.01	10.9454	0.885573	36	29	2462.48	1988.75	10.9576	0.89019	44	38	1832.98	1480.21	10.5316	0.735943	43	35	2003.23	1623.17	10.6646	0.805049	44	38	1803.35	1503.58	10.5542	0.748394	3.08209e-19
bll0597	27375708	644886	645464	579	-	-	nickel-dependent hydrogenase, cytochrome B subunit	15	13	6571.2	6176.03	12.5925	1.67893	15	12	5291.51	4866.64	12.2487	1.52493	20	17	4308.92	3826.32	11.9017	1.40792	17	13	4692.03	4154.3	12.0204	1.46352	18	15	4559.91	4177.48	12.0284	1.46196	5.20288e-05
bll0598	27375709	645542	645889	348	-	-	hypothetical protein	12	10	8112.35	6733.78	12.7172	1.73902	9	7	10571.2	9735.78	13.2491	2.01676	15	14	4690.22	3798.06	11.891	1.40267	13	12	5773.65	5091.43	12.3139	1.60605	12	11	4103.69	3573.73	11.8032	1.35296	0.00266261
bll0599	27375710	646040	646858	819	-	-	hypothetical protein	16	10	2982.9	1149	10.1662	0.510195	15	11	2525.78	1324.33	10.371	0.601792	21	14	2082.27	907.101	9.82512	0.389465	17	13	2439.65	1056.41	10.0449	0.504103	18	12	1883.07	637.38	9.31601	0.149086	8.72154e-07
bll0600	27375711	646921	647271	351	-	-	hypothetical protein	8	8	3343.37	3343.37	11.7071	1.25245	6	6	2707.82	2707.82	11.4029	1.1091	8	8	2678.88	2678.88	11.3874	1.15567	7	7	1702.31	1702.31	10.7333	0.838406	8	8	2237.37	2237.37	11.1276	1.02594	0.00252995
blr0601	27375712	647339	647896	558	+	-	transcriptional regulator	10	8	1765.8	1428.51	10.4803	0.661511	13	10	3005.83	2464.78	11.2672	1.0424	12	10	2106.38	2074.58	11.0186	0.974795	13	11	2016.55	1800.1	10.8139	0.877543	13	10	2280.69	2197.93	11.1019	1.01352	7.44069e-05
bsr0602	27375713	647971	648168	198	+	-	hypothetical protein	0	0	0	0	-	-	1	1	508.259	508.259	8.98942	-0.0774733	0	0	0	0	-	-	0	0	0	0	-	-	0	0	0	0	-	-	0.0342838
bll0603	27375714	648383	649603	1221	-	-	2-octaprenyl-6-methoxyphenyl hydroxylase	40	33	12080.4	11022.6	13.4282	2.08149	32	27	13416.2	12097.5	13.5624	2.17081	43	39	6554.9	5448.79	12.4117	1.65803	41	37	6154.74	5066.92	12.3069	1.60267	42	39	6575.04	5671.35	12.4695	1.67545	9.25505e-10
blr0604	27375715	649781	650680	900	+	tesB	acyl-CoA thioesterase	15	14	4879.43	4571.9	12.1586	1.46993	13	12	4559.65	4012.99	11.9705	1.38813	18	15	4965.09	4487.06	12.1316	1.52063	19	16	4285.08	3711.12	11.8576	1.38448	17	14	4703.87	4025.06	11.9748	1.43601	2.19438e-07
bll0605	27375716	650684	651562	879	-	-	hypothetical protein	18	14	2334.27	1918.63	10.9059	0.866504	22	20	2696.84	2175.28	11.087	0.953778	23	21	2205.04	2157.11	11.0749	1.00239	20	17	2067.56	1954.09	10.9323	0.935056	21	19	1868.09	1788.47	10.8045	0.86956	3.1382e-07
blr0606	27375717	651801	652139	339	+	glnK	nitrogen regulatory protein PII	8	8	2623.5	2623.5	11.3573	1.08395	8	8	2836.65	2836.65	11.47	1.14207	9	8	2086.82	1838.24	10.8441	0.889214	11	10	2959.24	2525.88	11.3026	1.1149	10	9	2303.88	1936.68	10.9194	0.925154	0.0031038
blr0607	27375718	652211	653227	1017	+	-	ammonium transporter	18	17	2507.39	2452.96	11.2603	1.03724	12	11	2198.96	2089.01	11.0286	0.925075	16	14	885.319	822.082	9.68314	0.319833	13	11	636.405	588.776	9.20158	0.0945002	16	15	896.281	836.209	9.70772	0.338683	2.99007e-08
blr0608	27375719	652842	653513	672	+	-	ammonium transporter	31	29	6276.84	6249.39	12.6095	1.68714	22	20	6273.06	6106.67	12.5762	1.68592	27	25	6808.08	6560.58	12.6796	1.78941	30	28	6977.6	6892.71	12.7509	1.81829	31	28	7175.22	6917	12.7559	1.8141	1.06704e-05
blr0609	27375720	653599	653913	315	+	-	transcriptional regulator	10	10	4873.57	4873.57	12.2508	1.51434	9	9	5750.58	5750.58	12.4895	1.64331	9	9	1217.95	1217.95	10.2502	0.597961	8	8	1251.42	1251.42	10.2894	0.622803	11	10	1184.62	1126.34	10.1374	0.546674	0.00467153
blr0610	27375721	653942	654295	354	+	-	hypothetical protein	6	4	959.067	792.273	9.62985	0.251856	5	3	600.147	315.867	8.30317	-0.414861	6	5	651.516	576.341	9.17078	0.0685524	8	7	723.765	595.035	9.21683	0.101909	7	6	752.703	610.913	9.25482	0.119469	0.0024039
blr0611	27375722	654336	654938	603	+	clpP	ATP-dependent Clp protease proteolytic subunit	26	23	5128.51	4914.31	12.2628	1.52012	26	23	5563.03	5043.81	12.3003	1.55029	27	23	4115.36	3593.12	11.811	1.36342	27	24	3348.44	2936.23	11.5197	1.22037	24	22	3923.69	3503.69	11.7747	1.33914	3.45683e-05
blr0612	27375723	655323	655724	402	+	glnK	nitrogen regulatory protein PII	13	13	7711.12	7711.12	12.9127	1.8332	12	12	7398.83	7398.83	12.8531	1.82207	15	15	7684.58	7684.58	12.9077	1.9013	12	12	8606.54	8606.54	13.0712	1.97388	11	11	7062.08	7062.08	12.7859	1.8286	0.00106117
blr0613	27375724	655678	657210	1533	+	amtB	ammonium transporter	37	31	5385.03	1901.73	10.8931	0.860356	35	28	5222.5	2603.96	11.3465	1.08136	43	35	4877.98	2086.02	11.0265	0.978683	36	30	4918.95	2081.25	11.0232	0.979228	44	39	5179.81	2323.57	11.1821	1.05234	4.55023e-12
blr0614	27375725	657425	657829	405	+	-	hypothetical protein	17	17	7991.14	7991.14	12.9642	1.85799	12	12	5715.09	5715.09	12.4806	1.63892	17	17	6313.48	6313.48	12.6242	1.76225	19	19	6175.16	6175.16	12.5923	1.74126	23	23	5298.05	5298.05	12.3712	1.6279	0.0010083
blr0615	27375726	658123	659373	1251	+	-	aspartate aminotransferase	29	20	2401.22	1908.58	10.8983	0.862855	28	17	2609.96	2055.79	11.0055	0.913704	34	24	1701.8	1212.53	10.2438	0.594806	26	18	1487.39	1112.17	10.1192	0.540146	34	24	1645.5	1179.38	10.2038	0.578808	5.55166e-10
blr0616	27375727	659383	661860	2478	+	ftsK	cell division protein	3	0	37.2309	0	-	-	3	2	31.5867	22.5619	4.49582	-2.28672	1	0	13.4241	0	-	-	2	1	5.27263	0.128601	-2.95903	-5.81157	2	0	31.0202	0	-	-	4.63885e-19
blr0617	27375728	662012	662767	756	+	-	hypothetical protein	0	0	0	0	-	-	0	0	0	0	-	-	0	0	0	0	-	-	0	0	0	0	-	-	1	1	0.379393	0.379393	-1.39823	-5.0369	2.55095e-06
blr0618	27375729	662923	663738	816	+	-	exodeoxyribonuclease III	17	14	2523.53	2188.87	11.096	0.958078	14	11	2562.47	2411.74	11.2359	1.02697	23	18	3310.18	3062.87	11.5807	1.25045	21	17	3485.48	3251.16	11.6667	1.29176	21	18	3433.42	3214.08	11.6502	1.27889	9.17886e-07
bll0619	27375730	663855	664298	444	-	-	hypothetical protein	15	15	3881.49	3881.49	11.9224	1.35616	12	12	3903.52	3903.52	11.9306	1.36851	10	9	1633.28	1548.37	10.5965	0.767793	9	8	1448.38	1281.87	10.324	0.639646	14	13	2178.94	2097.54	11.0345	0.980873	0.000518856
bll0620	27375731	664357	665043	687	-	-	two-component response regulator	1	0	5.37165	0	-	-	1	0	341.798	0	-	-	0	0	0	0	-	-	1	0	24.1208	0	-	-	0	0	0	0	-	-	8.2642e-06
blr0621	27375732	665223	665816	594	+	-	hypothetical protein	18	17	4218.4	4081.72	11.995	1.39112	15	14	5609.67	5572.02	12.444	1.62094	22	20	5353.74	4954.27	12.2745	1.59071	22	20	5688.36	5384.17	12.3945	1.64522	22	20	5840.24	5440.91	12.4096	1.64648	4.02963e-05
blr0622	27375733	665823	666608	786	+	-	hydratase	25	21	6549.62	6014.38	12.5542	1.6605	19	17	7810.11	6985	12.77	1.78124	29	25	4181.39	3583.24	11.807	1.36148	21	18	3557.7	3166.45	11.6287	1.27326	26	21	3253.56	2796.32	11.4493	1.18166	1.53019e-06
bll0623	27375734	666752	667441	690	-	-	hypothetical protein	10	6	2438.82	1315.68	10.3616	0.604332	7	5	2965.58	2122.9	11.0518	0.93649	11	8	1308.1	568.878	9.15198	0.0593306	10	6	1716.21	626.261	9.29062	0.137746	11	7	1132.74	618.12	9.27174	0.127659	7.85245e-06
blr0624	27375735	667532	669247	1716	+	-	hypothetical protein	22	19	1821.51	1724.73	10.7522	0.792464	20	18	2371.87	2326.26	11.1838	1.00138	28	27	2411.51	2363.69	11.2068	1.06711	24	22	2359.77	2349	11.1978	1.06403	27	26	2187.6	2152.83	11.072	0.999041	2.01419e-13
bll0625	27375736	669263	669919	657	-	-	hypothetical protein	6	6	3061.23	3061.23	11.5799	1.19118	8	8	4646.27	4646.27	12.1819	1.49206	14	14	4107.9	4107.9	12.0042	1.45816	9	8	4438.62	4438.13	12.1157	1.50983	10	9	3947.83	3947.39	11.9467	1.4224	1.37771e-05
bll0626	27375737	669961	671331	1371	-	-	hypothetical protein	29	22	2769.76	2201.81	11.1045	0.962175	28	20	2879.02	2259.17	11.1416	0.98062	39	31	3269.07	2520.14	11.2993	1.11245	33	28	3401.96	2750.21	11.4253	1.17451	40	33	3337.88	2602.73	11.3458	1.13156	7.18782e-11
blr0627	27375738	671621	674245	2625	+	leuS	leucyl-tRNA synthetase	6	3	87.1619	8.43502	3.07639	-2.90492	2	1	76.6745	4.25969	2.09075	-3.46915	0	0	0	0	-	-	1	1	0.121399	0.121399	-3.04217	-5.85195	7	6	0.874122	0.764856	-0.386739	-4.54731	3.79162e-20
blr0628	27375739	674232	674783	552	+	-	hypothetical protein	0	0	0	0	-	-	1	0	60.7701	0	-	-	1	0	28.1225	0	-	-	1	0	97.5646	0	-	-	1	0	59.7544	0	-	-	8.24146e-05
blr0629	27375740	674894	675922	1029	+	holA	DNA polymerase III subunit delta	2	1	1463.22	14.3453	3.8425	-2.53588	2	1	869.325	10.8666	3.44182	-2.8049	4	1	163.792	4.31032	2.10779	-3.39539	2	0	64.1061	0	-	-	5	1	76.9316	0.278738	-1.84302	-5.25219	2.43724e-08
bll0630	27375741	675971	676879	909	-	parB	chromosome partitioning protein ParB	1	0	267.944	0	-	-	1	0	664.259	0	-	-	2	0	207.372	0	-	-	2	0	360.391	0	-	-	5	3	356.554	1.26214	0.335871	-4.19755	1.88245e-07
bll0631	27375742	676996	677850	855	-	parA	chromosome partitioning protein ParA	5	4	267.602	47.4778	5.56918	-1.70415	5	4	836.992	300.794	8.23263	-0.449542	3	2	223.063	121.906	6.92963	-1.03059	3	2	237.42	139.396	7.12304	-0.914986	2	1	387.796	129.489	7.01668	-0.963851	4.7233e-07
bll0632	27375743	677880	678662	783	-	gidB	16S rRNA methyltransferase GidB	67	57	58276.9	47036.3	15.5215	3.08983	66	56	60578.2	47297.3	15.5295	3.13789	1	1	25.4903	25.4903	4.67188	-2.13787	2	2	21.1634	21.1634	4.4035	-2.23579	2	2	12.4546	12.4546	3.6386	-2.59893	1.61043e-06
bll0633	27375744	678672	680552	1881	-	gidA	tRNA uridine 5-carboxymethylaminomethyl modification protein GidA	173	150	31566.9	27949.1	14.7705	2.72809	157	136	27642.1	24212.1	14.5634	2.66295	3	3	15.3267	15.3267	3.93798	-2.4978	3	2	19.4829	10.5038	3.39284	-2.72664	4	3	12.8086	12.5036	3.64428	-2.59619	1.21155e-14
bll0634	27375745	681017	682375	1359	-	trmE	tRNA modification GTPase TrmE	89	74	19839.2	16537.2	14.0134	2.3634	88	73	17615.9	13946.3	13.7676	2.27168	76	64	3963.72	3036.84	11.5684	1.24441	75	61	3573.63	2757.84	11.4293	1.17646	79	65	3701.66	2876.44	11.4901	1.20139	8.8182e-11
bll0635	27375746	682690	683955	1266	-	rho	transcription termination factor Rho	1	1	2.91495	2.91495	1.54347	-3.64332	0	0	0	0	-	-	0	0	0	0	-	-	0	0	0	0	-	-	2	1	0.453114	0.226557	-2.14205	-5.39693	4.29976e-10
bll0636	27375747	684206	684628	423	-	-	hypothetical protein	0	0	0	0	-	-	2	1	634.422	26.4343	4.72434	-2.17437	0	0	0	0	-	-	0	0	0	0	-	-	0	0	0	0	-	-	0.000742021
blr0637	27375748	685148	685987	840	+	-	hypothetical protein	18	17	3681.54	3229.03	11.6569	1.22827	13	12	4419.43	4139.89	12.0154	1.41021	10	9	1301.55	1264.59	10.3045	0.62455	12	11	1353.22	1307.32	10.3524	0.65342	14	13	1482.25	1408.16	10.4596	0.702609	6.09851e-07
blr0638	27375749	685996	686604	609	+	-	Maf-like protein	18	17	7447.3	7301.87	12.8341	1.7953	13	13	7748.23	7748.23	12.9197	1.85479	0	0	0	0	-	-	1	1	0.523272	0.523272	-0.934368	-4.82825	1	1	0.941941	0.941941	-0.0862908	-4.40188	3.12095e-05
blr0639	27375750	686628	687227	600	+	coaE	dephospho-CoA kinase	1	1	36.9032	36.9032	5.20568	-1.87925	0	0	0	0	-	-	1	1	7.3922	7.3922	2.886	-3.01373	0	0	0	0	-	-	0	0	0	0	-	-	3.6381e-05
blr0640	27375751	687254	687973	720	+	dnaQ	DNA polymerase III subunit epsilon	37	35	37067.2	36785.3	15.1668	2.919	33	31	44183.2	44043.4	15.4266	3.08734	1	0	24.6407	0	-	-	3	1	80.1107	14.6058	3.86847	-2.49564	3	2	29.0805	6.77217	2.75962	-3.02439	4.7103e-06
bll0641	27375752	687982	688467	486	-	secB	preprotein translocase subunit SecB	3	1	1457.91	15.1865	3.92472	-2.49628	3	1	759.251	46.0152	5.52404	-1.7812	2	0	264.659	0	-	-	4	1	325.885	24.9168	4.63905	-2.1214	3	1	228.395	38.951	5.28359	-1.80272	0.000253693
blr0642	27375753	688883	689590	708	+	-	hypothetical protein	15	13	2298.63	2157.9	11.0754	0.948176	14	13	2211.07	2132.1	11.0581	0.939558	16	11	1440.85	936.554	9.87122	0.412074	15	11	1048.29	703.06	9.4575	0.218797	16	12	1179.69	705.71	9.46293	0.220199	5.77872e-06
blr0643	27375754	689637	691121	1485	+	-	lytic murein transglycosylase	26	21	1118.28	921.959	9.84856	0.357206	21	16	1257.47	1054.17	10.0419	0.439964	29	19	1197.69	833.302	9.7027	0.329424	34	24	1469.76	1034.13	10.0142	0.48917	38	27	1535.89	1053.22	10.0406	0.499804	1.03077e-11
blr0644	27375755	691118	691708	591	+	-	hypothetical protein	16	14	12413.5	12369.8	13.5945	2.16162	16	15	11181.7	11106	13.4391	2.11015	23	17	9279.65	6123.89	12.5802	1.74067	17	11	8922.29	6135.66	12.583	1.73677	23	16	10394.5	6906.03	12.7536	1.81299	4.24093e-05
bll0645	27375756	691853	692977	1125	-	-	hypothetical protein	10	8	2535.66	2338.84	11.1916	1.00413	9	7	1858.65	1441.2	10.4931	0.661775	11	9	1395.65	1332.57	10.38	0.661595	11	8	1532.74	1428.22	10.48	0.715397	9	7	1457.56	1393.06	10.444	0.695082	4.7494e-09
bll0646	27375757	693203	694507	1305	-	hslU	ATP-dependent protease ATP-binding subunit HslU	21	20	1866.37	1716.5	10.7452	0.789138	24	22	1550.87	1473.76	10.5253	0.677621	28	24	2353.61	2029.03	10.9866	0.959085	26	23	2763.54	2476.61	11.2742	1.10109	29	26	2905.8	2549.52	11.316	1.11714	2.21259e-10
bll0647	27375758	694560	695177	618	-	-	hypothetical protein	16	14	6544.65	6305.79	12.6225	1.69338	13	12	6187.93	6115.55	12.5783	1.68696	17	12	3473.62	2224.84	11.1195	1.02427	16	13	4373.24	2806.17	11.4544	1.18863	14	11	4503.74	2888.17	11.4959	1.20423	2.67732e-05
bll0648	27375759	695174	695659	486	-	-	aminoglycoside N(6')-acetyltransferase	17	13	5026.74	4009.24	11.9691	1.37867	13	11	5291.75	4371.44	12.0939	1.44882	16	13	5626.28	4960.07	12.2761	1.59154	14	12	5029.25	4533.54	12.1464	1.52473	19	16	5511.57	4783.89	12.224	1.55662	0.000253693
bll0649	27375760	695841	696401	561	-	hslV	ATP-dependent protease peptidase subunit	19	17	6558.38	6413.66	12.6469	1.70517	14	14	6637.26	6637.26	12.6964	1.74502	27	25	6783.43	6656.93	12.7006	1.79973	25	24	6481.95	6351.3	12.6328	1.76097	23	21	6317.73	6256.38	12.6111	1.744	7.06997e-05
blr0650	27375761	696643	697236	594	+	hisB	imidazoleglycerol-phosphate dehydratase	22	19	13879.1	5808.84	12.504	1.63634	23	20	12442.9	5590.85	12.4489	1.62333	15	13	5708.42	1049.09	10.0349	0.492364	16	13	6546.73	991.425	9.95336	0.459621	14	11	5929.09	551.431	9.10704	0.0479359	4.02963e-05
blr0651	27375762	697301	697831	531	+	-	hypothetical protein	7	6	2342.07	2279.52	11.1545	0.986279	4	4	1558.28	1558.28	10.6057	0.717176	13	9	4756.9	3662.69	11.8387	1.37699	11	7	4433.81	3096.7	11.5965	1.25766	10	7	4543.23	3536.92	11.7883	1.34573	0.000117862
blr0652	27375763	697828	698478	651	+	hisH	imidazole glycerol phosphate synthase subunit HisH	15	11	5441.95	2845.69	11.4746	1.14044	13	10	5496.38	2473.37	11.2723	1.04487	7	5	4639.71	609.771	9.25212	0.108447	10	8	4139.81	741.122	9.53357	0.255739	11	9	4017.26	496.099	8.95449	-0.0259027	1.52598e-05
blr0653	161511108	698475	699212	738	+	hisA	1-(5-phosphoribosyl)-5-[(5-phosphoribosylamino)methylideneamino] imidazole-4-carboxamide isomerase	10	10	1420.12	1420.12	10.4718	0.657419	7	6	1227.26	1212.11	10.2433	0.538988	6	4	171.283	120.198	6.90927	-1.04057	8	6	121.769	106.224	6.73097	-1.10541	6	6	263.114	263.114	8.03954	-0.46876	3.46637e-06
blr0654	27375765	699223	699996	774	+	hisF	imidazole glycerol phosphate synthase subunit HisF	15	11	1768.88	948.804	9.88997	0.377151	15	10	2080.31	1329.09	10.3762	0.604338	8	5	461.296	229.215	7.84056	-0.583835	8	6	435.601	169.218	7.40274	-0.779147	6	4	449.131	115.618	6.85322	-1.04297	1.87727e-06
blr0655	27375766	700086	700406	321	+	hisE	phosphoribosyl-ATP pyrophosphatase	4	4	643.795	643.795	9.33046	0.107638	2	2	557.343	557.343	9.12242	-0.0120838	2	2	338.521	338.521	8.4031	-0.307944	2	2	113.173	113.173	6.82239	-1.061	3	3	309.159	309.159	8.27221	-0.356144	0.00421762
blr0656	27375767	700403	701389	987	+	panK	pantothenate kinase	3	2	67.3007	52.345	5.70998	-1.63633	1	0	101.961	0	-	-	3	0	181.996	0	-	-	2	0	178.87	0	-	-	6	2	149.949	11.9146	3.57465	-2.62989	4.98469e-08
bll0657	27375768	701520	702623	1104	-	-	hypothetical protein	19	17	2410.07	1614.52	10.6569	0.746573	19	16	2410.55	1569.89	10.6165	0.722444	27	21	3549.46	2832.34	11.4678	1.19508	26	21	3451.42	2924.63	11.514	1.2176	27	22	3458.48	2875.23	11.4895	1.20109	6.79217e-09
bll0658	27375769	702691	703329	639	-	-	hypothetical protein	8	6	2096.38	1507.31	10.5578	0.698827	7	5	2659.81	2379.83	11.2166	1.01752	9	7	1561.73	777.395	9.6025	0.280287	10	8	1936.97	1193.4	10.2209	0.58954	9	7	1411.66	743.76	9.53869	0.25687	1.87211e-05
bll0659	27375770	703424	705655	2232	-	-	two-component hybrid sensor and regulator	40	35	2488.32	1767.45	10.7875	0.809468	29	23	3361.52	2459.77	11.2643	1.04096	39	32	2146.12	1630.46	10.6711	0.804345	36	29	2338.79	1795.96	10.8105	0.87593	39	32	2373.6	1744.06	10.7682	0.852	3.06515e-17
bll0660	27375771	705857	706324	468	-	-	hypothetical protein	12	9	4068.82	2602.15	11.3455	1.07827	8	6	3368.84	2054.76	11.0048	0.913349	17	14	6785.66	5236.14	12.3543	1.62986	14	12	6827.63	5103.53	12.3173	1.60771	19	16	6207.72	4775.45	12.2214	1.55538	0.000344732
bll0661	27375772	706422	707960	1539	-	-	hypothetical protein	55	47	6371.14	5834.02	12.5103	1.63934	49	43	6291.97	5340.18	12.3827	1.59079	66	58	7755.32	7493.07	12.8713	1.88344	60	54	7688.52	7494.7	12.8717	1.87696	63	55	7615.2	7341.24	12.8418	1.85567	4.10811e-12
bsr0662	27375773	708186	708431	246	+	-	hypothetical protein	4	3	600.052	570.05	9.15494	0.0230946	3	2	499.994	409.086	8.67626	-0.231435	4	4	919.517	919.517	9.84473	0.399084	6	5	659.367	588.119	9.19996	0.0937176	3	3	890.778	890.778	9.79892	0.382828	0.0151342
blr0663	27375774	708510	709286	777	+	-	hypothetical protein	9	8	1363.09	1325.1	10.3719	0.609288	8	6	1424.69	1367.13	10.4169	0.624354	8	6	1250.11	1067.44	10.0599	0.504633	10	9	1310.78	1075.37	10.0706	0.516567	10	9	1444.44	1265.04	10.305	0.627767	1.78374e-06
bll0664	27375775	709336	710625	1290	-	ctpF	CtpF protein	21	18	1476.13	1195.78	10.2237	0.537926	11	9	1343.54	1057.49	10.0464	0.442199	26	22	2197.03	1944.32	10.925	0.928911	25	21	1940.94	1707.24	10.7375	0.840434	28	24	1962.61	1721.82	10.7497	0.843038	2.8568e-10
bll0665	27375776	710622	711356	735	-	pilV	pilus assembly protein	14	12	3117.95	2932.17	11.5178	1.16125	12	11	2738.37	2616.67	11.3535	1.08482	20	19	3478.86	3149.98	11.6211	1.27029	17	16	2794.78	2568.02	11.3264	1.12649	14	13	3585.07	3338.44	11.705	1.3054	3.64813e-06
bll0666	27375777	711413	712930	1518	-	-	hypothetical protein	15	14	2499.11	2486.96	11.2802	1.0468	13	12	2327.68	2320.31	11.1801	0.999559	17	16	2448.48	2445.56	11.2559	1.0912	20	19	2706.62	2694.23	11.3957	1.16011	19	18	2572.13	2564.01	11.3242	1.1211	5.87505e-12
bll0667	27375778	712941	713753	813	-	ctpC	CtpC protein	8	6	2378.51	621.863	9.28045	0.083551	5	3	3410.9	605.159	9.24117	0.0462984	9	6	2435.88	616.471	9.26789	0.116179	11	8	1998.27	620.098	9.27635	0.130817	11	8	2245.18	711.937	9.47561	0.226334	9.66016e-07
bll0668	27375779	714107	715051	945	-	gshB	glutathione synthetase	1	0	39.051	0	-	-	2	2	47.3299	47.3299	5.56468	-1.76122	0	0	0	0	-	-	0	0	0	0	-	-	0	0	0	0	-	-	1.01948e-07
bll0669	27375780	715062	715463	402	-	-	hypothetical protein	5	3	862.911	605.874	9.24287	0.0654498	2	2	556.303	556.303	9.11973	-0.0134084	3	3	667.504	667.504	9.38263	0.172454	4	4	440.751	440.751	8.78382	-0.108392	3	3	683.519	683.519	9.41684	0.197889	0.00106117
bll0670	27375781	715450	716400	951	-	-	hypothetical protein	25	20	6426.05	5719.81	12.4818	1.6256	18	15	5608.48	5208.72	12.3467	1.57311	33	28	4141.5	3418.6	11.7392	1.3282	34	28	4197.7	2995.39	11.5485	1.23435	33	27	4704.35	3541.08	11.79	1.34655	9.20419e-08
blr0671	27375782	716714	717988	1275	+	-	hypothetical protein	21	20	3435.62	2978.31	11.5403	1.1721	17	15	2657.3	2446.82	11.2567	1.03721	25	23	3593.48	2864.69	11.4842	1.20312	25	24	3904.8	3361.18	11.7148	1.31508	24	22	3331.4	2811.97	11.4574	1.18556	3.68857e-10
bll0672	27375783	718141	719262	1122	-	hemN	coproporphyrinogen III oxidase	1	1	59.203	59.203	5.8876	-1.55077	1	0	29.8976	0	-	-	0	0	0	0	-	-	1	1	0.284022	0.284022	-1.81593	-5.2564	2	1	0.511268	0.255634	-1.96785	-5.31261	4.99844e-09
bll0673	27375784	719282	719917	636	-	-	deoxyribonucleotide triphosphate pyrophosphatase	13	10	2605.28	2524.04	11.3015	1.05709	11	10	1547.15	1529.57	10.5789	0.703988	12	10	523.033	498.625	8.96181	-0.0339331	10	9	690.457	628.326	9.29537	0.140053	15	12	684.583	623.701	9.28471	0.133935	1.97027e-05
bll0674	27375785	719929	720642	714	-	rph	ribonuclease PH	18	18	2005.39	2005.39	10.9697	0.897237	14	14	1832.29	1832.29	10.8394	0.832072	3	2	74.5432	18.6358	4.22	-2.35949	5	3	111.134	45.0783	5.49436	-1.70599	4	3	165.505	41.3762	5.37073	-1.76054	5.21723e-06
blr0675	27375786	720817	721905	1089	+	hrcA	heat-inducible transcription repressor	30	24	2765.2	2267.06	11.1466	0.982469	24	21	2690.18	2074.11	11.0183	0.919997	7	4	1325.71	81.4567	6.34796	-1.31586	11	6	1405.79	86.9107	6.44146	-1.24601	12	9	1421.2	155.394	7.27979	-0.8365	8.76974e-09
blr0676	27375787	722003	722608	606	+	grpE	heat shock protein GrpE	6	3	2971.75	1181.39	10.2063	0.529514	4	3	2343.36	1457.68	10.5095	0.669842	2	0	724.582	0	-	-	3	0	546.897	0	-	-	2	0	876.556	0	-	-	3.2846e-05
bll0677	27375788	722742	723464	723	-	pncA	bifunctional pyrazinamidase/nicotinamidase	20	18	6579.29	6467	12.6589	1.71093	20	19	7670.98	7624.58	12.8964	1.84338	23	18	3064.23	2889.4	11.4966	1.2092	23	19	3607.65	3177.03	11.6335	1.2756	25	20	2778.95	2515.93	11.2969	1.10788	4.47562e-06
bll0679	27375789	723729	724676	948	-	-	hypothetical protein	30	26	4850.36	3986.17	11.9608	1.37466	22	20	4718.01	4387.75	12.0993	1.45146	26	24	1897.17	1721.73	10.7496	0.842884	24	21	1959.77	1744.63	10.7687	0.855613	28	25	1920.01	1759.35	10.7808	0.858097	9.68682e-08
blr0678	27375790	725067	726968	1902	+	dnaK	molecular chaperone DnaK	6	3	4491.64	128.055	7.00062	-1.01463	6	1	5243.99	41.1524	5.3629	-1.86042	4	0	127.09	0	-	-	4	0	180.279	0	-	-	3	0	117.171	0	-	-	8.47171e-15
blr0680	27375791	727214	728347	1134	+	dnaJ	molecular chaperone DnaJ	82	73	171659	166491	17.3451	3.96825	79	72	169372	165724	17.3384	4.02725	31	25	3668.72	2929.5	11.5164	1.21895	35	30	3528.44	2901.21	11.5024	1.21197	35	28	3949.23	3400.63	11.7316	1.31829	4.07429e-09
blr0681	27375792	728435	729034	600	+	pmtA	phospholipid N-methyltransferase	3	0	578.151	0	-	-	3	0	354.087	0	-	-	1	0	7.3922	0	-	-	4	3	41.9585	2.12448	1.08711	-3.84647	10	8	141.976	4.30232	2.10511	-3.34118	3.6381e-05
blr0682	27375793	729092	729670	579	+	-	oxidoreductase	12	12	6679.55	6679.55	12.7055	1.7334	9	8	6508.17	6237.8	12.6068	1.70099	19	17	4086.77	3994.85	11.9639	1.43841	17	15	3803.16	3732.16	11.8658	1.38844	15	13	3148.1	3047.04	11.5732	1.24162	5.20288e-05
blr0683	27375794	729677	730390	714	+	pyrF	orotidine 5'-phosphate decarboxylase	14	9	2310.33	2046.73	10.9991	0.91142	16	11	2568.34	1534.74	10.5838	0.706382	16	13	465.895	360.292	8.49302	-0.263844	16	12	481.579	414.185	8.69413	-0.151952	17	13	422.198	337.035	8.39675	-0.295859	5.21723e-06
blr0684	27375795	730510	730821	312	+	-	hypothetical protein	15	12	10396.8	6694.62	12.7088	1.73497	13	10	8888.01	5196.62	12.3434	1.57146	15	11	6539.25	4989.73	12.2847	1.59576	16	12	6357.11	4886.31	12.2545	1.57724	14	10	5897.3	4086.28	11.9966	1.44655	0.00491648
blr0685	27375796	730903	731790	888	+	dapB	dihydrodipicolinate reductase	11	11	797.908	797.908	9.64008	0.256781	9	9	1359.94	1359.94	10.4093	0.620611	4	2	34.9631	19.9789	4.32041	-2.31025	1	1	18.661	18.661	4.22195	-2.32397	4	2	60.0774	26.8087	4.74463	-2.06359	2.69212e-07
blr0686	27375797	731818	732441	624	+	-	phosphoglyceromutase	16	15	2619.89	2578.49	11.3323	1.07192	16	15	2992.54	2902.94	11.5033	1.15846	4	3	149.266	124.388	6.9587	-1.01633	5	4	103.16	87.8392	6.45679	-1.23857	8	6	162.716	118.13	6.88423	-1.02796	2.41718e-05
bll0687	27375798	732558	733454	897	-	-	transcriptional regulator	17	10	3373.54	2451.99	11.2597	1.03696	20	9	4886.54	3128.88	11.6114	1.21162	19	15	2623.12	1985.26	10.9551	0.943656	22	18	2850.29	2090.38	11.0295	0.982296	18	14	2837.52	2074.26	11.0184	0.973078	2.30944e-07
bll0688	27375799	733510	734043	534	-	-	hypothetical protein	14	14	3358.61	3358.61	11.7136	1.25561	14	14	1737.98	1737.98	10.7632	0.794589	22	22	2902.89	2902.89	11.5033	1.21249	19	19	2459.27	2459.27	11.264	1.09617	18	18	2274.16	2274.16	11.1511	1.03733	0.00011199
blr0689	27375800	734036	734818	783	+	-	endonuclease III	13	10	4241.75	3643.19	11.831	1.31213	10	8	3798.63	3627.27	11.8247	1.31645	18	14	2642.5	2294.13	11.1637	1.04597	17	13	2485.08	2211.17	11.1106	1.02166	18	14	2457.94	2263.07	11.1441	1.03391	1.61043e-06
blr0690	27375801	734850	736097	1248	+	-	multidrug resistance protein	18	15	3548.39	3504.03	11.7748	1.28507	19	16	3574.92	3395.72	11.7295	1.26967	21	17	3354.92	3230.53	11.6576	1.28816	20	16	3922.38	3601.41	11.8143	1.36345	20	16	3204.67	3065.17	11.5818	1.24577	5.84276e-10
blr0691	27375802	736084	737712	1629	+	-	hypothetical protein	25	22	2251.8	2090.96	11.0299	0.926275	23	19	2917.26	2718.2	11.4084	1.11182	35	28	3116.16	2288.45	11.1602	1.04422	27	23	3033.55	2388.19	11.2217	1.07562	32	25	3039	2293.87	11.1636	1.04335	8.86693e-13
bll0692	27375803	737721	738461	741	-	-	CysZ-like protein	16	14	7051.95	6090.78	12.5724	1.66927	15	13	8073.15	6865.95	12.7452	1.76905	17	15	4890.22	3477.62	11.7639	1.34031	15	12	4775.79	3555.71	11.7959	1.3545	19	17	4853.51	3919.89	11.9366	1.41752	3.29367e-06
bll0693	27375804	738549	739763	1215	-	-	hypothetical protein	14	9	640.871	434.334	8.76266	-0.165866	11	8	901.898	736.243	9.52404	0.185368	18	14	1292.27	1054.99	10.043	0.496325	23	18	1249.51	950.772	9.89296	0.430284	27	23	1510.12	1260.83	10.3002	0.625441	1.02511e-09
blr0694	27375805	740099	741304	1206	+	-	peptidase	12	10	2034.88	1245.41	10.2824	0.566186	9	8	1001.35	852.998	9.7364	0.289773	18	14	1342.36	1061.02	10.0512	0.500361	18	15	1481.32	1161.86	10.1822	0.570772	16	12	1412.94	1115.65	10.1237	0.540016	1.19497e-09
bll0695	27375806	741449	742894	1446	-	-	major facilitator superfamily transporter	15	13	4111.42	3276.88	11.6781	1.23849	14	12	4021.08	3433.38	11.7454	1.27749	24	19	3055.03	2786.64	11.4443	1.18358	19	16	3234.55	3053.17	11.5761	1.24774	25	20	3292.1	3055.26	11.5771	1.2435	2.00312e-11
bll0696	27375807	743190	744122	933	-	-	transcriptional regulator	14	14	3876.22	3876.22	11.9204	1.35522	11	11	3871.05	3871.05	11.9185	1.36259	14	13	3855.35	3591.51	11.8104	1.36311	14	13	3084.94	2814.09	11.4585	1.1906	14	13	3208.22	2968.12	11.5353	1.2233	1.25072e-07
blr0697	27375808	744229	745404	1176	+	-	hypothetical protein	13	11	1346.21	1296.01	10.3399	0.593862	16	14	1083.94	1045.91	10.0305	0.434385	18	16	1171.06	1091.86	10.0926	0.520632	17	15	767.686	686.121	9.42232	0.20171	15	12	861.195	790.709	9.627	0.299615	1.99211e-09
blr0698	27375809	745401	746348	948	+	-	hydroxymethylglutaryl-CoA lyase	11	9	1996.98	1416.96	10.4686	0.655868	12	10	1733.87	1179.5	10.204	0.519648	12	8	1366.15	631.612	9.30289	0.133347	14	10	1176.53	693.146	9.43702	0.208847	16	12	1283.74	631.43	9.30248	0.142536	9.68682e-08
bll0699	27375810	746528	746974	447	-	nikR	nickel responsive regulator	3	3	206.394	206.394	7.68926	-0.682921	4	4	625.374	625.374	9.28858	0.0696048	7	7	1022.01	1022.01	9.99719	0.473856	6	6	1008.77	1008.77	9.97839	0.471776	5	5	983.662	983.662	9.94202	0.45209	0.000493005
bll0700	27375811	747183	749654	2472	-	-	heavy-metal transporting P-type ATPase	21	19	1246.53	1043.5	10.0272	0.443264	30	29	1759.58	1488.18	10.5393	0.684529	28	25	1307.99	1268.52	10.3089	0.626741	26	24	1187.67	1154.67	10.1733	0.566424	28	25	1401.04	1363.91	10.4135	0.680315	5.13809e-19
bsr0701	27375812	749723	749998	276	+	-	hypothetical protein	3	3	2674.15	2674.15	11.3849	1.09724	4	4	2673.88	2673.88	11.3847	1.10016	0	0	0	0	-	-	1	1	25.4014	25.4014	4.66684	-2.1079	1	1	16.6273	16.6273	4.05548	-2.39715	0.00907825
bll0702	27375813	750178	751161	984	-	-	hypothetical protein	16	14	2433.96	2396.46	11.2267	1.02104	16	16	2488.61	2488.61	11.2811	1.04922	26	23	1836.78	1773.68	10.7925	0.863917	24	21	2071.37	2033.48	10.9897	0.96296	21	18	2083.24	1997.25	10.9638	0.946661	5.24606e-08
blr0703	27375814	751354	752742	1389	+	-	hypothetical protein	7	7	292.25	292.25	8.19106	-0.441204	6	6	201.254	201.254	7.65288	-0.734574	8	8	271.42	271.42	8.08438	-0.464256	9	8	256.957	235.85	7.88172	-0.546516	13	12	310.981	294.668	8.20295	-0.389668	5.28961e-11
bll0704	27375815	752910	753680	771	-	-	hypothetical protein	2	2	885.486	885.486	9.79033	0.329155	3	3	1363.27	1363.27	10.4129	0.622346	3	3	595.403	595.403	9.21772	0.0915752	4	3	388.524	370.751	8.53431	-0.229574	6	6	650.277	650.277	9.34491	0.163074	1.97571e-06
bll0705	27375816	753734	756142	2409	-	pheT	phenylalanyl-tRNA synthetase subunit beta	2	2	4.59567	4.59567	2.20028	-3.32694	0	0	0	0	-	-	0	0	0	0	-	-	4	4	0.661421	0.661421	-0.59636	-4.66409	7	6	1.07156	0.952499	-0.070211	-4.3941	1.50283e-18
bll0706	27375817	756139	757221	1083	-	pheS	phenylalanyl-tRNA synthetase subunit alpha	0	0	0	0	-	-	0	0	0	0	-	-	1	1	4.0954	4.0954	2.034	-3.43158	0	0	0	0	-	-	0	0	0	0	-	-	9.71355e-09
bll0707	27375818	757818	758177	360	-	rplT	50S ribosomal protein L20	1	1	430.538	430.538	8.75	-0.171967	2	1	372.723	248.482	7.957	-0.585055	0	0	0	0	-	-	1	1	5.31121	5.31121	2.40904	-3.20445	0	0	0	0	-	-	0.00217032
bsl0708	27375819	758258	758458	201	-	rpmI	50S ribosomal protein L35	0	0	0	0	-	-	0	0	0	0	-	-	0	0	0	0	-	-	1	0	1.58544	0	-	-	0	0	0	0	-	-	0.0325756
blr0709	27375820	758651	759139	489	+	-	hypothetical protein	21	19	11984.1	11855.8	13.5333	2.13213	21	19	10770.1	10495.7	13.3575	2.07006	18	18	11160.9	11160.9	13.4462	2.16536	22	22	12206	12206	13.5753	2.2187	18	18	10699.8	10699.8	13.3853	2.11873	0.000241053
bll0710	27375821	759202	759741	540	-	infC	translation initiation factor IF-3	0	0	0	0	-	-	0	0	0	0	-	-	0	0	0	0	-	-	0	0	0	0	-	-	0	0	0	0	-	-	0.000101108
blr0711	27375822	759991	760803	813	+	-	hypothetical protein	15	14	2042.61	1842.89	10.8478	0.838514	18	17	1856.74	1499.14	10.5499	0.689736	16	15	698.304	684.665	9.41925	0.190414	16	14	737.69	682.03	9.41369	0.197519	18	16	787.788	738.75	9.52894	0.25215	9.66016e-07
blr0712	27375823	760944	761426	483	+	-	hypothetical protein	0	0	0	0	-	-	1	1	46.301	46.301	5.53297	-1.77681	0	0	0	0	-	-	0	0	0	0	-	-	0	0	0	0	-	-	0.000266995
bll0713	27375824	761574	762536	963	-	-	hypothetical protein	11	10	2207.3	2203.46	11.1056	0.962696	9	8	1532.69	1521.08	10.5709	0.70004	9	9	1648.85	1648.85	10.6872	0.812283	11	11	1620.83	1620.83	10.6625	0.804039	7	7	1639.32	1639.32	10.6789	0.808751	7.50245e-08
bll0714	27375825	762543	763721	1179	-	-	iron-sulfur cluster binding protein	4	3	309.874	244.143	7.93159	-0.566192	4	4	445.75	445.75	8.80009	-0.170555	5	5	312.24	312.24	8.28651	-0.365123	5	5	348.404	348.404	8.44462	-0.273133	7	7	329.151	329.151	8.36261	-0.312388	1.89286e-09
bll0715	27375826	763670	764362	693	-	-	glutathione S-transferase	1	0	170.405	0	-	-	1	1	80.676	80.676	6.33407	-1.38296	1	0	51.2014	0	-	-	1	0	55.6412	0	-	-	1	0	80.2934	0	-	-	7.46122e-06
blr0716	27375827	764532	765338	807	+	uppP	undecaprenyl pyrophosphate phosphatase	1	1	18.2916	18.2916	4.19311	-2.367	0	0	0	0	-	-	0	0	0	0	-	-	1	1	0.394885	0.394885	-1.34049	-5.0255	0	0	0	0	-	-	1.06998e-06
bll0717	27375828	765559	766524	966	-	-	oxidoreductase	34	33	7315.7	7288.96	12.8315	1.79407	29	27	7489.19	7327.13	12.839	1.81516	35	32	4917.42	4690.14	12.1954	1.55195	33	31	5876.31	5539.16	12.4355	1.66511	32	30	5819.86	5690.4	12.4743	1.67779	7.12865e-08
bll0718	27375829	766848	768119	1272	-	-	transporter	24	22	3336.38	3229.03	11.6569	1.22827	19	18	3252.54	3243.75	11.6634	1.23719	32	31	2048.55	2031.11	10.9881	0.95981	27	27	1958.88	1958.88	10.9358	0.936773	32	29	2008.42	1973.92	10.9469	0.938457	3.88198e-10
blr0719	27375830	768465	769079	615	+	-	hypothetical protein	2	1	84.0073	12.001	3.58509	-2.65988	0	0	0	0	-	-	2	0	382.231	0	-	-	1	0	515.576	0	-	-	2	1	382.428	0.466376	-1.10043	-4.89276	2.81771e-05
blr0720	27375831	769224	769958	735	+	-	hypothetical protein	3	2	220.917	150.625	7.23482	-0.90182	2	0	106.492	0	-	-	2	1	138.792	90.5167	6.50011	-1.24124	3	2	74.1401	1.3007	0.379293	-4.19024	2	1	141.264	28.487	4.83223	-2.02119	3.64813e-06
blr0721	27375832	769955	770674	720	+	-	hypothetical protein	7	1	1927.17	5.12545	2.35768	-3.25112	6	2	1242.41	46.5904	5.54196	-1.77239	4	1	338.809	107.803	6.75225	-1.11758	3	1	287.248	78.3403	6.29168	-1.31876	5	2	265.708	100.786	6.65515	-1.13884	4.7103e-06
blr0722	27375833	770896	771894	999	+	-	ATP-binding protein	8	7	2083.43	2028.02	10.9859	0.905035	5	5	817.081	817.081	9.67433	0.25926	13	13	2213.22	2213.22	11.1119	1.02056	10	10	2310.46	2310.46	11.174	1.05243	11	11	2327.3	2327.3	11.1844	1.05346	4.06308e-08
blr0723	27375834	771986	773599	1614	+	rpoN2	RNA polymerase factor sigma-54	52	43	6102.52	4945.58	12.2719	1.52453	49	42	6110.44	5036.61	12.2982	1.54928	58	50	4535.62	3564.19	11.7994	1.3577	55	46	4804.57	3406.08	11.7339	1.32438	59	51	5165.09	3775.95	11.8826	1.3914	1.14486e-12
blr0724	27375835	773756	774367	612	+	-	sigma-54 modulation protein	16	15	2556.69	2104.45	11.0392	0.930745	12	11	2996.4	2155.95	11.0741	0.947446	15	14	2902.52	2699.6	11.3985	1.16112	15	13	2919.6	2670.7	11.383	1.15396	17	15	3215.96	2998.03	11.5498	1.2303	2.96546e-05
blr0725	27375836	774590	775051	462	+	ptsN	nitrogen regulatory IIA protein	10	9	2675.88	1853.15	10.8558	0.842372	12	10	3146.36	1936.22	10.919	0.871205	6	5	225.606	196.805	7.62062	-0.691699	5	4	190.376	189.686	7.56747	-0.699141	8	8	124.165	124.165	6.95611	-0.993168	0.000381833
bll0726	27375837	775081	775587	507	-	-	GNAT family acetyltransferase	9	8	3537.47	3297.27	11.6871	1.2428	8	7	3197.92	2867.1	11.4854	1.14964	6	6	2213.29	2213.29	11.112	1.02059	8	8	2216.88	2216.88	11.1143	1.02347	8	8	2235.73	2235.73	11.1265	1.02543	0.000177394
blr0727	27375838	775792	776904	1113	+	-	hypothetical protein	12	11	663.131	659.815	9.36592	0.12472	13	13	1366.32	1366.32	10.4161	0.623931	16	16	1354.9	1354.9	10.404	0.673357	13	13	1429.59	1429.59	10.4814	0.716068	14	14	1296.75	1296.75	10.3407	0.645056	5.82668e-09
bsl0728	27375839	777037	777309	273	-	-	hypothetical protein	5	5	1081.41	1081.41	10.0787	0.468065	7	5	2293.68	1679.3	10.7136	0.770229	8	7	2445.11	2412.62	11.2364	1.0816	8	6	1341.23	1153.29	10.1715	0.565586	9	7	1768.21	1562.28	10.6094	0.77514	0.00955427
bll0729	27375840	777361	777786	426	-	hspH	small heat shock protein	21	20	8324.88	6505.71	12.6675	1.71507	17	16	7323.22	5774.58	12.4955	1.64626	22	20	3930.36	3779.39	11.8839	1.39918	18	16	4034.27	3856.98	11.9133	1.41149	19	18	4921.74	4863.17	12.2477	1.56809	0.000705051
bll0730	27375841	778085	779170	1086	-	ugpC	glycerol-3-phosphate transporter ATP-binding subunit	6	2	455.344	122.331	6.93465	-1.04641	8	5	648.662	360.368	8.49333	-0.321374	9	3	363.484	42.8829	5.42233	-1.76982	5	1	255.29	47.8302	5.57985	-1.66447	9	4	379.523	69.9886	6.12905	-1.39349	9.22958e-09
bll0731	27375842	779191	780039	849	-	-	glycerol-3-phosphate ABC transporter membrane spanning protein	2	2	56.5067	56.5067	5.82035	-1.58316	0	0	0	0	-	-	5	5	357.855	357.855	8.48323	-0.268645	5	5	314.544	314.544	8.29712	-0.344771	5	5	190.538	190.538	7.57394	-0.694125	5.23163e-07
bll0732	27375843	780039	780920	882	-	-	glycerol-3-phosphate ABC transporter permease	7	7	1380.73	1380.73	10.4312	0.63787	6	6	912.791	912.791	9.83414	0.337827	6	6	872.48	872.48	9.76898	0.361932	7	7	912.661	912.661	9.83393	0.40162	6	6	994.118	994.118	9.95727	0.459474	2.98184e-07
bll0733	27375844	780970	782286	1317	-	-	ABC transporter glycerol-3-phosphate-binding protein	18	17	2580.7	2563.89	11.3241	1.06798	16	16	2759.34	2759.34	11.4301	1.12247	19	18	3654	3625.38	11.8239	1.36975	18	17	3832.78	3787.53	11.887	1.39876	23	22	3818.84	3797.71	11.8909	1.39541	1.80351e-10
bll0734	27375845	782659	783861	1203	-	-	hypothetical protein	24	19	3254.72	2358.98	11.204	1.01009	22	16	2834.93	2333	11.188	1.00343	27	17	3340.31	1742.05	10.7666	0.851188	27	19	3922.61	2514.41	11.296	1.11171	27	19	3479.29	2122.43	11.0515	0.98911	1.25763e-09
bll0735	27375846	784040	784465	426	-	-	organic hydroperoxide resistance protein	3	3	2546.84	2546.84	11.3145	1.06334	3	3	761.195	761.195	9.57212	0.209008	4	3	1134.86	718.397	9.48864	0.224442	5	3	1574.66	1259.73	10.2989	0.627439	5	4	1106.21	837.572	9.71007	0.33982	0.000705051
blr0736	27375847	784486	785079	594	+	-	transcriptional regulator	13	12	4348.87	4336.44	12.0823	1.43319	10	10	3689.58	3689.58	11.8492	1.32854	2	1	67.2018	37.3343	5.22243	-1.86786	2	2	23.0689	23.0689	4.52788	-2.17539	4	3	65.1866	64.7038	6.01578	-1.44832	4.02963e-05
bll0737	27375848	785324	785734	411	-	-	hypothetical protein	1	1	8.97889	8.97889	3.16654	-2.86149	0	0	0	0	-	-	0	0	0	0	-	-	0	0	0	0	-	-	0	0	0	0	-	-	0.00091033
blr0738	27375849	785824	787233	1410	+	aroA	3-phosphoshikimate 1-carboxyvinyltransferase	8	3	609.819	91.6038	6.51733	-1.24743	11	3	824.749	237.908	7.89426	-0.615899	6	1	750.229	77.0676	6.26805	-1.35505	7	1	629.661	58.9883	5.88236	-1.51755	7	1	635.482	20.7488	4.37495	-2.24252	3.69874e-11
blr0739	27375850	787230	787868	639	+	cmk	cytidylate kinase	11	10	9419.27	9315.32	13.1854	1.96454	10	9	9029.35	8889.36	13.1179	1.95224	2	0	38.1757	0	-	-	1	0	96.2501	0	-	-	1	0	83.4878	0	-	-	1.87211e-05
blr0740	27375851	788093	789841	1749	+	rpsA	30S ribosomal protein S1	5	3	149.807	65.4088	6.03141	-1.4815	5	3	147.043	76.7183	6.2615	-1.41863	0	0	0	0	-	-	0	0	0	0	-	-	1	0	10.1675	0	-	-	1.14802e-13
blr0741	27375852	790217	791197	981	+	-	proteinase IV	21	20	2862.73	2719.78	11.4093	1.109	22	20	3123.12	3066.13	11.5822	1.19725	27	25	4754.06	4693.03	12.1963	1.55238	25	24	4493.9	4300.94	12.0704	1.48783	26	25	4139.76	3989.47	11.962	1.42981	5.52115e-08
blr0742	27375853	791369	791674	306	+	ihfB	integration host factor subunit beta	1	0	602.994	0	-	-	1	0	950.078	0	-	-	1	0	608.769	0	-	-	1	0	533.204	0	-	-	2	1	532.4	0.937324	-0.0933802	-4.40531	0.0054456
blr0743	27375854	791746	792138	393	+	-	hypothetical protein	12	12	4648.12	4648.12	12.1824	1.48142	12	11	4381.63	4296.27	12.0689	1.43651	14	13	2573.16	2533.66	11.307	1.11624	15	14	2478.02	2469.91	11.2702	1.0992	14	13	3345.52	3283.48	11.681	1.29381	0.00123701
blr0744	27375855	792205	792876	672	+	trpF	N-(5'-phosphoribosyl)anthranilate isomerase	5	3	2125.23	142.78	7.15765	-0.938992	3	1	1680.58	16.6394	4.05653	-2.50269	3	0	72.6019	0	-	-	5	3	42.6793	2.37107	1.24554	-3.76953	7	4	120.362	4.69499	2.23112	-3.28019	1.06704e-05
blr0745	27375856	792873	794090	1218	+	trpB	tryptophan synthase subunit beta	1	0	21.2088	0	-	-	1	0	156.066	0	-	-	1	0	50.9807	0	-	-	1	0	97.5902	0	-	-	4	3	53.2197	0.706456	-0.501328	-4.60277	9.74035e-10
blr0746	27375857	794087	794923	837	+	trpA	tryptophan synthase subunit alpha	4	2	612.849	70.5438	6.14045	-1.42898	3	2	1135.54	173.67	7.44021	-0.839131	0	0	0	0	-	-	0	0	0	0	-	-	0	0	0	0	-	-	6.41829e-07
blr0747	27375858	795036	795977	942	+	accD	acetyl-CoA carboxylase subunit beta	0	0	0	0	-	-	0	0	0	0	-	-	0	0	0	0	-	-	2	2	0.676587	0.676587	-0.563653	-4.6482	3	1	1.21792	0.304481	-1.71558	-5.1905	1.07293e-07
blr0748	27375859	795974	797317	1344	+	folC	folylpolyglutamate synthase	3	2	1106.55	1018.68	9.99249	0.426536	1	1	1688.9	1688.9	10.7219	0.774272	1	0	194.705	0	-	-	2	1	220.747	0.237107	-2.07639	-5.3829	3	2	142.984	0.640226	-0.643347	-4.67151	1.13857e-10
blr0749	27375860	797452	798198	747	+	-	hypothetical protein	6	5	1378.31	1328.91	10.376	0.611286	3	3	1122.66	1122.66	10.1327	0.484614	6	6	305.782	305.782	8.25636	-0.379913	6	6	293.929	293.929	8.19933	-0.392265	6	6	261.863	261.863	8.03267	-0.472086	2.97364e-06
blr0750	27375861	798285	798725	441	+	-	hypothetical protein	2	1	912.121	686.182	9.42245	0.15195	1	1	1014.21	1014.21	9.98614	0.412559	2	1	1397.98	1071.11	10.0649	0.507061	3	1	1478.47	1341.89	10.3901	0.671711	3	1	1209.07	1013.3	9.98485	0.472823	0.000546063
bll0751	27375862	798800	799120	321	-	trxA	thioredoxin C-1	0	0	0	0	-	-	0	0	0	0	-	-	0	0	0	0	-	-	0	0	0	0	-	-	0	0	0	0	-	-	0.00421762
bll0752	27375863	799188	802730	3543	-	-	helicase 2	25	20	1034.29	619.741	9.27552	0.081176	23	14	1117.22	713.255	9.47827	0.162868	12	5	326.734	26.2889	4.71638	-2.11605	9	5	316.424	40.0252	5.32284	-1.7893	10	6	253.144	25.1768	4.65402	-2.10744	6.12296e-27
bll0753	27375864	802691	805837	3147	-	-	hypothetical protein	9	7	233.357	161.825	7.33829	-0.851978	6	6	92.3813	92.3813	6.52953	-1.28686	0	0	0	0	-	-	3	3	9.72118	9.72118	3.28113	-2.7809	8	8	0.729129	0.729129	-0.455754	-4.58071	5.20936e-24
bll0754	27375865	806148	806870	723	-	galF	nucleotidyltransferase family protein	16	11	4328.35	2230.53	11.1232	0.97118	12	9	3000.34	1391.91	10.4429	0.637095	9	7	904.854	450.893	8.81664	-0.105129	5	4	894.751	595.472	9.21789	0.102424	10	8	633.545	375.287	8.55185	-0.220788	4.47562e-06
bll0755	27375866	807064	807381	318	-	-	hypothetical protein	4	4	1218.5	1218.5	10.2509	0.551009	3	3	773.576	773.576	9.5954	0.220452	7	7	2405.95	2405.95	11.2324	1.07964	7	7	1886.98	1886.98	10.8819	0.910571	7	7	2082.61	2082.61	11.0242	0.975884	0.00443878
bll0756	27375867	807469	809025	1557	-	-	hypothetical protein	8	7	616.239	549.875	9.10296	-0.00194649	7	5	581.707	538.617	9.07312	-0.0363243	1	1	5.69726	5.69726	2.51027	-3.198	4	3	15.9643	10.8476	3.4393	-2.70408	8	7	39.2376	19.3425	4.2737	-2.29153	3.02321e-12
bll0757	27375868	809022	811610	2589	-	bdfA	two-component hybrid sensor and regulator	5	3	62.717	25.6569	4.68128	-2.13185	4	2	30.2325	17.2757	4.11067	-2.47607	6	3	48.8245	15.4183	3.94657	-2.49359	7	4	26.0945	0.492348	-1.02225	-4.87093	4	2	32.1275	0.221569	-2.17417	-5.41247	7.00119e-20
bll0758	27375869	811903	812361	459	-	dut	deoxyuridine 5'-triphosphate nucleotidohydrolase	9	6	5242.03	2612.97	11.3515	1.08115	10	7	4799.11	1583.46	10.6289	0.728549	3	1	96.63	28.989	4.85743	-2.04687	4	1	563.752	20.134	4.33156	-2.27073	5	2	536.774	66.2376	6.04958	-1.43196	0.000401854
bll0759	229220679	812358	813809	1452	-	dfp	bifunctional SbtC-like/phosphopantothenoylcysteine decarboxylase/phosphopantothenate synthase	5	3	218.573	48.2893	5.59363	-1.69237	4	2	231.027	92.4107	6.52999	-1.28663	5	2	152.731	39.7102	5.31144	-1.82421	6	3	216.618	102.713	6.68247	-1.12896	9	5	259.561	88.6933	6.47075	-1.2281	1.80849e-11
bll0760	27375871	813866	815440	1575	-	aarF	ubiquinone biosynthesis protein	5	2	1455.04	56.2335	5.81336	-1.58653	3	0	1639.98	0	-	-	2	0	91.5224	0	-	-	3	1	74.2557	0.404663	-1.30521	-5.00836	1	0	42.2492	0	-	-	2.22482e-12
bll0761	27375872	815437	816198	762	-	ubiE	ubiquinone/menaquinone biosynthesis methyltransferase	0	0	0	0	-	-	0	0	0	0	-	-	1	0	34.9238	0	-	-	2	1	50.6028	0.418205	-1.25772	-4.98529	1	0	104.641	0	-	-	2.30309e-06
blr0762	27375873	816280	817161	882	+	-	formamidopyrimidine-DNA glycosylase	23	21	18999.7	18158.7	14.1484	2.42841	20	17	21399.9	20182.8	14.3008	2.53384	27	21	12488.8	12071.4	13.5593	2.22085	25	22	10257.1	10083.3	13.2997	2.08484	29	25	11873.2	11605.9	13.5026	2.17549	2.98184e-07
bll0763	27375874	817333	818076	744	-	-	ParA family partition protein	9	7	4305.38	3963.13	11.9524	1.37063	8	6	4042.84	3832.43	11.904	1.35548	12	10	3913.69	3427.83	11.7431	1.3301	11	8	3642.89	3164.02	11.6275	1.27273	10	8	4040.94	3426.05	11.7423	1.32349	3.12956e-06
bll0764	27375875	818323	819729	1407	-	-	hypothetical protein	20	20	2675.29	2675.29	11.3855	1.09753	20	18	2956.35	2916.62	11.5101	1.16179	25	23	3856.87	3833.22	11.9043	1.40919	22	21	3824.07	3806.63	11.8943	1.40228	22	20	3621.24	3577.42	11.8047	1.35368	3.89269e-11
blr0765	27375876	819942	820745	804	+	moeB	molybdopterin biosynthesis protein	2	1	2556.6	4.58995	2.19848	-3.3278	1	0	3629.88	0	-	-	0	0	0	0	-	-	2	2	0.792718	0.792718	-0.335121	-4.53721	2	2	1.07023	1.07023	0.0979185	-4.31272	1.12609e-06
bll0766	27375877	820853	821854	1002	-	-	2-hydroxyacid dehydrogenase	11	9	791.836	685.03	9.42002	0.150782	6	5	613.766	502.172	8.97204	-0.0860191	13	10	958.33	568.801	9.15178	0.0592348	13	10	969.057	734.982	9.52157	0.24991	16	13	835.56	610.855	9.25469	0.119402	3.86064e-08
blr0767	27375878	822185	822715	531	+	-	hypothetical protein	1	1	48.6483	48.6483	5.60432	-1.68723	0	0	0	0	-	-	0	0	0	0	-	-	0	0	0	0	-	-	0	0	0	0	-	-	0.000117862
bll0768	27375879	822872	823363	492	-	irr	iron response regulator	1	1	52.5046	52.5046	5.71437	-1.63421	0	0	0	0	-	-	0	0	0	0	-	-	0	0	0	0	-	-	1	1	0.58297	0.58297	-0.778507	-4.73693	0.000229043
blr0769	27375880	823714	824235	522	+	fabA	3-hydroxydecanoyl-ACP dehydratase	6	2	2453.15	56.5567	5.82163	-1.58255	2	0	1285.25	0	-	-	4	0	212.419	0	-	-	4	1	339.429	0.610484	-0.711975	-4.72024	5	2	234.622	1.09893	0.136102	-4.29424	0.000137392
blr0770	27375881	824276	825499	1224	+	fabB	3-oxoacyl-ACP synthase	15	11	4845.06	4175.73	12.0278	1.40694	15	11	4394.11	3672.42	11.8425	1.32523	1	0	32.6126	0	-	-	1	0	12.497	0	-	-	2	1	17.5748	0.234331	-2.09338	-5.37337	8.79393e-10
blr0771	27375882	825635	826432	798	+	fabI	enoyl-(acyl carrier protein) reductase	9	9	5637.22	5637.22	12.4608	1.6155	10	9	4904.25	4890.24	12.2557	1.52836	6	6	2353.83	2353.83	11.2008	1.06415	6	5	2409.61	2395.23	11.226	1.07768	7	6	2140.38	2139.3	11.0629	0.994638	1.24728e-06
blr0772	27375883	826526	828562	2037	+	-	hypothetical protein	21	20	918.505	884.083	9.78804	0.328053	21	21	960.626	960.626	9.90783	0.374057	23	21	1037.52	964.578	9.91375	0.432935	23	22	948.821	911.588	9.83224	0.400796	24	20	1079.28	1013.1	9.98456	0.47268	8.49508e-16
bll0773	27375884	828627	829223	597	-	-	glutathione S-transferase	6	5	537.786	401.794	8.65031	-0.219985	5	4	861.571	786.652	9.61958	0.232341	3	3	267.456	267.456	8.06316	-0.474664	4	3	233.8	202.84	7.6642	-0.652162	4	3	342.071	317.569	8.31093	-0.337402	3.82886e-05
bll0774	27375885	829339	830229	891	-	-	hypothetical protein	3	3	260.932	260.932	8.02753	-0.519976	5	5	250.992	250.992	7.9715	-0.577927	5	5	532.636	532.636	9.05701	0.012755	5	5	453.152	453.152	8.82385	-0.088951	5	5	537.588	537.588	9.07036	0.0301832	2.55799e-07
bll0775	27375886	830290	831129	840	-	-	hypothetical protein	5	5	2284.49	2284.49	11.1577	0.987791	6	5	1890.24	1876.93	10.8742	0.849143	7	7	1929.89	1929.89	10.9143	0.923641	7	7	1998.15	1998.15	10.9645	0.95068	7	7	1878.34	1878.34	10.8752	0.903795	6.09851e-07
bll0776	27375887	831212	831673	462	-	-	hypothetical protein	6	6	1885.1	1885.1	10.8804	0.854251	6	6	2033.03	2033.03	10.9894	0.905811	6	6	1632.04	1632.04	10.6725	0.805034	6	6	1784.43	1784.43	10.8012	0.871416	6	6	1753.83	1753.83	10.7763	0.855902	0.000381833
bll0777	27375888	831680	832606	927	-	-	transcriptional regulator	9	9	3184.74	3184.74	11.637	1.21867	11	10	2376.26	2315.95	11.1774	0.998224	5	5	363.629	363.629	8.50632	-0.25732	5	5	352.705	352.705	8.46232	-0.264536	5	5	350.559	350.559	8.45351	-0.268386	1.38532e-07
blr0778	27375889	832547	834886	2340	+	-	catalase	44	39	6716.7	6454.91	12.6562	1.70962	39	33	6470.09	6020.91	12.5558	1.67589	14	13	250.197	248.302	7.95595	-0.527243	16	15	197.468	194.2	7.6014	-0.682663	19	18	225.044	222.715	7.79906	-0.585161	4.86866e-18
bll0779	27375890	835059	837221	2163	-	pnpA	polynucleotide phosphorylase	2	1	6.82445	5.11834	2.35568	-3.25208	0	0	0	0	-	-	0	0	0	0	-	-	6	4	0.883974	0.589316	-0.762887	-4.74497	2	1	0.530414	0.132603	-2.91481	-5.77096	9.93004e-17
bsl0780	27375891	837684	837953	270	-	rpsO	30S ribosomal protein S15	0	0	0	0	-	-	0	0	0	0	-	-	0	0	0	0	-	-	0	0	0	0	-	-	1	1	1.0623	1.0623	0.0871921	-4.31791	0.0100553
bll0781	27375892	837956	838993	1038	-	truB	tRNA pseudouridine synthase B	21	19	3363.24	3302.8	11.6895	1.24397	14	12	2585.36	2165.24	11.0803	0.950497	0	0	0	0	-	-	2	1	0.614012	0.307006	-1.70366	-5.20187	0	0	0	0	-	-	2.0908e-08
bll0782	27375893	839071	839505	435	-	rbfA	ribosome-binding factor A	5	4	2935.29	1849.4	10.8528	0.840965	4	3	2699.03	1850.76	10.8539	0.839186	4	3	1763.93	71.3729	6.15731	-1.40936	1	0	1076.16	0	-	-	4	3	1248.83	127.256	6.99159	-0.975996	0.000604831
bll0783	27375894	839659	842367	2709	-	infB	translation initiation factor IF-2	2	0	20.4337	0	-	-	1	1	4.12761	4.12761	2.04531	-3.49149	0	0	0	0	-	-	1	1	0.117635	0.117635	-3.08761	-5.87402	3	3	0.317631	0.317631	-1.65457	-5.16098	9.06456e-21
bll0784	27375895	842439	843122	684	-	-	hypothetical protein	24	21	9139.48	8783.4	13.1006	1.92368	20	17	9154.6	8517.05	13.0561	1.9219	21	16	2337.62	1886.96	10.8818	0.907722	18	15	2179.46	1763.88	10.7845	0.863301	18	15	2627.94	2088.68	11.0284	0.977916	8.69754e-06
bll0785	27375896	843146	844756	1611	-	nusA	transcription elongation factor NusA	3	3	32.0698	32.0698	5.00315	-1.97681	4	4	242.929	242.929	7.92439	-0.601085	4	4	151.423	151.423	7.24244	-0.877175	4	4	249.834	249.834	7.96483	-0.506154	7	5	164.686	162.372	7.34316	-0.805829	1.20489e-12
bll0786	27375897	844759	845514	756	-	-	hypothetical protein	6	5	1645.02	1605.97	10.6492	0.742887	6	5	946.598	931.808	9.86389	0.352453	0	0	0	0	-	-	1	1	0.421524	0.421524	-1.24631	-4.97975	1	1	0.379393	0.379393	-1.39823	-5.0369	2.55095e-06
blr0787	27375898	845876	846958	1083	+	-	hypothetical protein	11	10	2156.95	2129.69	11.0564	0.93903	9	8	2601.83	2488.26	11.2809	1.04913	16	14	1369.91	1308.48	10.3537	0.648689	16	14	1559.52	1459.48	10.5112	0.730567	15	13	1251.9	1129.81	10.1419	0.548818	9.71355e-09
bll0788	27375899	847052	847762	711	-	trmB	tRNA (guanine-N(7)-)-methyltransferase	5	3	794.12	690.314	9.43111	0.156121	5	5	802.062	802.062	9.64757	0.246102	2	1	24.9526	18.7144	4.22608	-2.35651	1	0	38.5455	0	-	-	2	2	42.3576	42.3576	5.40455	-1.74417	5.4908e-06
bll0789	27375900	847759	848916	1158	-	-	carboxypeptidase	15	14	2963.73	2957.36	11.5301	1.16719	11	11	3302.37	3302.37	11.6893	1.24989	22	19	1060.95	974.774	9.92892	0.440375	17	13	979.684	903.731	9.81975	0.39473	14	13	992.976	943.686	9.88216	0.423119	2.70699e-09
bll0790	27375901	849003	849416	414	-	-	transcriptional regulator	8	8	2478.04	2478.04	11.275	1.04431	6	5	3322.1	3268.08	11.6742	1.24249	7	5	953.486	685.653	9.42134	0.191435	7	6	1113.81	927.537	9.85726	0.412949	8	7	943.6	891.64	9.80032	0.383503	0.000864974
bll0791	27375902	849637	851250	1614	-	lnt	apolipoprotein N-acyltransferase	10	5	448.143	297.238	8.21547	-0.429444	5	4	145.487	131.631	7.04035	-1.03572	0	0	0	0	-	-	3	1	27.8394	8.49004	3.08577	-2.87578	5	2	18.4817	0.533125	-0.907455	-4.79935	1.14486e-12
bll0792	27375903	851247	852392	1146	-	-	magnesium and cobalt efflux protein	17	14	9061.58	8037.56	12.9725	1.86201	16	14	9074.15	8449.69	13.0447	1.91626	22	20	4822.34	4789.45	12.2256	1.56677	19	18	5155.76	5134.91	12.3261	1.61201	23	18	5108.72	4989.34	12.2846	1.58598	3.32101e-09
bll0793	27375904	852367	852918	552	-	-	hypothetical protein	3	2	1002.81	407.807	8.67174	-0.209661	4	3	1681.31	871.038	9.76659	0.304617	1	1	48.21	48.21	5.59126	-1.68697	1	1	1.15461	1.15461	0.207406	-4.27372	2	1	55.5976	0.519604	-0.944517	-4.81729	8.24146e-05
bll0794	27375905	852939	853934	996	-	phoH	phosphate starvation inducible protein	12	11	4890.79	4816.69	12.2338	1.50618	11	11	3962.99	3962.99	11.9524	1.37924	18	16	2484.85	2337.89	11.191	1.05934	21	16	2067.53	1833.33	10.8402	0.890358	20	15	2245.9	2078.59	11.0214	0.974535	4.27613e-08
bll0795	27375906	853999	855396	1398	-	-	(dimethylallyl)adenosine tRNA methylthiotransferase	24	20	2043.14	1631.34	10.6718	0.753779	30	26	2775.43	1895.61	10.8884	0.856168	16	11	388.646	147.527	7.20483	-0.895619	18	13	476.869	235.243	7.87801	-0.54832	14	10	473.727	240.659	7.91085	-0.531052	4.53771e-11
bll0796	27375907	855588	856268	681	-	-	hypothetical protein	16	15	2189.27	2162.17	11.0783	0.94955	13	11	2840.58	2742.06	11.421	1.11802	22	21	2973.16	2937.34	11.5203	1.22084	20	18	3273.76	3234.46	11.6593	1.28815	21	18	3302.02	3188.73	11.6388	1.27336	9.1536e-06
bll0797	27375908	856269	856724	456	-	fur	ferric uptake regulator	5	4	493.662	380.362	8.57123	-0.258078	2	2	294.255	294.255	8.20092	-0.465131	0	0	0	0	-	-	0	0	0	0	-	-	1	1	28.9337	28.9337	4.85468	-2.01032	0.000422926
bll0798	27375909	856763	857248	486	-	-	acetyltransferase	11	10	3568.83	3561.24	11.7982	1.29632	7	7	3267.08	3267.08	11.6738	1.24227	2	1	114.077	18.2523	4.19001	-2.3742	2	0	179.663	0	-	-	4	2	270.296	44.8527	5.48712	-1.7042	0.000253693
bll0799	27375910	857245	857940	696	-	-	hypothetical protein	6	3	843.048	227.994	7.83285	-0.613751	3	3	562.298	562.298	9.13519	-0.00580606	0	0	0	0	-	-	1	1	0.457863	0.457863	-1.12701	-4.92181	0	0	0	0	-	-	7.08947e-06
bll0800	27375911	858140	858709	570	-	-	hypothetical protein	3	3	938.766	938.766	9.87462	0.36976	2	1	333.489	274.638	8.10139	-0.514067	1	1	73.922	73.922	6.20793	-1.38454	2	2	122.996	122.996	6.94247	-1.00268	3	3	90.5751	90.5751	6.50104	-1.21344	6.06499e-05
bll0801	27375912	858948	859481	534	-	-	hypothetical protein	13	11	4533.43	4022.04	11.9737	1.38088	10	7	3475.96	3266.56	11.6736	1.24216	13	11	2354.71	1960.18	10.9368	0.934659	11	8	2228.92	1886.97	10.8819	0.910566	11	8	2519.08	2101.21	11.037	0.982092	0.00011199
bll0802	27375913	859551	860603	1053	-	trpS	tryptophanyl-tRNA synthetase	0	0	0	0	-	-	1	0	53.0945	0	-	-	0	0	0	0	-	-	2	1	1.51316	0.302633	-1.72436	-5.21193	1	0	6.80962	0	-	-	1.61933e-08
bll0803	27375914	860696	862228	1533	-	-	virulence factor	12	10	1552.68	1071.23	10.0651	0.461489	12	9	1706.79	1152.45	10.1705	0.503191	9	7	209.759	201.079	7.65162	-0.676498	7	6	230.326	218.061	7.76859	-0.601463	9	6	275.221	268.673	8.06971	-0.45416	4.55023e-12
blr0804	27375915	862354	863355	1002	+	-	sugar kinase	4	3	360.93	69.9762	6.12879	-1.43459	1	0	513.331	0	-	-	2	0	128.368	0	-	-	2	1	164.425	0.318036	-1.65274	-5.17714	1	0	151.139	0	-	-	3.86064e-08
bll0805	27375916	863521	864870	1350	-	-	hypothetical protein	20	16	1765.89	1599.14	10.6431	0.739923	13	11	1341.8	1126.45	10.1376	0.487006	26	25	1250.1	1232.03	10.2668	0.606094	26	24	1510.51	1454.56	10.5064	0.728203	26	24	1523.55	1482.33	10.5337	0.738458	1.02794e-10
blr0806	27375917	865062	865382	321	+	-	hypothetical protein	5	3	1299.09	1241.6	10.278	0.56406	2	2	592.177	592.177	9.20988	0.0309166	4	3	1195.19	483.602	8.91768	-0.0555785	3	2	1290.57	236.274	7.88432	-0.545256	4	3	1426.96	189.427	7.5655	-0.69821	0.00421762
blr0807	27375918	865572	867065	1494	+	-	succinate-semialdehyde dehydrogenase	9	9	1304.21	1304.21	10.349	0.598247	8	6	995.425	958.003	9.90389	0.372117	18	14	1073.2	933.673	9.86677	0.409894	18	13	1053.07	967.322	9.91785	0.442376	15	10	1135.38	1060.89	10.0511	0.504871	8.84253e-12
bsl0808	27375919	867117	867392	276	-	-	hypothetical protein	1	0	200.561	0	-	-	3	2	607.701	243.08	7.92529	-0.600645	3	2	385.68	289.26	8.17622	-0.419214	3	2	439.907	337.146	8.39723	-0.296148	3	2	420.879	243.174	7.92585	-0.523791	0.00907825
bll0809	27375920	867585	867908	324	-	-	hypothetical protein	4	2	1047.87	478.375	8.902	-0.0987482	2	2	310.603	310.603	8.27893	-0.426782	5	3	718.686	410.678	8.68186	-0.17123	4	2	659.967	346.212	8.43551	-0.277556	5	3	703.774	369.149	8.52806	-0.232303	0.00400749
bsl0810	27375921	867925	868212	288	-	-	hypothetical protein	3	2	909.767	422.849	8.724	-0.184489	3	2	1048.28	504.729	8.97937	-0.0824161	3	3	515.914	515.914	9.01099	-0.0098155	2	2	296.542	296.542	8.21209	-0.386064	3	2	375.457	374.461	8.54867	-0.222327	0.00739979
bll0811	27375922	868360	870576	2217	-	-	hypothetical protein	12	7	818.962	381.184	8.57434	-0.256579	11	7	847.327	519.492	9.02096	-0.0619673	11	8	611.182	373.111	8.54346	-0.239107	12	9	586.173	279.288	8.12561	-0.428068	9	6	629.532	369.491	8.52939	-0.231658	3.95758e-17
bll0812	27375923	870860	871774	915	-	hemH	phosphoribosylaminoimidazole-succinocarboxamide synthase	10	9	1871.38	1867.34	10.8668	0.847674	9	8	1637.54	1564.21	10.6112	0.719874	13	12	1202.14	1182.75	10.2079	0.57721	10	9	970.645	949.748	9.8914	0.42953	13	12	971.43	937.89	9.87327	0.418816	1.69955e-07
bll0813	27375924	871868	872785	918	-	-	hypothetical protein	7	6	1218.05	1004.99	9.97297	0.417132	5	4	657.747	584.664	9.19146	0.0218599	8	7	463.824	374.441	8.5486	-0.236588	11	8	306.523	241.261	7.91445	-0.530622	9	7	492.408	424.608	8.72999	-0.134566	1.61487e-07
blr0814	27375925	873077	874138	1062	+	-	transcriptional regulator	17	14	1414.28	785.323	9.61714	0.245733	11	8	1221.35	694.907	9.44068	0.144384	16	14	1380.29	1300.94	10.3453	0.644601	14	11	1335.9	1173.27	10.1963	0.577618	16	14	1362	1250.72	10.2885	0.61982	1.38914e-08
blr0815	27375926	874455	875882	1428	+	-	hypothetical protein	7	6	1062.13	323.032	8.33554	-0.371611	6	5	1401.63	532.462	9.05653	-0.0444771	4	3	465.895	167.722	7.38993	-0.804841	4	3	564.595	278.95	8.12386	-0.428916	6	5	499.928	185.59	7.53598	-0.712499	2.72195e-11
bll0816	27375927	876059	877429	1371	-	-	hypothetical protein	8	7	742.91	689.076	9.42852	0.154874	4	3	1076.57	986.86	9.9467	0.393167	12	11	643.784	617.904	9.27124	0.117821	12	11	521.823	518.337	9.01775	0.00521892	14	13	574.688	557.115	9.12183	0.0550975	7.18782e-11
blr0817	27375928	877553	878668	1116	+	-	hypothetical protein	10	10	869.673	869.673	9.76433	0.316632	8	8	1512.94	1512.94	10.5631	0.696231	9	9	1033.32	1033.32	10.0131	0.481642	9	9	1180.74	1180.74	10.2055	0.582069	10	10	1157.31	1157.31	10.1766	0.565613	5.53638e-09
bll0818	27375929	878682	879329	648	-	-	hypothetical protein	9	5	2836.08	2517.16	11.2976	1.05519	7	4	2191.47	1742.83	10.7672	0.796565	9	6	1125.94	674.196	9.39702	0.179511	10	7	1181.74	853.727	9.73763	0.354848	10	6	1393.83	961.382	9.90897	0.436092	1.60599e-05
bll0819	27375930	879472	880122	651	-	-	hypothetical protein	11	9	4228.85	4126.81	12.0108	1.39875	8	5	3263.47	3143.24	11.618	1.21487	13	11	4370.59	4203.67	12.0374	1.47447	8	6	4020.85	3689.45	11.8492	1.38037	11	9	4084.23	3811.51	11.8961	1.39794	1.52598e-05
bll0820	27375931	880119	880607	489	-	-	hypothetical protein	6	3	2671.52	226.4	7.82273	-0.618627	2	0	1554.92	0	-	-	10	9	1913.81	1723.33	10.751	0.843544	9	8	1899.65	1665.7	10.7019	0.823172	10	9	2118.61	1828.85	10.8367	0.885151	0.000241053
bll0821	27375932	880604	882004	1401	-	-	multidrug efflux protein	12	10	1456.64	1151.09	10.1688	0.511455	9	7	1548.36	1053.52	10.041	0.43953	11	8	1973.89	1373.97	10.4241	0.683243	18	15	2288.71	1733.48	10.7595	0.851119	15	12	2182.17	1644.15	10.6831	0.810808	4.31163e-11
bll0822	27375933	882225	883520	1296	-	murA	UDP-N-acetylglucosamine 1-carboxyvinyltransferase	0	0	0	0	-	-	0	0	0	0	-	-	1	0	6.84463	0	-	-	3	2	11.065	0.491779	-1.02392	-4.87174	4	2	13.0574	0.442625	-1.17584	-4.92926	2.57922e-10
bll0823	27375934	883814	886249	2436	-	gyrB	DNA gyrase subunit B	2	1	107.559	21.2088	4.40659	-2.26417	1	0	105.574	0	-	-	0	0	0	0	-	-	2	1	2.61636	0.130818	-2.93437	-5.7996	2	1	7.77102	0.117743	-3.08629	-5.85396	9.48744e-19
bll0824	27375935	886531	887214	684	-	-	hypothetical protein	10	8	4041.01	3862.97	11.9155	1.35284	10	8	6473.61	5411.02	12.4017	1.60014	14	12	5560.36	5090.24	12.3135	1.60987	12	9	5478.93	5217.1	12.349	1.62313	13	10	5656.75	5273.9	12.3647	1.62471	8.69754e-06
bll0825	27375936	887355	889511	2157	-	-	hypothetical protein	15	12	1348.16	1221.55	10.2545	0.552746	14	12	1264.87	1098.99	10.102	0.469499	19	15	1982.22	1953.43	10.9318	0.932219	16	13	1994.03	1960.64	10.9371	0.937401	17	14	2092.58	2060.14	11.0085	0.968309	1.09987e-16
bll0826	27375937	889630	890400	771	-	-	hypothetical protein	10	10	861.554	861.554	9.7508	0.310114	6	6	1174.73	1174.73	10.1981	0.516772	6	6	710.456	710.456	9.4726	0.216578	4	4	439.363	439.363	8.77927	-0.110603	5	5	521.561	521.561	9.02669	0.00904707	1.97571e-06
bll0827	27375938	890486	891622	1137	-	recF	recombination protein F	8	8	1097.04	1097.04	10.0994	0.478032	8	8	826.088	826.088	9.69015	0.267036	3	3	185.293	185.293	7.53366	-0.73435	5	5	81.2797	81.2797	6.34482	-1.29295	7	7	143.032	143.032	7.1602	-0.894387	3.8713e-09
bll0828	27375939	891714	892079	366	-	-	hypothetical protein	1	1	846.959	846.959	9.72615	0.298241	4	4	1160.94	1160.94	10.1811	0.508397	6	4	581.681	496.853	8.95667	-0.0364521	7	5	595.552	579.009	9.17744	0.0827787	8	6	836.17	609.691	9.25193	0.118071	0.00195945
bll0829	27375940	892207	893325	1119	-	dnaN	DNA polymerase III subunit beta	2	1	181.383	3.29788	1.72154	-3.55754	1	0	309.77	0	-	-	0	0	0	0	-	-	1	1	0.284783	0.284783	-1.81206	-5.25452	0	0	0	0	-	-	5.26054e-09
bll0830	27375941	893712	895124	1413	-	dnaA	chromosomal replication initiation protein	2	0	4891.7	0	-	-	1	0	4486.92	0	-	-	0	0	0	0	-	-	0	0	0	0	-	-	1	1	0.405975	0.405975	-1.30054	-4.98961	3.51446e-11
bll0831	27375942	895322	895693	372	-	-	hypothetical protein	0	0	0	0	-	-	0	0	0	0	-	-	0	0	0	0	-	-	0	0	0	0	-	-	0	0	0	0	-	-	0.00176906
bsl0832	27375943	896406	896672	267	-	rpsT	30S ribosomal protein S20	0	0	0	0	-	-	0	0	0	0	-	-	0	0	0	0	-	-	0	0	0	0	-	-	0	0	0	0	-	-	0.0105825
blr0833	27375944	897034	897351	318	+	-	hypothetical protein	5	5	1334.55	1334.55	10.3821	0.614229	4	4	421.951	421.951	8.72093	-0.209474	2	2	97.6328	97.6328	6.60929	-1.18769	2	2	62.1311	62.1311	5.95724	-1.48118	2	2	204.743	204.743	7.67767	-0.643914	0.00443878
blr0834	27375945	897496	898152	657	+	msrA	methionine sulfoxide reductase A	13	12	2774.76	2757.91	11.4294	1.11867	13	12	4118.68	4033.58	11.9778	1.39176	23	19	3665.72	3554.33	11.7954	1.35574	19	17	3488.91	3326.42	11.6998	1.3078	19	16	3500.35	3349.74	11.7098	1.30776	1.37771e-05
blr0835	27375946	898272	899207	936	+	-	polysaccharide export protein	10	10	1955.56	1955.56	10.9334	0.879751	9	9	2425.09	2425.09	11.2438	1.03089	12	11	1532.93	1471.33	10.5229	0.731686	13	10	1597.79	1572.25	10.6186	0.782719	15	13	1661.48	1622.26	10.6638	0.801445	1.1884e-07
bll0836	27375947	899351	899833	483	-	-	hypothetical protein	4	4	2719.99	2719.99	11.4094	1.10905	3	3	2268.75	2268.75	11.1477	0.983619	5	5	3145.13	3145.13	11.6189	1.2692	5	5	3067.96	3067.96	11.5831	1.25112	3	3	2360.48	2360.48	11.2049	1.06334	0.000266995
bll0837	27375948	900049	900720	672	-	-	carboxymethylenebutenolidase	6	5	1098.31	648.003	9.33986	0.112166	6	5	1564.11	1064.92	10.0565	0.447165	6	5	1425.64	1098.93	10.1019	0.5252	7	6	1128.63	916.183	9.83949	0.404319	6	5	1309.05	953.083	9.89646	0.430038	1.06704e-05
bll0838	27375949	900881	901222	342	-	-	hypothetical protein	1	1	161.856	161.856	7.33857	-0.851845	0	0	0	0	-	-	1	1	194.532	194.532	7.60386	-0.699921	1	1	73.6115	73.6115	6.20186	-1.36238	1	1	168.57	168.57	7.39721	-0.779668	0.00294916
bll0839	27375950	901248	902012	765	-	-	hypothetical protein	6	6	622.29	622.29	9.28144	0.0840282	7	6	1169.33	1154.71	10.1733	0.50458	5	5	759.512	759.512	9.56893	0.26382	6	6	880.619	880.619	9.78237	0.376578	7	7	956.071	956.071	9.90097	0.432223	2.18834e-06
blr0840	27375951	902134	902823	690	+	-	aldehyde dehydrogenase	7	7	1706.11	1706.11	10.7365	0.784919	9	9	1182.99	1182.99	10.2082	0.521742	10	9	1848.05	1831.98	10.8392	0.886801	9	8	1357.36	1310.71	10.3561	0.655239	8	7	1582.92	1575.85	10.6219	0.78118	7.85245e-06
blr0841	27375952	902820	905111	2292	+	-	aldehyde dehydrogenase	20	15	2287.94	745.471	9.54201	0.209542	22	20	2761.27	887.901	9.79425	0.318217	37	28	7333.18	1112.7	10.1198	0.534011	38	31	7783.7	1216.71	10.2488	0.603094	32	25	7777.46	1010.26	9.98051	0.470719	1.10291e-17
blr0842	27375953	905511	906605	1095	+	-	hypothetical protein	11	9	2955.63	2911.82	11.5077	1.15641	17	15	3134.96	3104.32	11.6001	1.20603	17	15	2268.29	1984.75	10.9547	0.943475	17	15	2173.08	2020.3	10.9804	0.958403	17	14	2530.84	2329.93	11.1861	1.05425	7.91763e-09
bll0843	27375954	906721	908301	1581	-	-	crotonobetaine/carnitine-CoA ligase	20	17	2154.44	2014.39	10.9761	0.90035	12	10	1598.39	1527.67	10.5771	0.703106	20	18	2116.67	2066.17	11.0127	0.971919	20	17	2467.75	2380.87	11.2173	1.07347	21	19	1983.8	1936.09	10.9189	0.924941	2.00865e-12
bll0844	27375955	908520	908930	411	-	-	biphenyl-2,3-diol 1,2-dioxygenase	6	6	835.037	835.037	9.7057	0.288389	3	3	761.77	761.77	9.57321	0.209543	3	2	631.304	620.513	9.27732	0.120803	4	3	764.504	678.439	9.40608	0.19382	5	4	619.701	618.305	9.27218	0.127868	0.00091033
blr0845	27375956	909057	910031	975	+	-	hypothetical protein	14	11	2566.19	2199.05	11.1027	0.961304	13	10	2591.86	1834.94	10.8415	0.833098	15	13	1082.67	855.22	9.74015	0.347794	15	13	812.533	683.103	9.41596	0.19862	14	12	971.073	816.043	9.6725	0.321637	6.11534e-08
blr0846	27375957	910878	911417	540	+	-	transcriptional regulator	2	2	314.361	314.361	8.29628	-0.390521	4	3	1532.31	848.98	9.72959	0.286424	4	3	234.086	102.669	6.68186	-1.1521	2	1	93.8313	38.9489	5.28351	-1.8084	4	3	135.974	69.0495	6.10956	-1.40292	0.000101108
blr0847	27375958	911441	911761	321	+	-	hypothetical protein	3	3	735.765	735.765	9.5231	0.200434	3	3	1114.69	1114.69	10.1224	0.479558	2	2	1112.28	1112.28	10.1193	0.533747	3	3	646.28	646.28	9.33601	0.159794	3	3	997.173	997.173	9.9617	0.461616	0.00421762
blr0848	27375959	911783	912520	738	+	-	hypothetical protein	6	5	16361.4	1295.11	10.3389	0.593383	5	4	10878.7	1363.62	10.4132	0.622531	5	4	19868.8	1111.83	10.1187	0.533461	7	5	21439.6	1062.67	10.0535	0.508248	9	6	22250	1408.07	10.4595	0.702565	3.46637e-06
bll0849	27375960	912694	913944	1251	-	-	serine protease	7	5	330.389	106.196	6.73059	-1.14471	3	1	303.899	62.5674	5.96734	-1.56325	4	2	65.5902	38.9996	5.28539	-1.83699	4	3	37.9554	30.3134	4.92188	-1.98403	4	3	58.4647	44.9376	5.48985	-1.70288	5.55166e-10
blr0850	27375961	913859	914749	891	+	-	hypothetical protein	3	3	33.1342	33.1342	5.05025	-1.95412	1	0	112.946	0	-	-	2	2	131.915	131.915	7.04346	-0.974762	3	3	214.237	214.237	7.74306	-0.613861	3	2	147.756	147.434	7.20393	-0.873219	2.55799e-07
blr0851	27375962	914733	915110	378	+	-	hypothetical protein	1	1	48.8138	48.8138	5.60922	-1.68487	0	0	0	0	-	-	2	2	129.07	129.07	7.01201	-0.990186	1	1	90.2062	90.2062	6.49516	-1.21993	2	2	92.5719	92.5719	6.5325	-1.19821	0.00159717
blr0852	27375963	915141	915881	741	+	uppS	undecaprenyl pyrophosphate synthase	6	5	951.217	946.237	9.88606	0.375268	4	4	543.24	543.24	9.08545	-0.0302624	6	5	565.638	562.645	9.13608	0.0515356	5	4	362.538	302.76	8.24203	-0.371524	8	7	467.971	457.133	8.83647	-0.0830246	3.29367e-06
blr0853	27375964	916013	917539	1527	+	bchE	Mg-protoporphyrin IX monomethyl ester oxidative cyclase 66kD subunit	8	6	410.841	396.341	8.6306	-0.22948	5	3	278.261	256.293	8.00165	-0.563102	6	6	161.205	161.205	7.33275	-0.832882	6	5	85.7724	38.8167	5.27861	-1.81078	7	6	150.83	107.065	6.74234	-1.09664	5.03993e-12
blr0854	27375965	917680	918252	573	+	-	hypothetical protein	1	1	6.44035	6.44035	2.68714	-3.09242	0	0	0	0	-	-	1	0	212.864	0	-	-	1	0	330.352	0	-	-	3	2	402.951	1.00112	0.00161633	-4.35933	5.76282e-05
blr0855	27375966	918340	918825	486	+	-	hypothetical protein	5	5	3295.47	3295.47	11.6863	1.24242	8	8	2967.98	2967.98	11.5353	1.17417	12	12	6114.53	6114.53	12.578	1.73959	8	8	5507.26	5507.26	12.4271	1.66106	9	9	6004.95	6004.95	12.5519	1.71536	0.000253693
bll0856	27375967	918764	919591	828	-	-	hypothetical protein	6	5	811.158	601.683	9.23286	0.0606262	7	4	1215.4	742.745	9.53672	0.191605	8	7	757.968	720.471	9.4928	0.226482	9	8	1188.86	949.86	9.89157	0.429612	9	8	892.679	773.863	9.59593	0.284576	7.4818e-07
blr0857	27375968	919685	920485	801	+	-	hypothetical protein	6	3	833.893	446.893	8.80379	-0.146057	5	3	446.709	293.153	8.19551	-0.467793	6	3	534.342	301.779	8.23735	-0.389236	7	4	499.691	274.512	8.10072	-0.440153	8	5	541.415	292.55	8.19254	-0.394704	1.18513e-06
bsr0858	27375969	921313	921543	231	+	-	hypothetical protein	2	0	4073.73	0	-	-	3	1	4017.66	290.434	8.18206	-0.474403	2	1	864.023	595.216	9.21727	0.0913532	2	1	395.926	328.329	8.359	-0.314716	3	2	833.147	556.259	9.11961	0.054024	0.0195405
bsr0859	27375970	921616	921888	273	+	-	hypothetical protein	0	0	0	0	-	-	0	0	0	0	-	-	1	0	40.6165	0	-	-	1	0	103.89	0	-	-	1	0	92.4552	0	-	-	0.00955427
blr0860	27375971	921933	922316	384	+	-	hypothetical protein	2	2	1883.6	1883.6	10.8793	0.853699	2	2	2941.02	2941.02	11.5221	1.1677	3	3	952.9	952.9	9.89618	0.424317	2	2	1393.36	1393.36	10.4444	0.698084	2	2	1272.77	1272.77	10.3138	0.632021	0.00144198
bll0861	27375972	922380	923480	1101	-	dinP	DNA polymerase IV	9	9	2527.25	2527.25	11.3034	1.05797	9	9	2538.99	2538.99	11.31	1.06344	17	16	1577.14	1522.75	10.5725	0.755991	16	15	1896.69	1848.65	10.8523	0.89619	13	12	1688.88	1638.08	10.6778	0.808226	7.14832e-09
bsr0862	27375973	923694	923903	210	+	-	hypothetical protein	2	2	70.2919	70.2919	6.13529	-1.43146	0	0	0	0	-	-	2	1	506.894	454.092	8.82684	-0.100127	2	1	353.575	244.316	7.9326	-0.521806	1	0	151.605	0	-	-	0.0279451
bll0863	27375974	924210	924908	699	-	-	hypothetical protein	12	8	2106.49	1230.11	10.2646	0.557596	7	5	2015.58	1631.66	10.6721	0.749817	11	9	1376.92	580.589	9.18137	0.0737485	12	10	1183.97	755.878	9.56201	0.269553	14	11	1386.92	720.541	9.49294	0.234722	6.73625e-06
blr0864	27375975	925140	928361	3222	+	-	hypothetical protein	26	23	970.113	938.043	9.87351	0.369225	23	21	1030.71	1006.42	9.97502	0.407089	29	24	771.569	706.87	9.4653	0.212997	26	21	711.524	638.235	9.31794	0.151017	34	29	726.578	671.297	9.39081	0.185289	1.45176e-24
blr0865	27375976	928365	932270	3906	+	-	hypothetical protein	24	20	641.508	617.888	9.2712	0.0790953	18	15	858.809	807.28	9.65693	0.250701	23	21	1071.36	1066.82	10.0591	0.504215	24	19	851.996	834.782	9.70525	0.339123	29	22	890.937	879.556	9.78063	0.373974	1.26267e-29
blr0866	27375977	932292	935867	3576	+	-	hypothetical protein	18	16	797.712	787.393	9.62094	0.247562	16	15	750.449	747.322	9.54559	0.195962	25	21	784.491	762.165	9.57396	0.266287	27	23	842.931	824.217	9.68688	0.3302	24	20	760.204	730.688	9.51311	0.244488	3.48987e-27
blr0867	27375978	935867	937714	1848	+	-	hypothetical protein	13	9	11534.3	1980.95	10.952	0.888718	16	12	13589.9	1960.43	10.937	0.880016	25	20	5421.74	2206.86	11.1078	1.01853	22	16	4894.42	2074.48	11.0185	0.976945	24	18	4771.97	1955.6	10.9334	0.931943	2.12565e-14
blr0868	27375979	938644	939456	813	+	-	hypothetical protein	8	7	1225.57	1189.26	10.2158	0.534125	5	5	2159.32	2159.32	11.0764	0.948555	6	6	671.026	671.026	9.39022	0.176177	7	7	587.173	587.173	9.19764	0.0925891	7	7	706.293	706.293	9.46412	0.220776	9.66016e-07
bll0869	27375980	940290	940670	381	-	-	hypothetical protein	5	5	5259.44	5259.44	12.3607	1.56729	4	4	4490.29	4490.29	12.1326	1.46784	4	4	3405.07	3405.07	11.7335	1.32539	4	4	2678.19	2678.19	11.387	1.15592	4	4	3133.2	3133.2	11.6134	1.26109	0.00151759
bll0870	27375981	940715	941704	990	-	-	site-specific integrase/recombinase	10	9	2367.03	827.527	9.69266	0.282111	10	7	3320.62	869.687	9.76435	0.303517	17	15	3398.17	1391.08	10.442	0.691999	18	15	3067.95	1689.93	10.7227	0.833292	18	15	3154.74	1474.67	10.5262	0.734837	4.73633e-08
blr0871	27375982	942084	944651	2568	+	-	hypothetical protein	19	17	1917.01	1741.69	10.7663	0.799266	18	15	1493.5	1336.75	10.3845	0.608415	26	23	1170.14	1050.11	10.0363	0.493046	23	20	1199.86	1049.83	10.0359	0.49973	21	18	1100.37	990.918	9.95262	0.457223	1.00125e-19
blr0872	27375983	944841	945878	1038	+	-	hypothetical protein	9	8	440.848	277.307	8.11534	-0.477677	7	6	614.024	452.438	8.82158	-0.159991	6	5	531.982	487.116	8.92812	-0.0504555	7	6	489.061	386.214	8.59326	-0.200944	7	6	579.445	458.14	8.83965	-0.0814883	2.0908e-08
bll0873	27375984	946525	947415	891	-	-	hypothetical protein	4	4	621.266	621.266	9.27907	0.0828846	3	3	790.625	790.625	9.62685	0.235914	4	4	293.697	293.697	8.19818	-0.408444	3	3	352.65	352.65	8.46209	-0.264647	4	4	351.525	351.525	8.45748	-0.266465	2.55799e-07
bll0874	27375985	947412	948326	915	-	parB	partitioning protein	3	2	1076.85	1052.65	10.0398	0.44933	5	4	1380.91	1368.69	10.4186	0.625161	3	2	2493.96	2319.45	11.1796	1.05374	4	2	1974.38	1966.37	10.9413	0.939444	3	2	2030.94	1964.8	10.9402	0.935222	1.69955e-07
bll0875	27375986	948323	949891	1569	-	-	recombinase	5	3	256.37	211.682	7.72575	-0.66534	5	3	114.026	85.5196	6.41818	-1.3416	8	6	452.295	359.009	8.48788	-0.266367	7	5	441.754	347.513	8.44093	-0.274927	9	6	474.379	331.791	8.37413	-0.306809	2.46426e-12
blr0876	27375987	949960	950331	372	+	-	hypothetical protein	0	0	0	0	-	-	0	0	0	0	-	-	0	0	0	0	-	-	1	1	0.856646	0.856646	-0.223228	-4.48287	0	0	0	0	-	-	0.00176906
blr0877	27375988	950518	951192	675	+	-	two-component response regulator	2	1	43.7372	21.8686	4.45079	-2.24288	1	1	66.2619	66.2619	6.05011	-1.52256	2	2	216.838	216.838	7.76047	-0.623113	2	2	198.757	198.757	7.63486	-0.666409	2	2	274.923	274.923	8.10289	-0.4381	1.01387e-05
bll0878	27375989	951356	951685	330	-	-	hypothetical protein	0	0	0	0	-	-	1	1	169.42	169.42	7.40446	-0.856708	1	1	40.3211	40.3211	5.33346	-1.81341	1	1	96.5674	96.5674	6.59346	-1.17219	2	2	179.046	179.046	7.48419	-0.737567	0.0036181
bsl0879	27375990	952028	952258	231	-	-	hypothetical protein	3	2	2220.58	287.558	8.16771	-0.452453	3	2	3678.83	1645.79	10.6846	0.755932	4	3	3398.49	1065.63	10.0575	0.503428	7	6	3458.49	951.879	9.89463	0.4311	4	3	3356.18	804.589	9.65211	0.311766	0.0195405
bll0880	27375991	952296	953234	939	-	-	hypothetical protein	5	3	235.803	165.062	7.36687	-0.838214	2	1	273.886	238.162	7.8958	-0.615144	5	2	545.558	340.088	8.40977	-0.304676	4	2	197.855	91.9704	6.5231	-1.20636	4	2	201.905	110.269	6.78488	-1.07605	1.12919e-07
bll0881	27375992	953391	954314	924	-	-	hypothetical protein	2	1	71.8894	27.957	4.80514	-2.07219	2	2	48.4056	48.4056	5.5971	-1.74528	2	2	204.005	204.005	7.67246	-0.666276	3	3	114.501	114.501	6.83922	-1.05283	6	6	119.509	119.509	6.90097	-1.01986	1.45796e-07
bll0882	27375993	954861	957992	3132	-	-	hypothetical protein	9	9	626.836	626.836	9.29195	0.0890873	9	9	521.241	521.241	9.02581	-0.0595836	12	11	614.6	613.184	9.26018	0.112397	23	14	531.324	529.696	9.04902	0.0204088	19	12	430.598	429.865	8.74774	-0.125972	6.72609e-24
bll0883	27375994	958145	959266	1122	-	-	ABC transporter permease	4	4	1042.63	1042.63	10.026	0.442685	3	3	1156.04	1156.04	10.175	0.505396	3	3	1185.91	1185.91	10.2118	0.579099	3	3	1315.02	1315.02	10.3609	0.657538	4	4	1729.36	1729.36	10.756	0.846091	4.99844e-09
bll0884	27375995	959227	960237	1011	-	-	ABC transporter permease	3	3	357.717	357.717	8.48267	-0.300735	6	6	519.822	519.822	9.02187	-0.0615179	6	6	438.706	438.706	8.77711	-0.124516	6	6	416.386	416.386	8.70178	-0.148238	7	7	479.737	479.737	8.9061	-0.0493217	3.31187e-08
bll0885	27375996	960234	960956	723	-	-	ABC transporter ATP-binding protein	3	0	209.271	0	-	-	3	0	216.52	0	-	-	3	0	334.336	0	-	-	4	1	220.823	0.440764	-1.18192	-4.94848	3	0	395.123	0	-	-	4.47562e-06
bll0886	27375997	960953	961717	765	-	-	ABC transporter ATP-binding protein	3	3	738.065	738.065	9.5276	0.202603	1	1	526.197	526.197	9.03946	-0.0528712	5	5	194.226	194.226	7.6016	-0.701032	4	4	240.775	240.775	7.91154	-0.532035	2	2	93.7324	93.7324	6.55048	-1.18951	2.18834e-06
bll0887	27375998	961896	963140	1245	-	-	ABC transporter substrate-binding protein	11	9	489.079	382.371	8.57883	-0.254418	8	6	754.427	556.839	9.12112	-0.0127251	8	6	637.688	466.688	8.86631	-0.0807675	12	9	906.361	582.313	9.18565	0.0867661	11	7	766.93	574.564	9.16632	0.0766328	6.14913e-10
bll0888	27375999	963192	965240	2049	-	-	hypothetical protein	7	6	151.287	149.486	7.22387	-0.907097	4	3	212.829	207.372	7.69607	-0.713336	10	10	538.992	538.992	9.07412	0.0211475	9	8	580.422	580.267	9.18057	0.0842997	12	11	457.178	457.038	8.83617	-0.0831701	6.92445e-16
bll0889	27376000	965354	966703	1350	-	-	transporter	14	14	1905.3	1905.3	10.8958	0.861658	12	12	1532.31	1532.31	10.5815	0.705255	12	12	1312.53	1312.53	10.3581	0.650873	12	12	1315.53	1315.53	10.3614	0.657807	13	13	1196.36	1196.36	10.2244	0.58879	1.02794e-10
bll0890	27376001	966860	968302	1443	-	-	transcriptional regulator	14	14	792.793	792.793	9.6308	0.252312	16	15	1379.31	1348.31	10.3969	0.614523	20	19	1501.49	1455.39	10.5072	0.723976	17	16	1547.65	1523.58	10.5732	0.760683	21	20	1610.01	1594.71	10.6391	0.789486	2.10815e-11
bll0891	27376002	968564	970306	1743	-	-	hypothetical protein	21	18	1056.5	914.641	9.83706	0.351668	19	17	1244.55	1084.17	10.0824	0.459869	22	18	1063.66	904.622	9.82117	0.387529	20	17	1038.29	919.086	9.84406	0.406535	27	20	861.944	755.148	9.56061	0.267481	1.27157e-13
bll0892	27376003	970496	971467	972	-	-	hypothetical protein	9	9	732.749	732.749	9.51718	0.19758	10	10	724.739	724.739	9.50132	0.174198	9	8	682.181	652.521	9.34988	0.156391	10	9	670.786	670.458	9.389	0.185529	8	7	588.987	560.954	9.13174	0.0598925	6.436e-08
blr0893	27376004	971647	972486	840	+	-	oxidoreductase	4	3	817.143	377.819	8.56155	-0.262741	5	4	1118.17	678.888	9.40703	0.127842	6	6	575.535	575.535	9.16876	0.0675629	6	6	471.939	471.939	8.88246	-0.0604877	7	7	709.882	709.882	9.47144	0.224316	6.09851e-07
bll0894	27376005	972593	974053	1461	-	-	cytochrome P450	10	8	750.189	636.524	9.31407	0.0997451	8	6	665.85	436.247	8.769	-0.18584	14	10	1076.19	601.09	9.23144	0.0983022	14	11	1118.52	698.2	9.4475	0.213937	13	10	1082.5	597.004	9.2216	0.103387	1.55142e-11
bll0895	27376006	974112	975347	1236	-	-	monooxygenase	5	5	331.412	331.412	8.37248	-0.353813	2	2	27.14	27.14	4.76235	-2.15568	3	3	177.628	177.628	7.47272	-0.76424	3	3	166.813	166.813	7.38209	-0.789175	5	5	153.389	153.389	7.26105	-0.845571	7.16804e-10
bll0896	27376007	975698	976201	504	-	-	oxidoreductase	2	2	907.937	907.937	9.82645	0.346555	2	2	1175.85	1175.85	10.1995	0.517449	3	3	611.616	611.616	9.25648	0.110585	3	3	588.027	588.027	9.19974	0.0936074	2	2	631.689	631.689	9.30307	0.142823	0.000186696
bll0897	27376008	976158	976562	405	-	-	hypothetical protein	5	5	820.072	820.072	9.67961	0.275822	1	1	165.655	165.655	7.37204	-0.872647	3	3	361.396	361.396	8.49744	-0.261678	3	3	66.8819	66.8819	6.06354	-1.42956	5	5	199.713	199.713	7.64178	-0.661287	0.0010083
blr0898	27376009	976722	978134	1413	+	-	ATP-binding protein	7	6	344.744	342.132	8.41841	-0.331691	5	4	292.797	237.403	7.8912	-0.617406	11	9	458.285	445.729	8.80002	-0.113279	13	11	283.49	239.737	7.90531	-0.53506	18	16	370.249	318.487	8.31509	-0.335386	3.51446e-11
blr0899	27376010	978231	979442	1212	+	-	poly(3-hydroxyalkanoate) depolymerase	4	3	3809.07	2929.12	11.5163	1.16053	8	7	4087.04	3699.55	11.8531	1.33045	10	7	1818.77	1343.04	10.3913	0.667133	9	8	1893.89	1190.29	10.2171	0.587711	10	8	1834.99	1390.8	10.4417	0.693949	1.07886e-09
bll0900	27376011	979536	980228	693	-	-	hydrolase	7	6	5197.34	5096.16	12.3152	1.54537	9	8	3791.77	3533.61	11.7869	1.2979	11	11	4582.52	4582.52	12.1619	1.53552	10	10	4691.34	4691.34	12.1958	1.5487	11	11	4134.69	4134.69	12.0136	1.45477	7.46122e-06
blr0901	27376012	980400	981863	1464	+	aglA	alpha-glucosidase	10	7	635.22	529.35	9.04808	-0.0283829	10	8	672.124	542.282	9.0829	-0.0315151	15	11	678.628	590.77	9.20645	0.0860483	11	7	775.567	621.89	9.28052	0.132839	14	9	797.77	670.425	9.38893	0.184381	1.47412e-11
bll0902	27376013	982050	983747	1698	-	-	trehalose synthase	7	7	621.574	621.574	9.27978	0.0832283	6	6	460.965	460.965	8.84851	-0.146749	11	11	928.596	928.596	9.85891	0.406036	8	7	1142.38	1142.19	10.1576	0.558809	13	11	1178.2	1173.3	10.1964	0.575195	2.73699e-13
blr0903	27376014	984008	984499	492	+	-	hypothetical protein	7	7	2182.69	2182.69	11.0919	0.956114	4	4	1363.62	1363.62	10.4132	0.622531	6	6	1149.4	1149.4	10.1667	0.55697	7	7	1184.66	1184.66	10.2103	0.584388	7	7	788.758	788.758	9.62344	0.297889	0.000229043
bll0904	27376015	984614	985198	585	-	regR	two-component response regulator	0	0	0	0	-	-	0	0	0	0	-	-	0	0	0	0	-	-	0	0	0	0	-	-	1	1	0.490293	0.490293	-1.02829	-4.85783	4.69734e-05
bll0905	27376016	985272	986594	1323	-	regS	two-component sensor histidine kinase	19	15	1032.06	889.806	9.79735	0.332537	14	11	1225.51	1191.7	10.2188	0.526944	10	7	177.681	80.4593	6.33019	-1.32458	9	6	191.011	115.618	6.85322	-1.04603	14	12	179.074	104.279	6.7043	-1.11505	1.62827e-10
blr0906	27376017	986536	987504	969	+	nodI	nodulation ATP-binding protein I	7	7	719.784	719.784	9.49142	0.185174	9	9	1246.26	1246.26	10.2834	0.558695	12	11	505.782	487.473	8.92918	-0.0499368	12	11	295.981	281.182	8.13536	-0.423333	13	12	396.34	373.844	8.54629	-0.223478	6.77348e-08
blr0907	27376018	987743	988561	819	+	-	hypothetical protein	16	13	2428.67	1860.93	10.8618	0.845284	12	10	2771.53	2266.37	11.1462	0.982876	14	11	1722.14	1473.02	10.5246	0.732499	14	10	1887.13	1607.37	10.6505	0.798196	17	13	1559.83	1351.11	10.3999	0.67373	8.72154e-07
blr0908	27376019	988684	990012	1329	+	-	hypothetical protein	20	18	6178.31	6142.21	12.5845	1.67512	18	15	8388.37	8144.38	12.9916	1.89016	27	23	4386.93	4251.77	12.0538	1.48251	27	21	5088.21	4916.28	12.2634	1.58152	32	27	4489.22	4327.57	12.0793	1.48661	1.47006e-10
blr0909	27376020	990334	991173	840	+	-	hypothetical protein	21	19	2701.84	2679.88	11.388	1.09872	17	17	3114.9	3114.9	11.605	1.20844	18	18	1541.8	1541.8	10.5904	0.764787	17	17	1588.81	1588.81	10.6337	0.790059	17	17	1397.91	1397.91	10.4491	0.697511	6.09851e-07
bll0910	27376021	991468	993681	2214	-	pbpC	penicillin-binding protein	26	24	1876.83	1850.16	10.8534	0.84125	21	20	1792.91	1717.15	10.7458	0.786039	12	10	266.44	258.426	8.01361	-0.498965	15	14	201.365	201.221	7.65264	-0.657776	13	11	217.642	204.169	7.67362	-0.645876	4.1651e-17
blr0911	27376022	993862	994287	426	+	-	hypothetical protein	9	9	3863.58	3863.58	11.9157	1.35295	7	6	2834.8	2782.3	11.4421	1.12835	8	8	3248.4	3248.4	11.6655	1.29206	10	10	2210.51	2210.51	11.1102	1.02145	9	9	3017.01	3017.01	11.5589	1.23471	0.000705051
bll0912	27376023	994450	995742	1293	-	-	hypothetical protein	4	4	473.777	473.777	8.88806	-0.10546	7	7	311.323	311.323	8.28227	-0.425138	7	7	656.894	656.894	9.35952	0.161116	5	5	663.963	663.963	9.37496	0.178707	8	8	651.503	651.503	9.34763	0.164389	2.71446e-10
bll0913	27376024	995854	997080	1227	-	-	hypothetical protein	4	3	207.524	147.372	7.20332	-0.916993	5	5	264.278	264.278	8.04591	-0.541341	3	3	63.2584	63.2584	5.98319	-1.49476	4	3	85.9663	75.0581	6.22994	-1.34874	6	5	70.5949	60.3096	5.91432	-1.49743	8.35579e-10
bll0914	27376025	997271	997609	339	-	-	hypothetical protein	0	0	0	0	-	-	1	0	32.9843	0	-	-	1	0	78.5012	0	-	-	2	1	216.208	26.321	4.71814	-2.08298	1	0	149.756	0	-	-	0.0031038
blr0915	27376026	997726	998256	531	+	ogt	methylated-DNA-[protein]-cysteine S-methyltransferase	5	5	2453.27	2453.27	11.2605	1.03733	5	5	3137.61	3137.61	11.6155	1.21359	6	5	2217.66	2196.78	11.1012	1.01529	8	7	2601.59	2564.98	11.3247	1.12566	9	7	2188.7	2178.44	11.0891	1.0073	0.000117862
bll0916	27376027	998403	1001396	2994	-	glnD	PII uridylyl-transferase	23	19	1620.83	1488.95	10.5401	0.690307	24	19	1900.96	1624.59	10.6659	0.746737	17	17	826.622	826.622	9.69108	0.32373	17	16	836.914	828.293	9.694	0.333656	18	17	851.746	851.65	9.73412	0.35146	7.0593e-23
blr0917	27376028	1001357	1002481	1125	+	-	ABC transporter substrate-binding protein	10	9	2187.95	1856.64	10.8585	0.84368	12	11	2295.97	2127.01	11.0546	0.937861	16	16	944.23	944.23	9.88299	0.417849	14	14	900.498	900.498	9.81458	0.392219	19	18	1028.48	1028.22	10.0059	0.483028	4.7494e-09
blr0918	27376029	1002581	1003588	1008	+	-	ABC transporter permease	12	11	3075.27	2196.62	11.1011	0.960535	7	6	2495.91	2274.05	11.1511	0.985276	12	12	1553.24	1553.24	10.6011	0.770018	11	11	1541.83	1541.83	10.5904	0.769028	13	13	1561.87	1561.87	10.6091	0.774954	3.48553e-08
blr0919	27376030	1003593	1004378	786	+	-	ABC transporter ATP-binding protein	6	6	1366.26	1366.26	10.416	0.63055	3	3	497.913	497.913	8.95975	-0.0920607	6	6	758.97	758.97	9.5679	0.263315	5	5	763.03	763.03	9.5756	0.276152	6	5	729.825	729.46	9.51068	0.243313	1.53019e-06
blr0920	27376031	1004338	1004943	606	+	-	hypothetical protein	3	1	1601.58	66.9861	6.06579	-1.46494	3	2	1900.52	36.9033	5.20568	-1.93772	9	7	1932.22	1891.96	10.8857	0.909597	6	5	1672.77	1662.25	10.6989	0.82172	7	6	1846.35	1818.43	10.8285	0.881159	3.2846e-05
blr0921	27376032	1005164	1005973	810	+	-	hypothetical protein	1	0	86.5631	0	-	-	3	2	124.241	82.8274	6.37204	-1.36429	7	5	325.804	205.339	7.68186	-0.661666	4	2	207.727	86.1596	6.42894	-1.25209	6	4	362.599	254.952	7.99408	-0.490763	1.01667e-06
bsr0922	27376033	1006108	1006362	255	+	-	hypothetical protein	1	1	28.9437	28.9437	4.85518	-2.04808	1	1	350.798	350.798	8.4545	-0.340463	1	1	60.8769	60.8769	5.92782	-1.52191	1	1	137.467	137.467	7.10294	-0.924751	1	1	6.74873	6.74873	2.75462	-3.02681	0.0129829
blr0923	27376034	1006335	1008038	1704	+	-	chemotaxis protein	7	7	879.267	879.267	9.78016	0.324257	7	6	728.385	715.261	9.48233	0.16486	9	9	640.31	640.31	9.32263	0.143024	9	9	694.758	694.758	9.44037	0.210475	10	10	653.427	653.427	9.35188	0.166448	2.47106e-13
bll0924	27376035	1008155	1010893	2739	-	mutS	DNA mismatch repair protein MutS	14	11	990.284	924.265	9.85216	0.358941	10	8	1061.42	1012.44	9.98361	0.411315	11	9	964.305	890.626	9.79868	0.376496	14	12	986.617	920.415	9.84614	0.407548	18	16	1021.41	965.286	9.91481	0.438922	5.43739e-21
blr0925	27376036	1011109	1012317	1209	+	pcaF	beta-ketoadipyl CoA thiolase	11	10	2841.76	1929.1	10.9137	0.870286	13	11	2497.15	1535.29	10.5843	0.706633	10	9	1372.05	786.911	9.62006	0.288895	9	8	1369.58	814.737	9.67019	0.322093	8	7	1075.88	663.081	9.37304	0.17669	1.13543e-09
blr0926	27376037	1012413	1013330	918	+	-	catechol 1,2-dioxygenase	12	11	3183.81	3039.09	11.5694	1.18614	12	11	3093.85	2862.42	11.483	1.14848	16	14	3860.37	3096.99	11.5967	1.25829	16	13	4633.6	3482.49	11.7659	1.33992	16	14	3988.94	3150.66	11.6214	1.26497	1.61487e-07
blr0927	27376038	1013415	1014161	747	+	pcaH	protocatechuate 3,4-dioxygenase subunit beta	11	9	3468.01	3329.69	11.7012	1.2496	7	6	4700.2	4640.33	12.18	1.49116	12	10	4408.6	4337.35	12.0826	1.49662	10	9	4359.88	4336.42	12.0823	1.49358	11	10	4777.28	4748.1	12.2131	1.55137	2.97364e-06
blr0928	27376039	1014163	1014765	603	+	pcaG	protocatechuate 3,4-dioxygenase subunit alpha	3	2	1272.95	1242.35	10.2789	0.564476	3	3	1576.19	1576.19	10.6222	0.725284	5	5	1184.22	1184.22	10.2097	0.57809	2	2	1417.38	1417.38	10.469	0.710058	3	3	946.082	946.082	9.88582	0.424889	3.45683e-05
blr0929	27376040	1015029	1016720	1692	+	-	methyl accepting chemotaxis protein	15	14	1393.69	1326.07	10.3729	0.6098	12	11	1149.89	1044.15	10.0281	0.433195	16	15	963.345	960.724	9.90798	0.430102	18	18	907.426	907.426	9.82564	0.397589	16	15	1061.85	1051.17	10.0378	0.498441	3.03155e-13
blr0930	27376041	1016769	1017860	1092	+	-	hypothetical protein	10	9	2291.24	915.822	9.83892	0.352564	7	6	2150.33	1034.2	10.0143	0.426404	12	11	2388.25	1104.77	10.1095	0.528949	15	14	2429.44	1260.1	10.2993	0.627645	12	10	2487.36	1382.1	10.4326	0.689567	8.3328e-09
bll0931	27376042	1018038	1019594	1557	-	-	multidrug resistance protein B	11	9	1528.75	1365.21	10.4149	0.630011	8	7	1465.04	1177.78	10.2018	0.518609	14	11	1328.89	1108.12	10.1139	0.531091	13	11	1282.47	1087.62	10.087	0.524507	14	12	1422.32	1166.44	10.1879	0.571104	3.02321e-12
bll0932	27376043	1019599	1020762	1164	-	-	multidrug resistance protein A	6	4	735.528	665.78	9.3789	0.130974	6	4	806.926	624.407	9.28634	0.0685071	9	8	842.101	783.039	9.61294	0.285405	9	8	793.122	765.471	9.5802	0.278389	6	5	664.814	659.393	9.36499	0.172795	2.44397e-09
bll0933	27376044	1020755	1021237	483	-	-	transcriptional regulator	7	7	5012.12	5012.12	12.2912	1.53382	8	8	5255.16	5255.16	12.3595	1.57941	12	11	5551.04	5509.71	12.4278	1.6659	9	8	5241.93	5210.26	12.3471	1.62221	9	8	5244.73	5220.98	12.3501	1.61767	0.000266995
blr0934	27376045	1021394	1021888	495	+	-	ferric uptake transcriptional regulator	6	6	275.842	275.842	8.1077	-0.481358	4	4	903.571	903.571	9.81949	0.330627	6	2	2410.3	94.0825	6.55585	-1.2139	4	1	2587.36	126.825	6.9867	-0.981206	5	3	2964.4	73.5885	6.20141	-1.35847	0.000217631
blr0935	27376046	1021923	1022876	954	+	-	hypothetical protein	17	16	6007.41	5017.14	12.2926	1.53451	13	12	4278.11	3973.37	11.9561	1.38109	17	14	3347.41	2247.88	11.1343	1.03156	19	17	3410.86	2478.23	11.2751	1.10155	19	17	3333.32	2227.52	11.1212	1.02286	8.7456e-08
blr0936	27376047	1022889	1024172	1284	+	ispG	4-hydroxy-3-methylbut-2-en-1-yl diphosphate synthase	0	0	0	0	-	-	2	1	69.6679	43.5424	5.44435	-1.82038	0	0	0	0	-	-	0	0	0	0	-	-	1	1	0.223381	0.223381	-2.16242	-5.40679	3.16425e-10
blr0937	27376048	1024278	1025207	930	+	-	dioxygenase	8	5	742.033	257.926	8.01081	-0.528029	6	3	889.726	565.096	9.14235	-0.00228471	13	10	934.755	836.988	9.70906	0.332547	14	10	956.017	904.961	9.82171	0.395683	12	9	961.93	912.893	9.8343	0.399953	1.3163e-07
blr0938	27376049	1025393	1026730	1338	+	-	dioxygenase	0	0	0	0	-	-	2	1	58.4991	8.35702	3.06299	-2.99116	4	2	92.8168	26.5191	4.72896	-2.10988	5	2	106.224	44.5379	5.47696	-1.71444	7	5	112.756	77.8147	6.28197	-1.31947	1.2611e-10
blr0939	27376050	1026833	1027537	705	+	-	hypothetical protein	2	2	596.733	596.733	9.22094	0.0548853	3	3	729.586	729.586	9.51093	0.178925	3	3	377.474	377.474	8.56023	-0.230881	3	3	531.121	531.121	9.0529	0.0222905	3	3	662.74	662.74	9.3723	0.176331	6.08173e-06
bll0940	27376051	1027569	1029179	1611	-	-	Na(+)/H(+) exchanger	9	6	1729.48	396.292	8.63042	-0.229567	9	7	3053.97	485.859	8.92439	-0.109443	14	10	2897.69	821.814	9.68267	0.319602	10	7	2556.9	674.731	9.39817	0.18998	13	10	2629.28	609.606	9.25173	0.117974	1.20489e-12
bll0941	27376052	1029225	1030253	1029	-	bla	beta-lactamase L2	13	12	2062.13	2004.75	10.9692	0.897018	14	14	2151.58	2151.58	11.0712	0.946008	15	14	2452.57	2448.26	11.2575	1.09198	15	14	1770.2	1769.89	10.7894	0.865683	19	18	2277.57	2270.6	11.1489	1.03623	2.43724e-08
bll0942	27376053	1030295	1030669	375	-	-	hypothetical protein	9	7	7006.69	6514.65	12.6695	1.71603	11	8	9988.98	9422.44	13.2019	1.99355	10	10	7043.29	7043.29	12.782	1.83964	10	9	7261.48	7258.93	12.8255	1.85456	10	9	7754.11	7731.93	12.9166	1.89187	0.00168092
blr0943	27376054	1030722	1031192	471	+	-	hypothetical protein	4	4	2703.1	2703.1	11.4004	1.10472	5	5	2231.59	2231.59	11.1239	0.971906	4	4	183.628	183.628	7.52064	-0.740735	8	8	303.788	303.788	8.24692	-0.369151	6	6	347.717	347.717	8.44177	-0.27407	0.000327556
blr0944	27376055	1031340	1033157	1818	+	-	hypothetical protein	18	16	2218.66	2190.24	11.0969	0.958513	16	14	1734.45	1672.95	10.7082	0.76754	23	18	2265.23	2017.61	10.9784	0.95509	17	13	2087.15	1891.35	10.8852	0.912191	22	17	2038.04	1711.3	10.7409	0.838761	3.54363e-14
bll0945	27376056	1033206	1033892	687	-	-	hypothetical protein	3	3	4114.68	4114.68	12.0066	1.39671	3	3	2962.25	2962.25	11.5325	1.1728	5	5	2718	2718	11.4083	1.16593	5	5	2748.38	2748.38	11.4244	1.17405	9	9	2551.33	2551.33	11.317	1.11764	8.2642e-06
bll0946	27376057	1033900	1034823	924	-	ispA	geranyltranstransferase	2	2	43.9324	43.9324	5.45721	-1.75809	0	0	0	0	-	-	0	0	0	0	-	-	0	0	0	0	-	-	0	0	0	0	-	-	1.45796e-07
blr0947	27376058	1035024	1035659	636	+	mtgA	monofunctional biosynthetic peptidoglycan transglycosylase	6	5	3162.3	3133.29	11.6135	1.20735	5	4	4114.02	4078.86	11.9939	1.39968	11	10	1286.66	1279.69	10.3216	0.632945	10	9	1286.72	1226.09	10.2598	0.608473	13	11	1399.38	1394.87	10.4459	0.69599	1.97027e-05
bsr0948	27376059	1035828	1036010	183	+	rpmF	50S ribosomal protein L32	0	0	0	0	-	-	1	0	244.409	0	-	-	0	0	0	0	-	-	0	0	0	0	-	-	0	0	0	0	-	-	0.0442656
blr0949	27376060	1036088	1036813	726	+	-	hypothetical protein	11	11	1458.85	1458.85	10.5106	0.676114	9	8	1401.56	1324.55	10.3713	0.601912	13	9	1469.28	1145.49	10.1617	0.554558	12	9	1632.43	1254.5	10.2929	0.624524	10	8	1259.09	963.577	9.91226	0.437684	4.25263e-06
bsl0950	27376061	1037016	1037285	270	-	-	hypothetical protein	7	7	5508.15	5508.15	12.4274	1.5994	6	6	4182.78	4182.78	12.0302	1.41753	9	8	6078.03	5971.25	12.5438	1.72281	9	8	7559.62	7558.44	12.8839	1.88289	10	9	6554.39	6483.22	12.6625	1.76887	0.0100553
blr0951	27376062	1037456	1039192	1737	+	-	hypothetical protein	23	16	2538.82	796.702	9.6379	0.25573	14	9	2343.2	444.178	8.79499	-0.173061	22	14	2169.14	907.747	9.82615	0.389968	20	13	2600.93	1058.57	10.0479	0.505539	21	15	2396.62	1025.59	10.0022	0.481237	1.40841e-13
bll0952	27376063	1039235	1040743	1509	-	-	hypothetical protein	10	9	1684.98	1227.66	10.2617	0.556213	9	8	1141.14	1022.58	9.998	0.418387	17	13	1128.67	559.926	9.12909	0.0481079	19	15	1098.35	653.606	9.35228	0.167692	18	14	1274.44	658.795	9.36369	0.172162	6.84855e-12
bll0953	27376064	1040748	1041242	495	-	-	hypothetical protein	2	1	372.76	22.3656	4.48321	-2.22726	2	1	519.553	203.303	7.66749	-0.727389	2	2	349.449	349.449	8.44894	-0.285464	2	2	202.792	202.792	7.66385	-0.652329	5	5	498.895	498.895	8.96259	-0.0219785	0.000217631
bll0954	27376065	1041421	1042398	978	-	-	hypothetical protein	14	12	3113	2746.99	11.4236	1.11591	12	10	3784.4	3487.13	11.7678	1.28851	17	12	2535.12	1877.53	10.8746	0.904178	15	12	2776.82	2322.92	11.1817	1.0562	13	10	2670.25	2257.91	11.1408	1.03232	5.81065e-08
bll0955	27376066	1042601	1045468	2868	-	-	hypothetical protein	15	11	427.192	351.276	8.45646	-0.313363	11	8	467.853	409.372	8.67727	-0.23094	14	12	462.399	449.254	8.81139	-0.107706	13	11	362.896	349.562	8.4494	-0.270809	18	16	442.633	416.031	8.70055	-0.148816	6.03918e-22
bll0956	27376067	1045821	1046696	876	-	-	hypothetical protein	2	2	244.336	244.336	7.93273	-0.565643	3	2	242.525	216.996	7.76153	-0.681157	5	3	288.599	118.984	6.89462	-1.04776	3	2	311.033	243.006	7.92485	-0.525572	4	2	288.131	168.622	7.39765	-0.779453	3.30275e-07
bll0957	27376068	1046792	1047772	981	-	-	hypothetical protein	6	5	620.697	413.798	8.69278	-0.199527	6	5	615.506	467.329	8.86829	-0.137024	5	4	402.389	244.146	7.9316	-0.539186	5	4	575.3	307.628	8.26504	-0.360349	7	5	781.522	337.695	8.39958	-0.294494	5.52115e-08
bll0958	27376069	1047837	1049054	1218	-	acd	acyl-CoA dehydrogenase	0	0	0	0	-	-	1	1	27.5411	27.5411	4.78352	-2.14527	0	0	0	0	-	-	1	1	30.3498	30.3498	4.92361	-1.98319	2	2	27.3163	27.3163	4.77169	-2.05049	9.74035e-10
bsr0959	27376070	1049408	1049680	273	+	-	hypothetical protein	2	2	1797.85	1797.85	10.8121	0.821318	2	2	1884.09	1884.09	10.8797	0.851846	3	3	869.192	869.192	9.76353	0.35926	1	1	1105.43	1105.43	10.1104	0.535888	1	1	791.122	791.122	9.62776	0.299979	0.00955427
blr0960	27376071	1049956	1050831	876	+	-	5'-methylthioadenosine phosphorylase	3	3	164.295	164.295	7.36015	-0.841452	2	1	140.409	114.88	6.84399	-1.13226	6	6	301.257	301.257	8.23485	-0.39046	4	4	304.485	304.485	8.25023	-0.367544	4	4	315.307	315.307	8.30061	-0.342395	3.30275e-07
blr0961	27376072	1050850	1051956	1107	+	mtnA	methylthioribose-1-phosphate isomerase	4	2	280.024	223.353	7.80318	-0.628044	5	5	323.229	323.229	8.33641	-0.398519	10	9	528.873	484.8	8.92125	-0.0538275	10	8	646.845	590.134	9.2049	0.0961143	10	8	557.319	516.382	9.01229	0.00207848	6.45376e-09
bll0962	27376073	1052064	1052684	621	-	-	phosphoglycolate phosphatase	2	1	796.302	23.7702	4.57108	-2.18493	2	1	1458.48	180.059	7.49233	-0.813506	4	3	624.944	117.847	6.88077	-1.05455	5	4	929.846	126.751	6.98585	-0.981618	5	4	594.426	40.6445	5.34499	-1.773	2.54393e-05
blr0963	27376074	1052699	1053565	867	+	-	hypothetical protein	5	4	944.927	923.645	9.85119	0.358475	5	4	812.511	709.335	9.47032	0.158959	5	5	979.658	979.658	9.93613	0.443911	4	3	955.65	917.791	9.84202	0.405548	6	5	797.608	758.571	9.56714	0.270639	3.85002e-07
blr0964	27376075	1053619	1055193	1575	+	-	flavin-binding family monooxygenase	9	7	918.48	888.021	9.79445	0.331141	6	5	709.949	702.849	9.45707	0.152444	9	7	254.855	246.407	7.9449	-0.532665	8	8	264.448	264.448	8.04684	-0.466324	10	10	348.192	348.192	8.44374	-0.273118	2.22482e-12
bll0965	27376076	1055691	1056611	921	-	-	two-component response regulator	4	3	288.494	260.446	8.02484	-0.521271	2	2	242.816	242.816	7.92372	-0.601415	4	3	168.552	154.104	7.26776	-0.864755	6	5	212.102	198.262	7.63126	-0.668157	4	3	241.665	208.031	7.70065	-0.632791	1.53441e-07
bll0966	27376077	1056601	1059972	3372	-	-	two-component hybrid sensor and regulator	9	7	512.18	471.687	8.88169	-0.108532	8	6	331.604	261.967	8.03324	-0.54757	11	8	349.222	305.158	8.25341	-0.381356	15	12	418.281	362.712	8.50268	-0.244934	14	11	430.062	355.039	8.47183	-0.259519	1.12749e-25
blr0967	27376078	1060044	1061399	1356	+	-	ABC transporter substrate-binding protein	7	6	718.47	639.547	9.32091	0.103038	6	5	519.503	486.519	8.92635	-0.10848	8	7	335.266	307.463	8.26427	-0.376033	7	5	222.319	209.628	7.71169	-0.629097	6	5	375.237	336.951	8.3964	-0.296033	9.28059e-11
blr0968	27376079	1061546	1062472	927	+	-	ABC transporter permease	2	2	398.093	398.093	8.63696	-0.226415	3	3	796.108	796.108	9.63682	0.240816	1	1	997.588	997.588	9.9623	0.456744	7	7	752.163	752.163	9.5549	0.266101	4	4	702.665	702.665	9.45669	0.21718	1.38532e-07
blr0969	27376080	1062491	1063633	1143	+	-	ABC transporter permease	6	6	1343.11	1343.11	10.3914	0.618671	4	4	1819.59	1819.59	10.8294	0.827139	5	5	1478.44	1478.44	10.5299	0.735095	6	6	1502.47	1502.47	10.5531	0.75091	6	6	1321.18	1321.18	10.3676	0.658091	3.49515e-09
blr0970	27376081	1063752	1064507	756	+	-	ABC transporter ATP-binding protein	3	2	429.561	214.781	7.74672	-0.655241	3	2	236.65	207.068	7.69396	-0.714374	4	3	478.146	222.939	7.80051	-0.603479	7	5	469.157	235.632	7.88039	-0.547162	5	4	530.012	282.268	8.14092	-0.419688	2.55095e-06
blr0971	27376082	1064520	1065209	690	+	-	ABC transporter ATP-binding protein	2	2	64.1795	64.1795	6.00404	-1.49468	1	1	32.4107	32.4107	5.0184	-2.02979	0	0	0	0	-	-	0	0	0	0	-	-	0	0	0	0	-	-	7.85245e-06
blr0972	27376083	1065238	1066467	1230	+	-	amidase	4	4	258.023	258.023	8.01135	-0.527768	4	4	581.812	581.812	9.18441	0.0183915	8	8	441.729	441.729	8.78702	-0.119658	7	6	370.748	359.608	8.49028	-0.250957	9	9	402.016	402.016	8.65111	-0.172745	7.93948e-10
blr0973	27376084	1067001	1068041	1041	+	amiE	acylamide amidohydrolase	3	3	102.804	102.804	6.68376	-1.16726	2	2	268.532	268.532	8.06895	-0.530013	2	2	142.731	142.731	7.15716	-0.919001	2	2	82.3467	82.3467	6.36364	-1.28381	3	3	88.9945	88.9945	6.47564	-1.22573	1.98663e-08
bll0974	27376085	1068225	1069046	822	-	-	hypothetical protein	9	9	2136.98	2136.98	11.0614	0.941404	7	7	1700.38	1700.38	10.7316	0.779076	11	11	1586.35	1586.35	10.6315	0.784943	7	7	1637.95	1637.95	10.6777	0.8114	11	11	1865.38	1865.38	10.8653	0.898963	8.287e-07
bll0975	27376086	1069221	1071440	2220	-	-	acetyl-CoA synthetase	12	10	383.993	355.734	8.47465	-0.304598	6	6	337.465	337.465	8.3986	-0.367947	6	6	286.697	286.697	8.16338	-0.42551	11	10	238.717	238.574	7.89829	-0.538469	8	8	185.788	185.788	7.53751	-0.711756	3.7604e-17
bll0976	27376087	1071555	1072124	570	-	-	hypothetical protein	4	2	466.146	123.011	6.94264	-1.04256	3	1	510.042	98.085	6.61596	-1.24437	4	2	832.595	256.782	8.0044	-0.503483	5	2	772.082	338.24	8.4019	-0.293879	3	1	881.094	342.173	8.41858	-0.285295	6.06499e-05
bll0977	27376088	1072303	1074567	2265	-	-	hypothetical protein	6	2	526.258	361.701	8.49865	-0.293039	6	3	360.381	182.659	7.51301	-0.803339	6	1	259.461	9.79099	3.29145	-2.81488	7	3	225.111	15.4764	3.95199	-2.45508	6	2	189.061	18.8681	4.23788	-2.30887	1.74703e-17
blr0978	27376089	1074746	1075513	768	+	-	hypothetical protein	4	2	922.581	754.402	9.55919	0.217818	5	3	975.486	829.891	9.69678	0.270294	4	3	1270.53	1103.05	10.1073	0.527851	7	5	1477.59	1228.63	10.2628	0.609926	6	4	1238.78	961.673	9.9094	0.436303	2.07931e-06
bll0979	27376090	1075604	1077004	1401	-	-	hypothetical protein	12	11	1854.38	1751.65	10.7745	0.803228	9	9	1747.89	1747.89	10.7714	0.798622	10	10	2231.91	2231.91	11.1241	1.02651	11	10	2229.12	2204.32	11.1061	1.01948	13	12	2203.47	2187.29	11.0949	1.01013	4.31163e-11
bll0980	27376091	1076904	1078508	1605	-	-	acid-CoA ligase	10	10	1561.2	1561.2	10.6084	0.723238	12	12	1679	1679	10.7134	0.7701	10	10	552.688	552.688	9.11032	0.0389017	15	15	565.47	565.47	9.14331	0.0662003	18	18	679.078	679.078	9.40743	0.193337	1.33456e-12
blr0981	27376092	1078626	1079855	1230	+	-	acyl-CoA dehydrogenase	19	14	1662.15	1050.09	10.0363	0.44764	12	9	2254.52	1681.8	10.7158	0.771283	19	16	1655.13	1305.35	10.3502	0.646996	16	13	1536.36	1244.12	10.2809	0.618702	21	17	1610.86	1220.97	10.2538	0.603008	7.93948e-10
blr0982	27376093	1080103	1081140	1038	+	-	acyl-CoA dehydrogenase	9	7	1034.57	849.699	9.73081	0.300485	7	5	1001.83	829.47	9.69605	0.269934	10	6	1096.01	901.592	9.81633	0.385155	10	7	975.666	782.559	9.61206	0.293859	11	7	1143.69	843.332	9.71996	0.344606	2.0908e-08
blr0983	27376094	1081137	1081793	657	+	-	glutathione S-transferase	7	4	544.842	275.23	8.10449	-0.482904	8	5	833.947	357.406	8.48142	-0.327228	12	5	1205.03	411.803	8.68581	-0.169294	10	5	1037.99	408.405	8.67386	-0.161798	12	7	1163.87	523.874	9.03308	0.0121378	1.37771e-05
blr0984	27376095	1081980	1082780	801	+	-	transcriptional regulator	2	2	129	129	7.01123	-1.00952	3	3	293.153	293.153	8.19551	-0.467793	6	6	340.539	340.539	8.41168	-0.303738	6	6	330.21	330.21	8.36724	-0.310714	7	7	382.428	382.428	8.57905	-0.207626	1.18513e-06
blr0985	27376096	1083000	1083866	867	+	-	hypothetical protein	2	2	42.5643	42.5643	5.41157	-1.78007	1	1	51.588	51.588	5.68896	-1.70012	1	1	15.3471	15.3471	3.9399	-2.49686	3	3	87.4787	87.4787	6.45086	-1.24145	3	3	139.275	139.275	7.1218	-0.912974	3.85002e-07
blr0986	27376097	1083987	1085603	1617	+	mccB	3-methylcrotonyl-CoA carboxylase subunit beta	8	7	225.938	193.987	7.59982	-0.726003	7	6	338.839	318.094	8.31331	-0.409878	7	5	348.352	267.436	8.06305	-0.474719	9	8	347.051	234.521	7.87357	-0.550475	10	8	367.528	301.721	8.23707	-0.37315	1.08782e-12
blr0987	27376098	1085600	1087576	1977	+	mccA	3-methylcrotonyl-CoA carboxylase subunit alpha	15	14	1116.24	1028.51	10.0063	0.433209	19	15	1108.55	1001.09	9.96736	0.403323	21	18	1485.17	1425.72	10.4775	0.709403	18	16	1545.49	1434.27	10.4861	0.718358	20	18	1587.74	1488.37	10.5395	0.741294	2.36091e-15
blr0988	27376099	1087839	1088651	813	+	-	hypothetical protein	9	7	3145.63	2882.36	11.493	1.14934	10	8	2173.07	1911.75	10.9007	0.862183	15	13	3035.98	2774.12	11.4378	1.18039	21	19	3276.49	2970.36	11.5364	1.22847	15	13	3095.06	2680.17	11.3881	1.15204	9.66016e-07
bll0989	27376100	1088623	1089609	987	-	-	peptide ABC transporter ATP-binding protein	5	2	695.441	134.601	7.07255	-0.979986	2	1	124.619	33.9869	5.08691	-1.99611	8	3	424.658	121.331	6.9228	-1.03394	5	2	369.04	38.0986	5.25167	-1.82386	5	2	463.796	49.6924	5.63495	-1.63265	4.98469e-08
bll0990	27376101	1089606	1090610	1005	-	-	peptide ABC transporter ATP-binding protein	6	5	514.075	466.339	8.86524	-0.116457	5	4	589.681	456.169	8.83342	-0.154168	6	5	1343.84	1120.97	10.1305	0.539248	6	5	1227.76	1026.41	10.0034	0.483921	7	6	1136.73	946.367	9.88626	0.4251	3.66829e-08
bll0991	27376102	1090610	1091608	999	-	-	peptide ABC transporter permease	5	2	1255.97	709.251	9.47015	0.174929	6	5	1242.41	873.045	9.76991	0.30625	7	5	3403.07	2890.28	11.497	1.20941	10	6	3304.75	2737.27	11.4185	1.17121	14	10	3087.28	2452.19	11.2599	1.08996	4.06308e-08
bll0992	27376103	1091701	1092648	948	-	-	peptide ABC transporter permease	0	0	0	0	-	-	0	0	0	0	-	-	1	1	32.7502	32.7502	5.03343	-1.96055	1	1	43.6998	43.6998	5.44956	-1.72775	1	1	50.8291	50.8291	5.66758	-1.61685	9.68682e-08
bll0993	27376104	1092679	1094277	1599	-	-	ABC transporter peptide-binding protein	11	10	877	791.608	9.62864	0.251273	9	9	839.151	839.151	9.71279	0.278165	14	13	1152.52	1066.53	10.0587	0.504025	13	12	1342.65	1257.15	10.2959	0.626005	14	13	1246.12	1207.38	10.2377	0.595188	1.47819e-12
bll0994	27376105	1094596	1096146	1551	-	-	acyl-CoA synthetase	5	4	80.8968	71.3796	6.15744	-1.42079	5	4	158.606	136.978	7.0978	-1.00748	7	7	314.562	314.562	8.2972	-0.359883	8	7	275.114	267.307	8.06235	-0.458789	8	8	270.917	270.917	8.08171	-0.44835	3.34857e-12
bll0995	27376106	1096165	1097388	1224	-	-	maleylacetate reductase	5	4	1380.86	1353.72	10.4027	0.62414	5	4	986.62	931.808	9.86389	0.352453	16	16	3980.55	3980.55	11.9588	1.43588	10	9	4024.02	4023.76	11.9743	1.44115	8	7	4054.86	4037.52	11.9793	1.43817	8.79393e-10
blr0996	27376107	1097708	1098940	1233	+	-	HlyD family secretion protein	6	6	290.317	290.317	8.18149	-0.445815	4	4	145.099	145.099	7.18089	-0.966621	5	5	102.52	102.52	6.67975	-1.15314	4	4	126.383	126.383	6.98166	-0.98365	7	6	135.85	135.618	7.0834	-0.931557	7.54391e-10
blr0997	27376108	1098937	1102101	3165	+	-	AcrB/AcrD/AcrF family protein	15	10	2569.82	2335.46	11.1895	1.00313	11	6	2116.22	1872.45	10.8707	0.847448	17	10	3272.19	3166.38	11.6286	1.27397	25	16	3477.71	3324.36	11.6989	1.30736	27	18	3231.34	3136.09	11.6148	1.26174	3.83364e-24
blr0998	27376109	1102376	1103569	1194	+	-	periplasmic substrate binding protein	5	4	624.326	401.794	8.65031	-0.219985	7	6	983.315	945.855	9.88548	0.363066	10	9	672.356	648.21	9.34032	0.151701	8	6	737.164	692.058	9.43475	0.207746	10	8	736.751	711.288	9.47429	0.225697	1.46602e-09
bll0998	27376110	1103676	1104062	387	-	-	hypothetical protein	4	2	829.607	629.357	9.29774	0.0918765	3	1	433.399	86.6798	6.43762	-1.33204	4	2	573.039	252.137	7.97806	-0.516398	5	3	610.995	226.447	7.82303	-0.575023	3	1	678.143	251.246	7.97296	-0.500988	0.00137014
bll1000	27376111	1104090	1105172	1083	-	-	hypothetical protein	3	3	460.013	460.013	8.84553	-0.125949	3	2	588.51	578.185	9.17539	0.0139569	4	4	270.296	270.296	8.0784	-0.46719	4	4	505.227	505.227	8.98079	-0.0127307	5	5	471.414	471.414	8.88085	-0.0615432	9.71355e-09
bll1001	27376112	1105162	1107624	2463	-	-	ABC transporter permease	15	13	531.898	316.142	8.30443	-0.386595	14	12	653.741	467.606	8.86915	-0.136602	19	17	601.46	250.308	7.96756	-0.521549	25	22	640.191	304.052	8.24817	-0.368541	23	20	823.199	330.491	8.36847	-0.309552	5.98947e-19
bll1002	27376113	1107621	1108274	654	-	-	ABC transporter ATP-binding protein	5	5	1664.6	1664.6	10.701	0.767801	2	2	307.753	307.753	8.26563	-0.433319	6	6	749.393	749.393	9.54958	0.254329	7	7	717.257	717.257	9.48635	0.232805	7	7	1000.8	1000.8	9.96694	0.464155	1.44995e-05
blr1003	27376114	1108420	1109754	1335	+	-	hypothetical protein	20	18	2228.02	1694.51	10.7267	0.780178	19	17	1909.68	1717.04	10.7457	0.785992	28	25	2554.88	2114.67	11.0462	0.988335	28	24	2680.43	2316.4	11.1777	1.05424	30	26	2635.1	2183.06	11.0921	1.00878	1.32723e-10
bll1004	27376115	1109961	1111679	1719	-	-	hypothetical protein	7	7	427.21	427.21	8.7388	-0.177359	7	5	370.772	344.753	8.42942	-0.352794	10	9	690.196	683.746	9.41732	0.189464	16	13	764.332	735.968	9.5235	0.25085	10	9	721.141	698.115	9.44732	0.212643	1.91383e-13
bll1005	27376116	1111871	1113079	1209	-	-	hypothetical protein	3	2	378.495	360.18	8.49258	-0.295965	5	5	323.705	323.705	8.33854	-0.397475	2	2	643.837	643.837	9.33055	0.146911	6	5	479.195	460.48	8.847	-0.0777096	6	6	536.87	536.87	9.06843	0.0292498	1.13543e-09
bsl1006	27376117	1113396	1113605	210	-	-	hypothetical protein	0	0	0	0	-	-	2	2	159.738	159.738	7.31957	-0.898443	2	1	126.723	21.1206	4.40058	-2.27093	1	1	292.875	292.875	8.19414	-0.394783	1	1	50.5352	50.5352	5.65922	-1.6209	0.0279451
bll1007	27376118	1113668	1114705	1038	-	-	hypothetical protein	19	18	2737.52	2584.65	11.3358	1.07358	16	16	2359.14	2359.14	11.204	1.01133	26	23	2239.02	2147.16	11.0682	0.999123	25	22	2182.81	2079.97	11.0223	0.978798	27	24	1991.45	1844.44	10.849	0.891079	2.0908e-08
bll1008	27376119	1114998	1115456	459	-	-	hypothetical protein	7	5	41598.5	40754.3	15.3147	2.99021	6	5	31547.5	31523.1	14.9441	2.85011	9	8	83739.6	83657.5	16.3522	3.59059	12	11	79665.3	79607.7	16.2806	3.5326	9	8	81790.9	81560.3	16.3156	3.53707	0.000401854
bll1009	27376120	1115453	1117225	1773	-	soxB	sulfur oxidation protein	16	13	807.583	716.002	9.48382	0.181512	19	16	1147.81	1091.05	10.0915	0.464357	24	18	1156.99	880.56	9.78228	0.368454	22	16	1314.05	1108.79	10.1148	0.538016	24	17	1268.45	1043.1	10.0267	0.493062	7.62751e-14
bll1010	27376121	1117249	1117554	306	-	-	hypothetical protein	1	1	735.653	735.653	9.52288	0.200328	0	0	0	0	-	-	3	3	500.06	500.06	8.96596	-0.0318987	4	4	671.712	671.712	9.3917	0.186837	3	3	562.394	562.394	9.13544	0.0616837	0.0054456
bll1011	27376122	1117551	1118417	867	-	soxA	sulfur oxidation protein	4	3	370.309	93.6414	6.54907	-1.23214	4	2	477.189	167.661	7.3894	-0.864109	6	4	808.282	324.847	8.34362	-0.337117	6	4	569.714	102.549	6.68016	-1.13008	5	2	803.562	235.213	7.87783	-0.547035	3.85002e-07
bll1012	27376123	1118414	1118725	312	-	soxZ	sulfur oxidation protein	2	2	496.774	496.774	8.95645	-0.0725209	2	2	1003.49	1003.49	9.9708	0.405017	1	1	71.0788	71.0788	6.15135	-1.41229	2	2	103.16	103.16	6.68874	-1.12592	2	2	108.477	108.477	6.76125	-1.08749	0.00491648
bll1013	27376124	1118736	1119227	492	-	soxY	sulfur oxidation protein	10	8	2490.22	2325.2	11.1831	1.00007	8	5	2613.61	2227.25	11.121	0.970524	10	6	3065.06	2560.22	11.3221	1.12362	9	5	2911.45	2262.45	11.1437	1.03772	8	5	3107.81	2641.44	11.3671	1.14187	0.000229043
bll1014	27376125	1119253	1119837	585	-	soxX	sulfur oxidation protein	8	8	857.921	857.921	9.7447	0.307178	5	5	745.446	745.446	9.54196	0.194179	9	9	1129.68	1129.68	10.1417	0.544727	8	8	964.189	964.189	9.91317	0.440103	6	6	1008.53	1008.53	9.97804	0.469526	4.69734e-05
blr1015	27376126	1120042	1120539	498	+	-	hypothetical protein	4	4	1593.21	1593.21	10.6377	0.737342	2	2	1032.85	1032.85	10.0124	0.425472	9	9	4920.71	4920.71	12.2647	1.5859	3	3	5121.16	5121.16	12.3223	1.61013	7	7	4747.52	4747.52	12.213	1.55129	0.000206788
bll1016	27376127	1120791	1122935	2145	-	-	peptidase	20	19	1668.82	1653.33	10.6912	0.763084	16	15	1365.78	1313.65	10.3594	0.596052	28	28	1440.19	1440.19	10.492	0.716547	23	23	1045.6	1045.6	10.0301	0.496901	23	23	1237.94	1237.94	10.2737	0.612648	1.34935e-16
blr1017	27376128	1123052	1124305	1254	+	-	MFS permease	11	9	2318.96	2298.36	11.1664	0.991998	11	10	2202.45	1970.62	10.9444	0.883693	23	21	1441.3	1413.01	10.4646	0.703066	20	17	1431.74	1417	10.4686	0.709871	20	16	1510.5	1461.1	10.5128	0.728381	5.27505e-10
blr1018	27376129	1124454	1125770	1317	+	-	hypothetical protein	5	4	479.154	417.508	8.70566	-0.193324	5	4	670.732	619.79	9.27564	0.0632428	5	5	473.168	473.168	8.88621	-0.0710109	7	5	585.564	577.579	9.17387	0.0810461	5	5	511.356	511.356	8.99818	-0.00475086	1.80351e-10
bll1019	27376130	1125845	1126339	495	-	-	hypothetical protein	3	3	611.326	611.326	9.2558	0.0716756	1	1	406.607	406.607	8.66749	-0.235747	3	3	358.41	358.41	8.48547	-0.26755	4	4	175.753	175.753	7.4574	-0.752597	4	4	247.999	247.999	7.95419	-0.510073	0.000217631
bll1020	27376131	1126430	1127002	573	-	-	hypothetical protein	8	7	953.172	689.118	9.42861	0.154917	3	3	722.029	722.029	9.49591	0.17154	6	5	1122.38	1075.93	10.0714	0.510236	6	5	1053.34	897.622	9.80996	0.389978	8	7	941.554	909.018	9.82816	0.396982	5.76282e-05
blr1021	27376132	1127113	1128327	1215	+	-	acyl-CoA dehydrogenase	8	5	586.199	273.357	8.09464	-0.487647	7	5	303.7	211.67	7.72567	-0.698785	13	7	585.9	450.833	8.81645	-0.105224	13	8	561.283	374.801	8.54998	-0.221962	11	7	563.728	369.208	8.52829	-0.232192	1.02511e-09
blr1022	27376133	1128451	1129590	1140	+	-	isovaleryl-CoA dehydrogenase	13	13	2275.7	2275.7	11.1521	0.985113	9	8	2148.06	2108.83	11.0422	0.931773	14	13	1581.54	1558.2	10.6057	0.772272	13	12	1499.16	1469.25	10.5209	0.735241	18	17	1788.61	1735.27	10.7609	0.848472	3.67842e-09
bll1023	27376134	1129867	1130904	1038	-	-	amino acid binding protein	10	9	2200.68	1471.86	10.5234	0.682287	8	7	1648.17	1066.46	10.0586	0.448189	10	10	596.076	596.076	9.21935	0.092375	8	8	932.071	932.071	9.8643	0.416365	10	10	732.803	732.803	9.51728	0.246506	2.0908e-08
bll1024	27376135	1130962	1131555	594	-	-	hypothetical protein	14	13	3460.45	3037.99	11.5689	1.18589	15	14	3030.73	2616.59	11.3535	1.08479	19	18	3516.89	3356.36	11.7127	1.31519	19	18	2524.16	2450.13	11.2586	1.09356	17	16	3167.1	3013.55	11.5573	1.23391	4.02963e-05
bll1025	27376136	1131942	1132952	1011	-	-	hypothetical protein	14	13	1376.11	1354.21	10.4032	0.624393	11	11	1581.58	1581.58	10.6272	0.727706	22	21	1460.89	1438.96	10.4908	0.715942	19	18	1582.33	1549.23	10.5973	0.772384	19	18	1606.6	1585.32	10.6306	0.785361	3.31187e-08
bll1026	27376137	1133020	1133583	564	-	-	hypothetical protein	3	2	281.354	209.38	7.70998	-0.672938	4	3	614.597	574.945	9.16728	0.00997079	4	4	55.0483	55.0483	5.78263	-1.59312	4	3	92.6636	83.6233	6.38583	-1.27303	3	2	94.59	34.5813	5.11192	-1.88581	6.71772e-05
bll1027	27376138	1133614	1134312	699	-	-	cytochrome C biogenesis protein	7	7	385.399	385.399	8.59021	-0.248937	6	6	703.855	703.855	9.45913	0.153458	9	8	555.208	548.863	9.1003	0.033988	7	6	341.011	290.863	8.18419	-0.399614	12	11	484.19	474.342	8.88978	-0.0572194	6.73625e-06
bll1028	27376139	1134797	1135408	612	-	carQ	RNA polymerase sigma factor	15	14	5336.5	4317.44	12.076	1.43013	14	13	6687.09	5462.95	12.4155	1.60691	18	17	7261.75	5435.44	12.4082	1.65629	17	15	7308.12	5216.44	12.3488	1.62305	17	15	7957.88	5608.01	12.4533	1.66761	2.96546e-05
bll1029	27376140	1135856	1136593	738	-	-	two-component response regulator	12	12	3705.32	3705.32	11.8554	1.32388	11	11	4772.67	4772.67	12.2206	1.5111	14	14	3272.4	3272.4	11.6761	1.29727	14	14	4014.93	4014.93	11.9712	1.43961	16	16	3534.35	3534.35	11.7872	1.34522	3.46637e-06
bll1030	27376141	1136604	1138349	1746	-	-	two-component hybrid sensor and regulator	11	9	1365.38	593.918	9.21412	0.0515991	10	8	845.351	403.463	8.65629	-0.241252	20	17	649.04	515.676	9.01032	-0.0101422	17	15	668.555	468.7	8.87252	-0.0653122	18	16	690.933	523.375	9.0317	0.0114716	1.20821e-13
bll1031	27376142	1138319	1140307	1989	-	-	histidine kinase	21	17	2679.15	2530.72	11.3053	1.05893	20	15	3361.82	3063.86	11.5811	1.19672	22	18	2300.17	1935.57	10.9185	0.925721	22	17	2339.82	2049.02	11.0007	0.968295	21	17	2343.45	2032.12	10.9888	0.958746	1.92441e-15
bll1032	27376143	1140404	1141399	996	-	-	C4-dicarboxylate binding protein	16	15	1641.38	1489.47	10.5406	0.69055	9	9	1740.12	1740.12	10.765	0.795464	15	15	1473.99	1473.99	10.5255	0.732961	14	13	1305.09	1274.37	10.3156	0.635536	13	12	1446.2	1438.14	10.49	0.717321	4.27613e-08
blr1033	27376144	1141587	1142927	1341	+	-	glycerol-3-phosphate binding protein	9	6	1205.34	1012.71	9.984	0.422447	6	4	767.126	633.713	9.30768	0.0789995	10	6	821.907	578.807	9.17694	0.0715741	10	7	927.739	690.576	9.43166	0.206244	11	7	723.576	471.619	8.88148	-0.0612405	1.19827e-10
blr1034	27376145	1143133	1144164	1032	+	-	extracellular metalloprotease	10	9	2735.56	2599.68	11.3441	1.07761	9	8	1787.77	1646.92	10.6856	0.756417	11	11	1858.79	1858.79	10.8602	0.897082	12	11	2154.44	2127.26	11.0548	0.994552	12	12	1842.38	1842.38	10.8474	0.890298	2.31581e-08
blr1035	27376146	1144488	1145468	981	+	-	phosphotransferase	13	8	3314.14	2874.01	11.4889	1.14733	6	4	2587.4	2154.27	11.073	0.946895	14	10	2287.74	2070.72	11.0159	0.973475	13	10	2427.89	2200.82	11.1038	1.01837	16	12	2307.43	1995.76	10.9627	0.946139	5.52115e-08
blr1036	27376147	1145875	1147497	1623	+	-	ABC transporter substrate-binding protein	12	10	814.008	441.111	8.785	-0.155107	10	8	537.383	358.255	8.48484	-0.325544	15	11	732.388	416.751	8.70304	-0.160843	15	13	892.99	401.924	8.65078	-0.173007	20	16	708.659	404.165	8.6588	-0.169022	9.8212e-13
blr1037	27376148	1147767	1148780	1014	+	-	ABC transporter permease	8	7	1059.06	968.073	9.91897	0.391123	7	6	1080.68	970.403	9.92244	0.381239	10	8	1130.7	767.651	9.58431	0.271362	9	7	975.502	670.029	9.38808	0.18508	11	9	1150.68	759.199	9.56833	0.271217	3.14686e-08
blr1038	27376149	1148784	1149683	900	+	-	ABC transporter permease	3	3	1098.9	1098.9	10.1018	0.47921	5	5	1428.77	1428.77	10.4806	0.655634	8	8	751.54	751.54	9.55371	0.256354	7	7	1061.89	1061.89	10.0524	0.50773	7	7	1115.42	1115.42	10.1234	0.539867	2.19438e-07
blr1039	27376150	1149778	1151613	1836	+	-	ABC transporter ATP-binding protein	22	20	2524.53	1935.61	10.9186	0.872627	20	15	1595.64	1041.43	10.0244	0.431344	22	19	1692.23	1198.21	10.2267	0.586399	25	22	1721.46	1382.48	10.433	0.692588	27	22	1759.98	1311.16	10.3566	0.652773	2.6078e-14
bsr1040	27376151	1151626	1151808	183	+	-	hypothetical protein	0	0	0	0	-	-	0	0	0	0	-	-	0	0	0	0	-	-	0	0	0	0	-	-	0	0	0	0	-	-	0.0442656
blr1041	27376152	1151834	1153210	1377	+	-	amidase	5	1	517.235	40.1996	5.32911	-1.81979	7	2	584.664	81.2033	6.34347	-1.37834	6	3	465.435	64.42	6.00944	-1.48188	6	4	461.925	68.7333	6.10294	-1.41042	8	4	338.478	24.1621	4.59468	-2.13617	6.48942e-11
blr1042	27376153	1153212	1153604	393	+	-	hypothetical protein	3	3	441.336	441.336	8.78573	-0.154752	3	3	682.851	682.851	9.41543	0.13197	2	2	383.717	383.717	8.5839	-0.219274	2	2	475.171	475.171	8.8923	-0.0557057	3	3	424.028	424.028	8.72802	-0.13552	0.00123701
blr1043	27376154	1153570	1154331	762	+	-	transcriptional regulator	16	12	4324.75	1820.95	10.8305	0.830189	10	7	4196.8	1496.76	10.5476	0.688608	15	11	3629.16	1062.26	10.0529	0.501191	14	10	3043.7	960.618	9.90782	0.437503	14	11	3381.63	1222.94	10.2561	0.604134	2.30309e-06
bll1044	27376155	1154442	1156250	1809	-	-	allophanate hydrolase	19	17	1823.74	1576.9	10.6229	0.730192	14	11	1557.65	1273.32	10.3144	0.573931	23	19	1879.31	1673.36	10.7085	0.822722	26	22	1913.44	1661.36	10.6981	0.821345	23	19	1811.46	1591.23	10.6359	0.787961	4.13081e-14
bll1045	27376156	1156458	1156973	516	-	-	transcriptional regulator	6	5	586.447	543.536	9.08623	-0.0100041	5	4	411.729	303.379	8.24498	-0.443472	5	5	928.322	928.322	9.85848	0.405827	8	8	919.58	919.58	9.84483	0.406912	8	8	904.376	904.376	9.82078	0.393407	0.000152178
blr1046	27376157	1157043	1158977	1935	+	-	feruloyl-CoA synthase	8	6	284.164	217.414	7.7643	-0.646771	6	5	364.055	335.162	8.38871	-0.372805	13	9	505.42	333.508	8.38158	-0.3185	13	9	417.321	271.901	8.08694	-0.446849	13	10	504.716	359.156	8.48847	-0.251467	4.82858e-15
bll1047	27376158	1159386	1159892	507	-	-	transcriptional regulator	3	2	1586.77	676.923	9.40285	0.142509	2	1	1301.22	926.294	9.85533	0.348243	3	3	1014.79	1014.79	9.98696	0.468838	3	3	1080.47	1080.47	10.0774	0.519885	2	2	1157.47	1157.47	10.1768	0.56571	0.000177394
blr1048	27376159	1159976	1161184	1209	+	-	cytochrome P450	0	0	0	0	-	-	0	0	0	0	-	-	1	1	18.3429	18.3429	4.19715	-2.3707	2	2	14.7607	14.7607	3.88369	-2.48825	2	2	26.3335	26.3335	4.71882	-2.07608	1.13543e-09
blr1049	27376160	1161197	1161520	324	+	fdx	ferrodoxin	1	1	22.7798	22.7798	4.50968	-2.21451	1	1	103.534	103.534	6.69396	-1.20602	2	2	102.669	102.669	6.68186	-1.1521	0	0	0	0	-	-	1	1	94.7218	94.7218	6.56562	-1.18218	0.00400749
blr1050	27376161	1161573	1162784	1212	+	-	branched chain amino acid ABC transporter substrate-binding protein	6	6	825.146	825.146	9.68851	0.280109	5	5	1051.74	1051.74	10.0386	0.438332	6	6	1222.27	1222.27	10.2554	0.600467	4	4	1076.7	1076.7	10.0724	0.517438	4	4	1058.3	1058.3	10.0475	0.503165	1.07886e-09
bll1051	27376162	1163075	1164376	1302	-	ndh	NADH dehydrogenase	6	3	1984.04	581.042	9.1825	0.0363669	8	6	1528.68	429.404	8.74619	-0.197053	12	8	2805.29	1604.48	10.6479	0.792983	11	8	3084.66	1906.89	10.897	0.917926	15	11	3102.38	1800.45	10.8141	0.874223	2.32861e-10
blr1052	27376163	1164634	1165812	1179	+	-	ABC transporter binding protein	8	5	1126.82	482.027	8.91297	-0.0934635	7	5	1194.99	825.112	9.68845	0.266198	12	9	1128.58	739.22	9.52986	0.244659	13	11	903.851	590.585	9.206	0.0966489	11	8	929.31	582.887	9.18707	0.0866756	1.89286e-09
bll1053	27376164	1166114	1167985	1872	-	-	4-hydroxyphenylpyruvate dioxygenase	14	11	617.025	530.287	9.05063	-0.0271537	10	7	603.286	334.495	8.38584	-0.374218	10	5	735.666	439.504	8.77973	-0.123231	15	9	557.166	343.356	8.42356	-0.28336	11	8	571.344	269.967	8.07664	-0.450803	1.4123e-14
bll1054	27376165	1167982	1168719	738	-	-	ABC transporter ATP-binding protein	1	1	400.035	400.035	8.64398	-0.223034	3	3	287.876	287.876	8.1693	-0.480678	3	3	282.466	282.466	8.14193	-0.43603	3	3	275.492	275.492	8.10587	-0.437656	4	4	262.725	262.725	8.03741	-0.469792	3.46637e-06
bll1055	27376166	1168731	1169474	744	-	-	ABC transporter ATP-binding protein	2	2	605.134	605.134	9.24111	0.0646001	2	2	390.758	390.758	8.61013	-0.263947	6	6	986.62	986.62	9.94635	0.448921	3	3	797.538	797.538	9.63941	0.307144	4	4	469.168	469.168	8.87396	-0.0648779	3.12956e-06
bll1056	27376167	1169471	1170469	999	-	-	ABC transporter permease	2	2	225.335	225.335	7.81593	-0.621904	2	2	257.436	257.436	8.00807	-0.559945	2	2	250.846	250.846	7.97066	-0.520029	4	3	279.437	248.494	7.95707	-0.509923	5	3	281.94	255.813	7.99895	-0.488408	4.06308e-08
bll1057	27376168	1170466	1171341	876	-	-	ABC transporter permease	3	3	1499.72	1499.72	10.5505	0.695317	3	3	1033.92	1033.92	10.0139	0.426211	3	3	1539.2	1539.2	10.588	0.763591	3	3	1285.97	1285.97	10.3286	0.641883	5	5	1680.98	1680.98	10.7151	0.826277	3.30275e-07
bll1058	27376169	1171503	1172633	1131	-	-	ABC transporter substrate-binding protein	5	5	371.969	371.969	8.53904	-0.273585	5	5	375.689	375.689	8.5534	-0.291841	8	8	580.395	580.395	9.18089	0.0735126	7	7	478.713	478.713	8.90302	-0.0505014	9	9	540.674	540.674	9.07862	0.0341801	4.28793e-09
bll1059	27376170	1172694	1173572	879	-	aroE	shikimate 5-dehydrogenase	9	8	4416.63	4399.84	12.1032	1.44327	7	7	4147.02	4147.02	12.0179	1.41144	11	10	4324.31	4213.3	12.0407	1.47608	15	14	4992.54	4860.57	12.2469	1.57354	15	14	4923.93	4816.57	12.2338	1.56137	3.1382e-07
bll1060	27376171	1173717	1174655	939	-	-	transcriptional regulator	10	7	1532.72	1084.7	10.0831	0.470171	8	6	1512.33	1262.26	10.3018	0.567743	11	7	1218.65	762.837	9.57523	0.266911	11	7	1169.14	816.195	9.67277	0.323346	11	6	1254.5	727.286	9.50638	0.241229	1.12919e-07
bsl1061	27376172	1174905	1175135	231	-	-	hypothetical protein	5	5	1325.96	1325.96	10.3728	0.609741	5	5	1500.57	1500.57	10.5513	0.690412	8	8	1948.85	1948.85	10.9284	0.930559	9	9	1596.12	1596.12	10.6404	0.793276	9	9	1995.33	1995.33	10.9624	0.945989	0.0195405
blr1062	27376173	1175248	1175976	729	+	-	transcriptional regulator	9	8	1047.87	1012.43	9.98361	0.42226	7	7	966.319	966.319	9.91636	0.378248	12	12	1210.74	1210.74	10.2417	0.593758	13	12	1497.19	1471.84	10.5234	0.736476	12	12	1408.14	1408.14	10.4596	0.702601	4.04075e-06
blr1063	27376174	1176048	1176719	672	+	-	autoinducer synthase	9	7	1169.7	1114.79	10.1225	0.489186	9	7	1880.25	1697.22	10.729	0.777758	11	10	1947.05	1900.85	10.8924	0.912913	9	8	2125.91	2016.36	10.9775	0.957037	10	9	2193.41	2181.04	11.0908	1.00813	1.06704e-05
blr1064	27376175	1177252	1178169	918	+	-	ABC transporter permease	7	6	2030.08	908.511	9.82736	0.346994	8	6	1680.91	401.956	8.65089	-0.243906	10	8	2273.22	263.317	8.04066	-0.485701	15	12	2540.01	467.942	8.87019	-0.0664473	13	10	2048.68	291.82	8.18894	-0.396449	1.61487e-07
blr1065	27376176	1178166	1179110	945	+	-	ABC transporter permease	1	1	39.051	39.051	5.28729	-1.83994	2	2	94.6598	94.6598	6.56468	-1.26958	5	4	122.03	107.95	6.75421	-1.11662	4	3	143.993	61.7112	5.94746	-1.48593	7	6	140.831	95.6071	6.57905	-1.17568	1.01948e-07
blr1066	27376177	1179103	1179870	768	+	-	ABC transporter ATP-binding protein	3	3	1369.46	1369.46	10.4194	0.632171	2	2	1630.66	1630.66	10.6712	0.749382	6	6	3057.94	3057.94	11.5783	1.24931	6	6	3730.71	3730.71	11.8652	1.38817	7	7	3590.12	3590.12	11.8098	1.35615	2.07931e-06
blr1067	27376178	1179863	1180576	714	+	-	ABC transporter ATP-binding protein	3	3	480.672	480.672	8.90891	-0.0954191	2	1	297.552	250.57	7.96907	-0.57912	4	4	403.775	403.775	8.65741	-0.183222	4	4	205.754	205.754	7.68477	-0.642169	6	6	266.334	266.334	8.05709	-0.460265	5.21723e-06
bll1068	27376179	1180768	1181181	414	-	-	hypothetical protein	4	3	739.847	695.278	9.44145	0.161101	3	2	891.294	864.285	9.75536	0.299097	5	3	1023.12	782.073	9.61116	0.284531	3	2	732.023	554.213	9.1143	0.0521111	3	2	927.666	784.255	9.61518	0.293891	0.000864974
bll1069	27376180	1181514	1182950	1437	-	-	glutamine synthetase	17	15	2622	2526.99	11.3032	1.0579	13	12	2412.2	2365.51	11.2079	1.01324	19	18	3302.57	3214.6	11.6504	1.28466	19	18	3466.59	3435.54	11.7463	1.33041	20	19	3783.96	3739.45	11.8686	1.38461	2.33504e-11
bll1070	27376181	1183087	1184445	1359	-	-	dioxygenase	17	15	1539.67	1243.68	10.2804	0.565224	13	10	1365.83	888.611	9.79541	0.318785	19	18	1050.9	1016.63	9.98958	0.470123	20	19	929.755	920.844	9.84681	0.407874	24	21	913.227	902.885	9.8184	0.392255	8.8182e-11
blr1071	27376182	1184561	1185346	786	+	-	transcriptional regulator	8	6	568.103	544.628	9.08913	-0.00860943	4	3	711.304	512.139	9.00039	-0.0720794	8	6	634.826	378.074	8.56253	-0.229757	6	5	414.761	300.833	8.23282	-0.375998	8	5	648.449	448.477	8.80889	-0.096374	1.53019e-06
blr1072	27376183	1185385	1185750	366	+	-	hypothetical protein	2	1	1351.1	100.828	6.65576	-1.18075	1	0	1680.31	0	-	-	2	1	2375.2	42.4142	5.40648	-1.7776	2	1	2623.39	52.2414	5.70712	-1.60266	3	2	2432.49	105.795	6.72512	-1.10497	0.00195945
bll1073	27376184	1185842	1186447	606	-	-	glyoxalase	9	8	1333.63	1236.2	10.2717	0.561028	8	7	1217.81	1070.19	10.0637	0.450668	12	11	958.79	728.241	9.50827	0.234072	10	9	825.604	689.405	9.42921	0.205055	10	9	874.663	702.854	9.45708	0.217367	3.2846e-05
bll1074	27376185	1186390	1187235	846	-	-	transcriptional regulator	9	8	1435.13	1400.23	10.4514	0.647614	6	5	898.765	872.331	9.76873	0.305669	8	8	1900.48	1900.48	10.8921	0.912774	8	8	2223.93	2223.93	11.1189	1.02569	10	10	1940.96	1940.96	10.9226	0.926696	5.50595e-07
bll1075	27376186	1187294	1187689	396	-	-	hypothetical protein	1	1	242.294	242.294	7.92061	-0.571477	4	4	1185.94	1185.94	10.2118	0.523506	6	6	627.217	627.217	9.29282	0.128406	6	5	750.812	750.007	9.55076	0.264089	6	6	838.01	838.01	9.71082	0.340186	0.00117538
bll1076	27376187	1187951	1188859	909	-	-	anaerobic benzoate catabolism transcriptional regulator	7	6	1627.96	1510.23	10.5606	0.70017	8	6	2041.98	1697.55	10.7292	0.777895	11	9	1024.66	753.858	9.55815	0.258533	11	10	1002.99	750.931	9.55254	0.264952	8	7	898.959	718.788	9.48942	0.233022	1.88245e-07
blr1077	27376188	1188981	1190522	1542	+	-	acetyl-CoA synthetase	16	10	1577.12	1416.78	10.4684	0.655779	16	14	1327.01	1269	10.3095	0.571522	21	15	2098.29	1901.26	10.8927	0.913066	20	13	1995.94	1714.05	10.7432	0.843223	20	12	2133.67	1847.78	10.8516	0.892343	3.90343e-12
blr1078	27376189	1190634	1191470	837	+	-	hydrolase	12	9	4316.4	3633.01	11.8269	1.31019	11	8	5210.11	3927.62	11.9394	1.37288	19	12	5990.59	1385.71	10.4364	0.689262	14	9	6679.56	1506.94	10.5574	0.752988	15	11	6633.55	1808.65	10.8207	0.877396	6.41829e-07
blr1079	27376190	1191492	1192010	519	+	-	hypothetical protein	8	5	3121.49	2815.74	11.4593	1.13309	4	2	1400.4	1271.14	10.3119	0.572715	3	3	7734.03	7734.03	12.917	1.90584	3	3	7339.91	7339.91	12.8415	1.86233	5	4	7727.59	7719.3	12.9143	1.89073	0.000144596
blr1080	27376191	1192080	1193810	1731	+	-	benzoyl-CoA-dihydrodiol lyase	10	7	405.061	283.543	8.14742	-0.462224	4	3	129.193	116.274	6.86139	-1.1237	11	8	421.496	343.346	8.42352	-0.29793	12	8	359.726	276.698	8.11217	-0.434595	15	11	351.112	313.83	8.29384	-0.345674	1.55999e-13
blr1081	27376192	1193825	1195276	1452	+	-	benzoyl-CoA oxygenase component	4	3	292.278	175.367	7.45423	-0.796132	4	3	200.223	154.018	7.26695	-0.92431	4	4	113.021	113.021	6.82045	-1.08413	4	3	134.975	130.585	7.02885	-0.960733	5	4	142.225	123.46	6.94789	-0.997147	1.80849e-11
bll1082	27376193	1195473	1196273	801	-	kduD	2-deoxy-D-gluconate 3-dehydrogenase	3	2	672.643	631.179	9.3019	0.0938849	2	2	656.104	656.104	9.35778	0.103629	5	3	1196.04	1154.51	10.1731	0.560111	5	3	1256.79	1154.14	10.1726	0.566103	6	4	1059.2	996.533	9.96077	0.461169	1.18513e-06
bll1083	27376194	1196396	1197454	1059	-	-	hypothetical protein	16	15	2986.41	2662.33	11.3785	1.09416	14	13	2175.1	2080.07	11.0224	0.922033	24	20	2385.19	1834.44	10.8411	0.88775	24	22	2437.44	1875.92	10.8734	0.906453	23	22	2276.69	1847.68	10.8515	0.892304	1.46198e-08
blr1084	27376195	1197620	1199014	1395	+	-	hypothetical protein	2	2	95.2341	95.2341	6.57341	-1.22042	2	1	80.1555	56.1089	5.81016	-1.64053	0	0	0	0	-	-	0	0	0	0	-	-	1	1	0.205607	0.205607	-2.28204	-5.46469	4.77565e-11
blr1085	27376196	1199011	1199313	303	+	-	hypothetical protein	1	0	426.275	0	-	-	1	0	442.839	0	-	-	1	0	475.735	0	-	-	1	0	944.448	0	-	-	2	0	384.321	0	-	-	0.00573115
blr1086	27376197	1199453	1200106	654	+	-	transcriptional regulator	5	5	626.339	626.339	9.2908	0.0885358	7	7	700.993	700.993	9.45326	0.150568	8	8	1003.71	1003.71	9.97113	0.461073	9	9	1395.04	1395.04	10.4461	0.698929	10	10	1195.53	1195.53	10.2234	0.588301	1.44995e-05
blr1087	27376198	1200103	1201035	933	+	-	haloalkane dehalogenase	11	10	708.004	553.746	9.11308	0.00292923	12	12	934.804	934.804	9.86852	0.35473	14	13	1537.86	1457.05	10.5088	0.724783	13	12	1787.71	1633.67	10.6739	0.809566	14	13	1302.53	1141.44	10.1566	0.555975	1.25072e-07
blr1088	27376199	1201291	1201722	432	+	-	GNAT family acetyltransferase	4	3	452.748	350.239	8.4522	-0.315416	5	2	698.856	414.137	8.69396	-0.222732	7	6	728.953	682.752	9.41522	0.188434	8	6	669.802	604.15	9.23876	0.112561	6	5	563.683	552.396	9.10956	0.0491577	0.000636545
blr1089	27376200	1202145	1203200	1056	+	-	hypothetical protein	27	25	10791.4	10183.3	13.3139	2.02646	24	22	13341.8	13013.5	13.6677	2.22258	27	25	4395.42	3729.7	11.8648	1.38982	24	21	4475.3	3765.83	11.8788	1.39473	26	23	4451.98	3901.69	11.9299	1.41427	1.53865e-08
blr1090	27376201	1203260	1204558	1299	+	phoR	phosphate regulon, two-component sensor histidine kinase	21	18	3852.25	3786.91	11.8868	1.33902	17	16	4235.1	4192.06	12.0334	1.4191	21	19	2374.72	2250.1	11.1358	1.03226	19	17	1821.02	1741.05	10.7657	0.854171	18	16	2066.48	2019.01	10.9794	0.954226	2.45071e-10
blr1091	27376202	1204691	1205716	1026	+	pstS	phosphate ABC transporter substrate-binding protein	13	10	1561.01	1043.07	10.0266	0.442979	14	10	1318.7	828.274	9.69396	0.26891	21	18	5969.96	5877.01	12.5209	1.71156	20	17	5700.7	5576.15	12.4451	1.66977	21	17	5948.88	5787.02	12.4986	1.68955	2.56504e-08
blr1092	27376203	1205837	1206835	999	+	pstC	phosphate ABC transporter permease	6	5	528.244	520.856	9.02474	-0.0396234	3	3	145.508	145.508	7.18495	-0.964626	6	5	1873.58	1849.16	10.8527	0.893406	8	7	1836.43	1728.61	10.7554	0.84915	10	9	1602.06	1539.19	10.588	0.76474	4.06308e-08
blr1093	27376204	1206840	1207685	846	+	pstA	phosphate ABC transporter permease	2	2	47.9829	47.9829	5.58445	-1.6968	0	0	0	0	-	-	0	0	0	0	-	-	8	8	13.1838	13.1838	3.7207	-2.56741	7	7	2.71226	2.71226	1.43949	-3.66336	5.50595e-07
blr1094	27376205	1207682	1208503	822	+	pstB	phosphate transporter ATP-binding protein	1	1	17.9578	17.9578	4.16654	-2.3798	1	1	54.4121	54.4121	5.76586	-1.66231	1	1	16.1873	16.1873	4.01679	-2.45915	1	1	35.6665	35.6665	5.1565	-1.87008	2	2	10.119	10.119	3.33899	-2.74395	8.287e-07
blr1095	27376206	1208515	1209231	717	+	phoU	phosphate transport system regulatory protein	0	0	0	0	-	-	0	0	0	0	-	-	0	0	0	0	-	-	0	0	0	0	-	-	0	0	0	0	-	-	4.95729e-06
blr1096	27376207	1209254	1209961	708	+	phoB	phosphate regulon, two-component response regulator	4	4	729.725	729.725	9.51121	0.194706	5	5	1152.91	1152.91	10.1711	0.503476	9	9	4059.44	4059.44	11.9871	1.44976	7	7	4376.8	4376.8	12.0957	1.50008	7	7	4258.16	4258.16	12.056	1.47532	5.77872e-06
bll1097	27376208	1210218	1210727	510	-	-	hypothetical protein	0	0	0	0	-	-	0	0	0	0	-	-	0	0	0	0	-	-	0	0	0	0	-	-	0	0	0	0	-	-	0.000168556
blr1098	27376209	1211173	1212390	1218	+	argD	acetylornithine transaminase	7	6	905.917	866.529	9.7591	0.314116	8	7	1588.2	1551.48	10.5994	0.714077	7	6	2518.08	2487.13	11.2803	1.10312	6	5	2177.33	2147.77	11.0686	1.00127	7	6	2159.4	2151.39	11.0711	0.998575	9.74035e-10
blr1099	27376210	1212390	1213313	924	+	argF	ornithine carbamoyltransferase	1	1	47.9263	47.9263	5.58274	-1.69762	0	0	0	0	-	-	1	0	43.2012	0	-	-	1	0	71.3909	0	-	-	2	1	117.336	0.310413	-1.68774	-5.17703	1.45796e-07
blr1100	27376211	1213472	1214479	1008	+	hslO	Hsp33-like chaperonin	15	13	2412.62	2258.86	11.1414	0.979951	13	12	2617.94	2529.19	11.3045	1.0607	16	15	1962.45	1944.85	10.9254	0.929105	15	14	2205.42	2162.74	11.0786	1.00614	16	13	2295.71	2262.98	11.144	1.03389	3.48553e-08
bll1101	27376212	1214698	1215102	405	-	apaG	ApaG protein	6	3	1129.88	482.931	8.91567	-0.092161	3	3	607.401	607.401	9.2465	0.0489206	4	4	1095.14	1095.14	10.0969	0.522756	5	5	889.136	889.136	9.79626	0.383322	5	5	1058.76	1058.76	10.0482	0.503465	0.0010083
blr1102	27376213	1215287	1216534	1248	+	-	hypothetical protein	13	9	1525.81	1377.96	10.4283	0.636472	7	5	1209.56	1128.92	10.1407	0.488559	17	14	3095.48	2868.03	11.4858	1.20395	14	11	3171.4	3047.31	11.5733	1.24639	16	12	2984.27	2690.79	11.3938	1.1548	5.84276e-10
blr1103	27376214	1216534	1217313	780	+	-	hypothetical protein	11	8	671.828	591.398	9.20799	0.0486442	9	7	745.446	487.407	8.92898	-0.107186	14	10	1020.69	722.161	9.49618	0.228139	12	8	1389.9	1016.89	9.98995	0.477392	12	7	1106.1	776.256	9.60039	0.286732	1.69487e-06
blr1104	27376215	1217320	1218309	990	+	-	hypothetical protein	9	6	1513.41	1312.11	10.3577	0.602446	7	6	1479.6	1400.54	10.4518	0.641476	12	11	2748.55	2623.11	11.3571	1.14079	11	9	2861.61	2698.74	11.3981	1.16128	16	14	3089.85	3006.12	11.5537	1.23218	4.73633e-08
bll1105	27376216	1218436	1219689	1254	-	metZ	O-succinylhomoserine sulfhydrylase	4	3	108.885	67.6853	6.08077	-1.45772	3	2	151.586	142.669	7.15653	-0.978599	1	1	3.53694	3.53694	1.8225	-3.53531	1	1	0.50825	0.50825	-0.976391	-4.84866	2	2	0.686175	0.686175	-0.543351	-4.62311	5.27505e-10
blr1106	27376217	1219859	1220995	1137	+	dcd	2'-deoxycytidine 5'-triphosphate deaminase	11	9	1690.99	1350.2	10.399	0.622329	10	8	1435.82	1130.95	10.1433	0.489835	5	3	79.9684	37.0585	5.21173	-1.87311	6	4	151.068	66.7054	6.05973	-1.43141	7	5	85.7689	16.397	4.03536	-2.40689	3.8713e-09
blr1107	27376218	1221188	1222240	1053	+	-	hypothetical protein	5	5	504.66	504.66	8.97917	-0.0615768	2	2	594.658	594.658	9.21592	0.0338821	1	1	728.69	728.69	9.50916	0.234507	3	3	602.542	602.542	9.23492	0.110694	3	2	525.703	514.807	9.00789	-5.39902e-05	1.61933e-08
blr1108	27376219	1222588	1224027	1440	+	-	hypothetical protein	10	9	1153.23	1125.04	10.1358	0.495547	8	7	1040.52	1017.22	9.99042	0.414661	11	10	1195.07	1188.91	10.2154	0.580886	14	13	1382.02	1366.09	10.4158	0.684232	14	12	1389.69	1326.15	10.373	0.66071	2.2187e-11
bll1109	27376220	1224024	1224587	564	-	-	hypothetical protein	0	0	0	0	-	-	0	0	0	0	-	-	1	0	70.7764	0	-	-	1	0	16.9507	0	-	-	1	0	25.936	0	-	-	6.71772e-05
bll1110	27376221	1225164	1225535	372	-	-	hypothetical protein	7	7	2291.57	2291.57	11.1621	0.989943	3	3	2194.26	2194.26	11.0995	0.959939	7	7	1377.09	1377.09	10.4274	0.684852	12	12	1882.91	1882.91	10.8787	0.909057	7	7	2394.03	2394.03	11.2252	1.0732	0.00176906
bsl1111	27376222	1225643	1225921	279	-	-	hypothetical protein	2	2	317.447	317.447	8.31037	-0.383732	3	3	400.778	400.778	8.64666	-0.245989	2	2	302.047	302.047	8.23863	-0.388608	2	2	276.411	276.411	8.11067	-0.435322	2	2	221.027	221.027	7.78808	-0.590475	0.00862594
bll1112	27376223	1226423	1227262	840	-	-	transcriptional regulator	10	8	2284.49	2214.19	11.1126	0.966072	8	7	1717.19	1624.01	10.6653	0.746481	17	13	1605.16	1486.36	10.5376	0.738876	19	14	1846.78	1748.53	10.7719	0.857175	18	14	1561.81	1386.99	10.4377	0.692031	6.09851e-07
bll1113	27376224	1227273	1227851	579	-	-	methylated-DNA--protein-cysteine methyltransferase	15	15	4244.83	4244.83	12.0515	1.41835	12	12	5214.26	5214.26	12.3482	1.57387	17	15	2420.66	2175.53	11.0871	1.00841	15	14	3276.99	3021.61	11.5611	1.24046	16	14	3641.49	3187.73	11.6383	1.27314	5.20288e-05
bll1114	27376225	1228189	1229181	993	-	ephA	epoxide hydrolase	11	8	2162.91	1672.35	10.7077	0.771032	7	5	1722.86	1598.99	10.6429	0.735471	16	12	2481.19	2251.16	11.1365	1.03259	12	8	2482.63	2354.26	11.2011	1.06559	13	9	2173.83	1847.73	10.8515	0.892322	4.50035e-08
blr1115	27376226	1229348	1229938	591	+	-	transcriptional regulator	6	5	1236.35	1148.93	10.1661	0.510154	3	2	586.519	510.839	8.99672	-0.0738819	11	10	3643.57	3602.29	11.8147	1.36523	7	7	4340.63	4340.63	12.0837	1.49426	10	9	4029.57	4019.86	11.9729	1.43511	4.24093e-05
blr1116	27376227	1229935	1230450	516	+	-	phosphinothricin acetyltransferase	7	6	5192.2	5149.29	12.3302	1.55258	6	5	5742.54	5569.18	12.4432	1.62057	9	8	15665.4	15364.6	13.9073	2.39153	6	5	14329.1	14217.4	13.7954	2.32558	7	6	14739.1	14555.1	13.8292	2.33361	0.000152178
blr1117	27376228	1230447	1230917	471	+	-	acetyltransferase	5	4	1457.32	720.827	9.49351	0.18618	5	4	1566.86	854.652	9.73919	0.291147	6	6	819.263	819.263	9.67818	0.317402	7	7	905.273	905.273	9.82221	0.395925	8	8	913.443	913.443	9.83517	0.400373	0.000327556
blr1118	27376229	1231019	1232062	1044	+	-	transcriptional regulator	8	8	463.058	463.058	8.85505	-0.121364	6	6	353.444	353.444	8.46534	-0.335133	8	8	907.031	907.031	9.82501	0.389411	9	9	854.067	854.067	9.7382	0.355126	9	9	900.849	900.849	9.81514	0.390679	1.88765e-08
blr1119	27376230	1232143	1233597	1455	+	xylB	xylulokinase	3	2	651.83	639.149	9.32001	0.102605	4	3	499.526	430.361	8.7494	-0.195476	5	4	597.472	531.933	9.0551	0.0118204	7	5	627.708	581.933	9.18471	0.0863087	8	7	605.38	570.094	9.15506	0.0711791	1.71838e-11
blr1120	27376231	1233598	1234920	1323	+	xylA	xylose isomerase	8	7	2421.16	2379.32	11.2163	1.01606	8	7	2239.72	2180.56	11.0905	0.955497	7	6	623.56	437.497	8.77313	-0.126469	8	7	500.53	382.985	8.58114	-0.206826	8	7	591.203	411.479	8.68467	-0.156498	1.62827e-10
blr1121	27376232	1234933	1235691	759	+	-	sugar ABC transporter ATP-binding protein	1	1	29.1725	29.1725	4.86654	-2.04261	1	1	88.3928	88.3928	6.46586	-1.31816	3	3	61.3582	61.3582	5.93918	-1.51634	3	3	198.593	198.593	7.63367	-0.666988	4	4	148.89	148.89	7.2181	-0.866358	2.42385e-06
blr1122	27376233	1235688	1236773	1086	+	-	sugar ABC transporter permease	3	3	118.933	118.933	6.89401	-1.06599	2	2	72.0735	72.0735	6.1714	-1.46293	5	5	161.321	161.321	7.33379	-0.832372	6	5	116.788	116.494	6.86412	-1.04074	6	6	165.596	165.596	7.37152	-0.7921	9.22958e-09
blr1123	27376234	1236856	1237800	945	+	-	sugar ABC transporter substrate-binding protein	2	2	167.919	167.919	7.39163	-0.826288	2	1	70.9949	59.1624	5.88661	-1.60295	4	4	93.8692	93.8692	6.55258	-1.21551	3	2	111.957	109.596	6.77606	-1.08351	4	3	131.118	130.511	7.02803	-0.958359	1.01948e-07
blr1124	27376235	1237900	1238877	978	+	-	oxidoreductase	5	5	313.187	313.187	8.29088	-0.393121	1	1	91.4658	91.4658	6.51516	-1.29392	5	5	414.961	414.961	8.69683	-0.163889	4	4	519.716	519.716	9.02158	0.00708143	6	4	428.472	427.592	8.74009	-0.129675	5.81065e-08
blr1125	27376236	1238881	1239729	849	+	-	hypothetical protein	1	1	43.4667	43.4667	5.44184	-1.76549	1	1	223.897	223.897	7.80669	-0.658951	2	2	28.7329	28.7329	4.84463	-2.05315	2	2	28.902	28.902	4.8531	-2.01744	1	1	0.337834	0.337834	-1.56561	-5.11792	5.23163e-07
bll1126	27376237	1239929	1240417	489	-	-	hypothetical protein	3	3	611.28	611.28	9.25569	0.0716236	4	4	1326.25	1326.25	10.3731	0.602823	3	3	494.325	494.325	8.94932	-0.040061	2	2	490.065	490.065	8.93683	-0.0340802	2	2	452.814	452.814	8.82277	-0.0896544	0.000241053
bll1127	27376238	1240452	1240802	351	-	-	hypothetical protein	2	1	494.146	389.008	8.60366	-0.242458	2	2	637.133	637.133	9.31545	0.082818	2	1	846.628	492.813	8.9449	-0.0422281	2	1	868.859	504.792	8.97954	-0.0133344	3	2	650.455	422.469	8.7227	-0.138092	0.00252995
bll1128	27376239	1240953	1241870	918	-	-	hypothetical protein	7	6	1033.13	920.571	9.84638	0.356158	6	5	962.259	816.093	9.67259	0.258402	8	7	1550.91	1521.92	10.5717	0.755606	9	8	1411.12	1362.86	10.4124	0.682576	7	6	1705.93	1639.69	10.6792	0.808911	1.61487e-07
bll1129	27376240	1241874	1243532	1659	-	-	FAD-binding dehydrogenase	9	7	782.998	736.285	9.52412	0.200925	10	9	492.021	471.801	8.88204	-0.130268	12	12	925.027	925.027	9.85335	0.403311	10	9	770.845	770.077	9.58886	0.282593	13	13	893.658	893.658	9.80358	0.385082	5.31884e-13
blr1130	27376241	1243660	1244319	660	+	-	hypothetical protein	18	14	3293.33	2963.44	11.5331	1.16862	12	10	4404.91	4320.2	12.0769	1.44045	21	20	7432.52	7224.19	12.8186	1.85759	18	17	8290.8	8087.52	12.9815	1.9303	18	17	8378.65	8178.31	12.9976	1.93107	1.30907e-05
blr1131	27376242	1244649	1245239	591	+	-	cytochrome C oxidase assembly factor transmembrane protein	11	11	1548.56	1548.56	10.5967	0.717588	7	7	1551.44	1551.44	10.5994	0.714055	12	12	1283.32	1283.32	10.3257	0.634949	13	13	1202.44	1202.44	10.2317	0.594825	10	10	1541.36	1541.36	10.59	0.765725	4.24093e-05
blr1132	27376243	1245541	1246476	936	+	-	amino acid binding protein	1	0	193.19	0	-	-	1	0	250.871	0	-	-	2	0	118.465	0	-	-	2	0	165.805	0	-	-	5	1	281.918	0.612866	-0.706357	-4.70201	1.1884e-07
blr1133	27376244	1246626	1248269	1644	+	lysK	lysyl-tRNA synthetase	1	0	8.97889	0	-	-	0	0	0	0	-	-	0	0	0	0	-	-	1	1	0.19384	0.19384	-2.36706	-5.52407	2	2	0.348931	0.348931	-1.51899	-5.09535	6.86744e-13
bll1134	27376245	1248291	1248776	486	-	-	hypothetical protein	1	0	372.07	0	-	-	1	0	460.152	0	-	-	1	0	1063.2	0	-	-	1	0	620.297	0	-	-	1	0	626.167	0	-	-	0.000253693
bll1135	27376246	1248886	1249716	831	-	-	transcriptional regulator	10	9	1447.71	1443.27	10.4951	0.668652	9	9	1359.03	1359.03	10.4084	0.620137	10	10	1294.3	1294.3	10.338	0.64098	13	11	1490.97	1488.67	10.5398	0.744444	16	14	1665.36	1663.63	10.7001	0.819032	7.10904e-07
blr1136	27376247	1249728	1250228	501	+	-	hypothetical protein	4	3	486.15	405.125	8.66222	-0.214247	3	2	267.825	156.231	7.28754	-0.914189	5	4	473.632	225.75	7.81858	-0.594615	4	3	415.992	251.249	7.97297	-0.502199	5	4	320.026	163.162	7.35016	-0.80244	0.000196485
bll1137	27376248	1250207	1251082	876	-	cah	carbonic anhydrase	8	6	846.752	669.819	9.38763	0.135177	5	5	1148.8	1148.8	10.1659	0.500942	12	11	832.888	754.409	9.5592	0.25905	9	8	986.575	972.751	9.92593	0.446298	13	11	805.457	787.449	9.62104	0.296729	3.30275e-07
bll1138	27376249	1251049	1251702	654	-	-	transcriptional regulator	5	5	1579.95	1579.95	10.6257	0.731535	9	8	1333.6	1248.11	10.2855	0.559749	10	9	2299.04	2183.75	11.0926	1.01108	10	9	2374.94	2266.28	11.1461	1.03891	12	10	2479.64	2456.84	11.2626	1.09128	1.44995e-05
blr1139	27376250	1252005	1252352	348	+	-	hypothetical protein	4	3	901.372	307.527	8.26457	-0.405795	3	2	1317.38	192.788	7.59087	-0.765059	2	2	745.592	745.592	9.54224	0.250732	3	3	938.619	938.619	9.8744	0.42127	3	3	1317.07	1317.07	10.3631	0.655913	0.00266261
blr1140	27376251	1252349	1253446	1098	+	pyrD	dihydroorotate dehydrogenase 2	12	8	631.859	393.231	8.61923	-0.234955	9	7	651.756	600.838	9.23083	0.0412152	4	4	48.4734	48.4734	5.59912	-1.68312	5	4	100.129	80.6839	6.33421	-1.2981	5	3	82.8072	36.3098	5.18229	-1.85175	7.52315e-09
bll1141	27376252	1253521	1254846	1326	-	dinF	DNA-damage-inducible protein F	5	5	539.911	539.911	9.07658	-0.0146536	4	4	455.363	455.363	8.83087	-0.155421	10	10	959.982	959.982	9.90686	0.429556	9	9	691.418	691.418	9.43342	0.207098	9	9	821.312	821.312	9.68179	0.326131	1.54715e-10
bll1142	27376253	1254848	1255582	735	-	-	hypothetical protein	4	4	1812.53	1812.53	10.8238	0.826968	7	7	2494.96	2494.96	11.2848	1.05103	7	5	2766.79	2549.55	11.316	1.12066	9	7	3268.67	3052.32	11.5757	1.24754	8	6	3267.03	3030.94	11.5655	1.23792	3.64813e-06
bll1143	27376254	1255614	1255970	357	-	-	hypothetical protein	1	1	485.841	485.841	8.92434	-0.0879866	1	1	125.285	125.285	6.96907	-1.07076	1	1	1329.35	1329.35	10.3765	0.659887	3	3	900.674	900.674	9.81486	0.392356	2	2	612.207	612.207	9.25787	0.120946	0.00228413
bll1144	27376255	1256131	1258008	1878	-	-	ATP-dependent DNA ligase	9	8	613.089	593.439	9.21295	0.0510379	7	7	774.026	774.026	9.59624	0.220864	5	2	288.13	72.0326	6.17058	-1.40286	9	5	349.386	123.872	6.9527	-0.997716	10	7	344.705	134.247	7.06875	-0.938652	1.27508e-14
bll1145	27376256	1258005	1259042	1038	-	-	hypothetical protein	4	4	248.866	248.866	7.95922	-0.552879	4	4	355.487	355.487	8.47365	-0.331045	4	4	143.144	143.144	7.16132	-0.916959	6	6	183.897	183.897	7.52275	-0.720859	7	6	200.609	189.28	7.56438	-0.698753	2.0908e-08
blr1146	27376257	1259102	1260028	927	+	-	hypothetical protein	4	3	326.436	306.532	8.25989	-0.408048	3	2	494.552	470.427	8.87783	-0.132336	4	3	306.214	246.407	7.9449	-0.532665	5	4	279.139	261.607	8.03126	-0.473891	6	6	274.445	274.445	8.10037	-0.439316	1.38532e-07
blr1147	27376258	1260100	1261374	1275	+	-	hypothetical protein	8	7	367.585	344.43	8.42807	-0.327039	7	6	464.808	385.878	8.592	-0.272861	5	4	573.982	546.153	9.09316	0.0304861	5	4	420.898	408.151	8.67296	-0.162235	6	5	519.877	497.157	8.95756	-0.0244159	3.68857e-10
blr1148	27376259	1261539	1264214	2676	+	lhr	large ATP-dependent helicase-related protein	16	14	717.103	675.732	9.40031	0.141285	19	17	839.88	810.631	9.6629	0.253639	18	14	580.934	454.968	8.82962	-0.0987631	23	20	547.316	420.49	8.71593	-0.141365	28	24	654.458	464.637	8.85996	-0.0716546	1.59037e-20
blr1149	27376260	1264229	1264939	711	+	-	hypothetical protein	5	3	2366.79	1012.11	9.98316	0.42204	4	3	2547.73	1100.87	10.1044	0.470712	7	2	2769.73	1450.37	10.5022	0.721532	5	2	2736.28	1597.84	10.6419	0.794032	5	3	2396.23	1255.8	10.2944	0.622648	5.4908e-06
bll1150	27376261	1265224	1266129	906	-	-	transcriptional regulator	13	13	8105.68	8105.68	12.9847	1.86788	9	9	9922.83	9922.83	13.2765	2.03025	12	12	13624.2	13624.2	13.7339	2.30646	14	14	15294.9	15294.9	13.9008	2.37677	14	14	15460.2	15460.2	13.9163	2.37573	1.98116e-07
blr1151	27376262	1266197	1267138	942	+	-	hypothetical protein	5	4	1488.67	325.156	8.34499	-0.367058	4	3	1946.71	249.273	7.96159	-0.5828	6	5	2217.66	520.279	9.02314	-0.00385419	6	5	2235.11	555.816	9.11846	0.0541351	9	8	1931.32	367.813	8.52283	-0.234836	1.07293e-07
blr1152	27376263	1267151	1267924	774	+	-	hypothetical protein	3	1	467.25	42.9107	5.42327	-1.77444	3	1	433.399	72.2332	6.17459	-1.46136	3	0	312.306	0	-	-	4	0	547.59	0	-	-	4	1	459.136	0.37057	-1.43218	-5.05333	1.87727e-06
bll1153	27376264	1268040	1268810	771	-	-	hypothetical protein	4	4	598.301	598.301	9.22473	0.0567093	1	1	145.028	145.028	7.18019	-0.966966	1	1	270.376	270.376	8.07882	-0.466982	2	2	181.449	181.449	7.50342	-0.730247	3	3	159.221	159.221	7.31489	-0.819512	1.97571e-06
bll1154	27376265	1268807	1269949	1143	-	-	hypothetical protein	3	3	103.316	103.316	6.69092	-1.16381	2	2	117.393	117.393	6.8752	-1.11691	2	2	9.70105	9.70105	3.27814	-2.82141	3	2	24.2559	0.557607	-0.842679	-4.78372	3	2	1.25469	1.00375	0.00539797	-4.3575	3.49515e-09
bll1155	27376266	1270040	1273537	3498	-	-	hypothetical protein	9	6	274.295	225.766	7.81868	-0.620576	9	6	210.975	163.026	7.34896	-0.883991	8	4	187.024	140.743	7.13692	-0.928924	11	6	239.323	191.04	7.57773	-0.694159	11	6	154.726	118.648	6.89054	-1.02491	1.31794e-26
bll1156	27376267	1273856	1274446	591	-	-	transcriptional regulator	14	11	6762.47	6425.28	12.6495	1.70643	8	8	7511.22	7511.22	12.8748	1.83276	21	18	5320.88	5088.23	12.3129	1.60959	17	13	5282.63	4995.23	12.2863	1.59268	17	14	5665.57	5455.91	12.4136	1.6484	4.24093e-05
blr1157	27376268	1274518	1275030	513	+	-	hypothetical protein	6	6	323.713	323.713	8.33857	-0.37015	5	5	937.257	937.257	9.8723	0.356588	9	7	1314.17	717.605	9.48705	0.223662	9	7	1923.22	1264.13	10.3039	0.629883	8	6	2120.69	1214.38	10.246	0.599226	0.000160158
blr1158	27376269	1275149	1276939	1791	+	acd	acyl-CoA dehydrogenase	16	15	1044.66	1042.6	10.026	0.442666	17	16	1136.27	1130.03	10.1421	0.489256	24	22	1656.74	1614.64	10.657	0.79745	21	20	1552.44	1498.53	10.5493	0.749067	21	20	1561.74	1529.71	10.579	0.760428	5.61318e-14
blr1159	27376270	1277010	1278218	1209	+	-	acetyl-CoA acetyltransferase	5	4	485.328	131.252	7.0362	-0.997496	3	2	619.664	147.979	7.20925	-0.952678	6	5	638.334	205.441	7.68258	-0.661315	7	5	558.006	127.574	6.9952	-0.977079	9	7	725.475	240.56	7.91025	-0.53134	1.13543e-09
blr1160	27376271	1278239	1280452	2214	+	fadB	enoyl-CoA hydratase	19	17	2721.9	2000.17	10.9659	0.895429	14	12	2787.85	2030.28	10.9875	0.904849	20	18	1777.93	1576.6	10.6226	0.78058	19	17	1771.41	1518.37	10.5683	0.758285	19	16	1654.34	1461.18	10.5129	0.728422	4.1651e-17
bsl1161	27376272	1280901	1281170	270	-	-	hypothetical protein	5	5	1325.78	1325.78	10.3726	0.609648	4	4	1987.86	1987.86	10.957	0.889871	4	4	1642.71	1642.71	10.6819	0.809643	7	7	1770.4	1770.4	10.7899	0.865887	6	6	1957.82	1957.82	10.935	0.932736	0.0100553
bll1162	27376273	1281438	1282052	615	-	attY	glutathione S-transferase	15	11	4302.38	1170.1	10.1924	0.522842	12	9	4109.04	1036.35	10.0173	0.427875	13	10	5077.18	4395.65	12.1019	1.50606	14	10	5108.09	4183.16	12.0304	1.46837	16	13	4503.33	3856	11.9129	1.40604	2.81771e-05
blr1163	27376274	1282179	1282676	498	+	-	transcriptional regulator	8	8	1533.93	1533.93	10.583	0.710991	3	3	1257.38	1257.38	10.2962	0.564997	11	11	3255.24	3255.24	11.6685	1.29355	10	10	3047.23	3047.23	11.5733	1.24637	12	12	3068.06	3068.06	11.5831	1.24642	0.000206788
blr1164	27376275	1282773	1284143	1371	+	gshA	glutathione synthetase	0	0	0	0	-	-	0	0	0	0	-	-	1	0	95.4354	0	-	-	3	2	74.1477	0.464876	-1.10508	-4.91116	2	1	56.904	0.209206	-2.25701	-5.45257	7.18782e-11
blr1165	27376276	1284257	1284829	573	+	-	hypothetical protein	10	8	2048.03	1429.76	10.4816	0.662117	11	9	1873.37	1307.46	10.3525	0.592699	8	3	1362.33	294.14	8.20036	-0.407377	11	5	1108.4	239.143	7.90173	-0.536798	12	4	1571.26	274.307	8.09965	-0.439667	5.76282e-05
bll1166	27376277	1284954	1285520	567	-	-	hypothetical protein	6	5	1145.5	1125.97	10.137	0.496125	5	5	749.39	749.39	9.54957	0.197922	10	9	1889.12	1822.63	10.8318	0.88318	8	7	1661.93	1603.48	10.647	0.796498	11	10	1782.14	1711.32	10.7409	0.838766	6.38302e-05
bll1167	27376278	1285543	1286322	780	-	sipS	signal peptidase	37	33	23840.4	18196.1	14.1513	2.42984	35	31	23295.2	18234.8	14.1544	2.46185	59	50	44273.6	31018.8	14.9209	2.8886	47	41	46952.7	32328.5	14.9805	2.90117	48	40	45834.4	32122.1	14.9713	2.88639	1.69487e-06
bll1168	27376279	1286319	1287758	1440	-	tldD	TldD protein	55	48	7906	7570.29	12.8861	1.82039	56	52	7757.3	7493.29	12.8714	1.83106	60	56	7133.47	6879.36	12.7481	1.82298	57	52	7189.16	7032.7	12.7799	1.83238	56	51	7116.15	6980.71	12.7692	1.8205	2.2187e-11
bll1169	27376280	1287848	1288501	654	-	-	hypothetical protein	8	8	2544.86	2544.86	11.3134	1.0628	10	8	2427.83	2376.54	11.2146	1.01654	3	3	1712.41	1712.41	10.7418	0.839046	3	2	1634.78	1602.13	10.6458	0.79591	4	2	1924.86	1819.6	10.8294	0.881611	1.44995e-05
blr1170	27376281	1288829	1289668	840	+	coxB	cytochrome C oxidase subunit II	27	24	3180.71	2974.22	11.5383	1.17115	28	25	3687.3	3234.7	11.6594	1.23521	31	28	4884.13	4628.04	12.1762	1.54251	33	30	4272.49	4109.74	12.0048	1.45596	33	30	4357.97	4254.86	12.0549	1.47478	6.09851e-07
blr1171	27376282	1289757	1291382	1626	+	coxA	cytochrome C oxidase subunit I	26	22	1411.67	1041.73	10.0248	0.442086	15	13	722.065	625.79	9.28953	0.0700757	20	18	706.487	531.911	9.05504	0.0117905	24	21	688.693	586.389	9.19571	0.091653	30	26	650.022	509.787	8.99375	-0.00689744	9.33187e-13
blr1172	27376283	1291443	1292387	945	+	coxE	protoheme IX farnesyltransferase	0	0	0	0	-	-	0	0	0	0	-	-	0	0	0	0	-	-	1	1	0.33722	0.33722	-1.56824	-5.1361	1	1	0.303514	0.303514	-1.72016	-5.19272	1.01948e-07
bsr1173	27376284	1292384	1292557	174	+	coxF	CoxF protein	1	1	1039.23	1039.23	10.0213	0.440413	0	0	0	0	-	-	4	4	662.749	662.749	9.37232	0.167395	3	3	1120.85	1120.85	10.1304	0.545593	4	4	1228.06	1228.06	10.2622	0.607048	0.0516005
blr1174	27376285	1292563	1293207	645	+	coxG	cytochrome C oxidase assembly protein	5	5	589.307	589.307	9.20288	0.0461833	8	8	936.142	936.142	9.87058	0.355744	12	12	900.817	900.817	9.81509	0.384546	8	8	714.913	714.913	9.48162	0.230512	7	7	836.006	836.006	9.70737	0.338514	1.69021e-05
blr1175	27376286	1293287	1294183	897	+	coxC	cytochrome C oxidase subunit III	21	17	3167.84	2966.25	11.5344	1.16928	17	16	3054.09	2979.29	11.5408	1.17687	29	26	3023.63	2803.6	11.4531	1.18787	30	27	4011.65	3706.12	11.8557	1.38353	26	23	3874.48	3750.74	11.873	1.38672	2.30944e-07
blr1176	27376287	1294281	1294682	402	+	-	hypothetical protein	2	2	257.037	257.037	8.00583	-0.530427	2	2	1307.31	1307.31	10.3524	0.59262	3	3	148.947	148.947	7.21866	-0.888839	3	3	180.74	180.74	7.49777	-0.732992	3	3	241.872	241.872	7.9181	-0.527542	0.00106117
blr1177	27376288	1294505	1295431	927	+	shb1	SUR1-like protein	12	11	1480.91	1417.21	10.4688	0.655992	8	7	1290.66	1206.22	10.2363	0.535537	16	13	1370.79	1100.46	10.1039	0.526183	16	13	1470.29	1241	10.2773	0.616944	14	11	1423.9	1081.38	10.0787	0.518228	1.38532e-07
blr1178	27376289	1295548	1295913	366	+	-	hypothetical protein	1	1	10.0828	10.0828	3.33383	-2.78091	1	1	30.5511	30.5511	4.93315	-2.07171	0	0	0	0	-	-	0	0	0	0	-	-	0	0	0	0	-	-	0.00195945
bll1179	27376290	1295910	1297250	1341	-	-	two-component sensor histidine kinase	12	12	709.995	709.995	9.47167	0.175658	15	14	792.141	775.464	9.59892	0.222181	21	20	1703.35	1625.62	10.6668	0.802244	19	18	1547.74	1511.61	10.5619	0.75516	21	20	1508.32	1423.84	10.4756	0.710344	1.19827e-10
blr1180	27376291	1297337	1297981	645	+	elmR	two-component response regulator	10	10	2814.94	2814.94	11.4589	1.1329	8	7	2669.74	2479.04	11.2756	1.04649	9	8	1162.12	1141.49	10.1567	0.552087	11	10	1251.47	1223.8	10.2572	0.607165	11	11	1522.6	1522.6	10.5723	0.757173	1.69021e-05
blr1181	27376292	1298518	1299948	1431	+	thrC	threonine synthase	4	1	193.413	30.9461	4.95169	-2.0016	3	1	101.581	7.8139	2.96604	-3.03882	4	2	172.02	6.19891	2.63201	-3.1383	10	8	160.116	2.67231	1.41809	-3.68573	11	9	158.944	3.40738	1.76866	-3.50404	2.58633e-11
blr1182	27376293	1299945	1301234	1290	+	mpp	mitochondrial processing peptidase-like protein	27	21	3896.29	2709.1	11.4036	1.10626	23	17	3467.19	2062.98	11.0105	0.916182	33	26	3978.03	2215.94	11.1137	1.02143	35	26	3757.12	2117.57	11.0482	0.991351	36	29	4173.58	2556.04	11.3197	1.11892	2.8568e-10
blr1183	27376294	1301274	1301861	588	+	rimJ	ribosomal-protein-alanine N-acetyltransferase	6	5	1148.52	602.502	9.23482	0.061571	6	5	1160.01	722.626	9.49711	0.172127	11	9	1655.7	1380.38	10.4308	0.686537	11	10	1383.08	1076.33	10.0719	0.517197	14	12	1490.2	1097.04	10.0994	0.528269	4.46331e-05
blr1184	27376295	1301993	1302646	654	+	-	hypothetical protein	0	0	0	0	-	-	0	0	0	0	-	-	0	0	0	0	-	-	0	0	0	0	-	-	1	1	1.31569	1.31569	0.395823	-4.16853	1.44995e-05
bll1185	27376296	1302864	1303349	486	-	atpB	FoF1 ATP synthase B chain	0	0	0	0	-	-	0	0	0	0	-	-	0	0	0	0	-	-	0	0	0	0	-	-	0	0	0	0	-	-	0.000253693
bll1186	27376297	1303355	1303918	564	-	atpB'	FoF1 ATP synthase B' chain	1	0	117.776	0	-	-	1	0	118.954	0	-	-	0	0	0	0	-	-	0	0	0	0	-	-	1	1	0.508548	0.508548	-0.975544	-4.83231	6.71772e-05
bsl1187	27376298	1303981	1304211	231	-	atpC	ATP synthase F0F1 subunit C	0	0	0	0	-	-	0	0	0	0	-	-	0	0	0	0	-	-	0	0	0	0	-	-	0	0	0	0	-	-	0.0195405
bll1188	27376299	1304265	1305014	750	-	atpA	ATP synthase F0F1 subunit A	0	0	0	0	-	-	0	0	0	0	-	-	0	0	0	0	-	-	0	0	0	0	-	-	1	1	0.382428	0.382428	-1.38674	-5.03134	2.82548e-06
bsl1189	27376300	1305126	1305323	198	-	-	FoF1 ATP synthase subunit I	0	0	0	0	-	-	0	0	0	0	-	-	0	0	0	0	-	-	0	0	0	0	-	-	0	0	0	0	-	-	0.0342838
blr1190	27376301	1305381	1305818	438	+	-	hypothetical protein	5	4	3167.95	1011.05	9.98163	0.421308	6	3	2859.25	408.464	8.67406	-0.232515	9	6	1549.32	1351.86	10.4007	0.671766	7	6	1749.06	1631.92	10.6724	0.808819	8	6	1723.55	1488.46	10.5396	0.741337	0.000574696
blr1191	27376302	1305827	1306381	555	+	-	hypothetical protein	9	6	1848.49	1263.35	10.303	0.576129	8	5	2135.6	1511.04	10.5613	0.695342	12	11	1558.36	1178.76	10.203	0.574816	9	8	1838.54	1406.18	10.4576	0.704499	10	9	1628.94	1256.33	10.295	0.622942	7.83084e-05
blr1192	27376303	1306481	1307017	537	+	-	hypothetical protein	6	6	529.152	529.152	9.04754	-0.0286418	5	5	1124.42	1124.42	10.135	0.485723	4	3	863.111	797.036	9.6385	0.297941	6	5	967.293	888.366	9.79501	0.382715	5	4	788.892	755.776	9.56182	0.268062	0.00010641
bll1193	27376304	1307182	1309080	1899	-	mtbA	hypothetical protein	25	19	1610.99	787.036	9.62029	0.247247	26	20	1454.39	612.373	9.25827	0.0547033	37	30	1701.49	1305.6	10.3505	0.647132	42	37	1754.13	1310.94	10.3564	0.655358	40	35	1672.75	1289.56	10.3327	0.641174	8.91593e-15
blr1194	27376305	1309153	1309824	672	+	tcsR	two-component response regulator	11	7	2158.18	713.902	9.47958	0.179471	10	9	2479.27	831.971	9.70039	0.27207	15	9	2904.08	801.921	9.64732	0.302264	16	12	2829.64	959.811	9.90661	0.436914	15	10	2437.98	810.953	9.66347	0.317267	1.06704e-05
bll1195	27376306	1309830	1312670	2841	-	TtrR	transcriptional regulator	35	25	1909.46	1683.44	10.7172	0.775625	29	21	1534.97	1243.72	10.2804	0.557251	33	26	1574.45	1310.61	10.356	0.649841	33	25	1659.88	1319.11	10.3653	0.659712	31	24	1465.1	1178.68	10.203	0.578393	9.56619e-22
blr1196	27376307	1312870	1313289	420	+	ohr	stress-induced protein	1	1	1168.6	1168.6	10.1906	0.52195	2	2	452.592	452.592	8.82207	-0.15975	1	1	834.262	834.262	9.70436	0.330239	1	1	776.195	776.195	9.60028	0.288138	2	2	909.633	909.633	9.82914	0.397454	0.00078093
blr1197	27376308	1313326	1314354	1029	+	-	epoxide hydrolase	2	2	312.01	312.01	8.28545	-0.395738	3	3	325.997	325.997	8.34871	-0.392471	5	4	321.119	295.257	8.20583	-0.404695	5	4	225.455	189.221	7.56393	-0.700859	4	3	252.258	194.28	7.602	-0.680544	2.43724e-08
blr1198	27376309	1314427	1314981	555	+	-	cytochrome P460	4	4	385.655	385.655	8.59117	-0.248474	3	3	685.005	685.005	9.41997	0.134203	2	2	59.9367	59.9367	5.90537	-1.53292	3	3	82.6826	82.6826	6.36951	-1.28096	5	5	49.0955	49.0955	5.61752	-1.64108	7.83084e-05
bll1199	27376310	1315021	1318530	3510	-	-	two-component hybrid sensor and regulator	14	12	280.717	265.998	8.05527	-0.506614	12	11	235.739	184.769	7.52958	-0.795193	14	13	288.106	281.788	8.13847	-0.437731	14	13	298.971	297.972	8.21903	-0.382693	23	20	286.004	277.751	8.11765	-0.430955	1.07427e-26
bll1200	27376311	1318830	1320059	1230	-	hemA	5-aminolevulinate synthase	9	7	744.065	471.041	8.87971	-0.109485	4	3	272.724	63.6356	5.99176	-1.55125	8	7	270.446	192.918	7.59185	-0.705813	8	7	188.094	114.256	6.83612	-1.05434	7	6	417.873	283.79	8.14868	-0.415935	7.93948e-10
blr1201	27376312	1320330	1320761	432	+	-	3-dehydroquinate dehydratase	4	3	2665.23	2127.06	11.0546	0.938172	3	2	3390.74	2484.82	11.2789	1.04814	4	3	220.739	184.805	7.52986	-0.736214	4	4	151.96	151.96	7.24754	-0.85452	5	4	299.436	254.952	7.99408	-0.490763	0.000636545
bll1202	27376313	1320821	1321882	1062	-	-	hypothetical protein	6	5	1066.79	604.629	9.23991	0.0640206	5	4	421.156	157.934	7.30317	-0.906503	6	5	722.514	471.931	8.88243	-0.0728627	8	6	807.784	458.204	8.83985	-0.0811817	9	6	611.723	413.487	8.6917	-0.153099	1.38914e-08
bll1203	27376314	1322102	1324255	2154	-	-	methyl-accepting chemotaxis protein	13	12	596.208	364.921	8.51144	-0.286879	8	7	482.775	321.85	8.33024	-0.401551	10	9	674.358	455.063	8.82992	-0.098616	10	9	546.507	427.412	8.73948	-0.129926	10	9	641.686	441.55	8.78643	-0.107244	1.15755e-16
bll1204	27376315	1324421	1325146	726	-	-	outer-membrane immunogenic protein	6	6	676.051	676.051	9.40099	0.141613	9	9	1001.12	1001.12	9.96739	0.40334	10	9	800.312	794.203	9.63336	0.295421	13	11	610.13	578.966	9.17733	0.0827264	11	10	641.199	633.693	9.30764	0.145034	4.25263e-06
bll1205	27376316	1325370	1325690	321	-	-	hypothetical protein	1	1	356.386	356.386	8.4773	-0.303325	1	1	452.841	452.841	8.82286	-0.15936	0	0	0	0	-	-	0	0	0	0	-	-	0	0	0	0	-	-	0.00421762
blr1206	27376317	1325868	1326170	303	+	-	hypothetical protein	5	5	353.199	353.199	8.46434	-0.309567	3	3	590.452	590.452	9.20568	0.0288481	6	5	1185.68	1149.08	10.1663	0.556777	4	4	945.5	945.5	9.88493	0.426389	5	5	852.891	852.891	9.73622	0.352477	0.00573115
bll1207	27376318	1326190	1326702	513	-	-	hypothetical protein	1	1	179.84	179.84	7.49057	-0.778626	3	3	196.17	196.17	7.61596	-0.752723	4	4	721.928	721.928	9.49571	0.227911	6	4	500.061	472.729	8.88487	-0.0593161	6	5	647.444	619.489	9.27493	0.129204	0.000160158
bsl1208	27376319	1326773	1326982	210	-	-	hypothetical protein	1	1	17.573	17.573	4.13529	-2.39485	0	0	0	0	-	-	0	0	0	0	-	-	1	1	1.51749	1.51749	0.601685	-4.08223	1	1	2.73163	2.73163	1.44976	-3.65839	0.0279451
bll1209	27376320	1327343	1329079	1737	-	-	ABC transporter ATP-binding protein	6	6	274.065	274.065	8.09838	-0.485849	4	4	437.74	437.74	8.77393	-0.183416	6	6	201.721	201.721	7.65622	-0.674242	9	7	132.643	127.873	6.99856	-0.975443	7	6	173.381	164.299	7.36018	-0.79759	1.40841e-13
bll1210	27376321	1328965	1329783	819	-	-	ABC transporter permease	1	1	27.0353	27.0353	4.75677	-2.09548	0	0	0	0	-	-	2	2	83.9407	83.9407	6.3913	-1.29461	2	2	66.536	66.536	6.05606	-1.43319	4	4	48.679	48.679	5.60523	-1.64703	8.72154e-07
bll1211	27376322	1329801	1330772	972	-	-	ABC transporter permease	3	3	231.594	231.594	7.85546	-0.602863	3	3	943.312	943.312	9.88159	0.361156	2	2	221.31	221.31	7.78992	-0.60867	2	2	75.406	75.406	6.23661	-1.3455	3	3	88.525	88.525	6.46801	-1.22942	6.436e-08
bll1212	27376323	1330972	1332522	1551	-	-	ABC transporter substrate-binding protein	12	12	1018.35	1018.35	9.99202	0.426308	7	7	576.748	576.748	9.1718	0.0121908	15	15	1039.48	1039.48	10.0217	0.485851	12	12	902.597	902.597	9.81794	0.393851	12	12	814.972	814.972	9.67061	0.320719	3.34857e-12
blr1213	27376324	1332738	1333397	660	+	-	transcriptional regulator	3	2	296.344	145.376	7.18365	-0.92647	3	3	542.143	542.143	9.08253	-0.0316968	3	1	692.178	359.53	8.48997	-0.265342	3	1	511.807	262.663	8.03707	-0.471068	3	1	612.32	246.84	7.94743	-0.513343	1.30907e-05
blr1214	27376325	1333652	1334314	663	+	-	lipoprotein	1	1	50.0949	50.0949	5.64659	-1.66686	1	1	151.788	151.788	7.24591	-0.934655	4	4	294.35	294.35	8.20139	-0.406872	2	2	318.672	318.672	8.31593	-0.335634	4	4	313.21	313.21	8.29099	-0.347053	1.24384e-05
blr1215	27376326	1334347	1334916	570	+	-	hypothetical protein	1	1	84.1653	84.1653	6.39515	-1.30628	1	1	235.404	235.404	7.879	-0.623404	0	0	0	0	-	-	2	1	21.8039	21.2448	4.40904	-2.2331	2	1	22.1406	21.6374	4.43545	-2.21324	6.06499e-05
blr1216	27376327	1335154	1335894	741	+	-	ferric uptake transcriptional regulator	7	5	956.197	463.158	8.85536	-0.121214	7	4	1086.48	739.41	9.53023	0.188413	8	6	987.622	646.443	9.33638	0.149769	6	4	654.547	526.39	9.03999	0.0160217	7	5	648.347	450.166	8.81431	-0.0937496	3.29367e-06
bll1217	27376328	1336130	1337680	1551	-	-	hypothetical protein	7	7	1084.97	1084.97	10.0834	0.470346	6	6	2025.83	2025.83	10.9843	0.903291	9	9	1991.75	1991.75	10.9598	0.945963	10	10	2316.39	2316.39	11.1777	1.05423	13	13	2228.18	2228.18	11.1217	1.02306	3.34857e-12
blr1218	27376329	1337745	1338602	858	+	-	hypothetical protein	3	1	1974.19	1858.06	10.8596	0.844212	3	1	2006.97	1733.29	10.7593	0.792674	2	1	4406.89	4300.91	12.0704	1.49065	3	1	4251.19	4201.43	12.0367	1.47142	3	2	4392.91	4271.23	12.0604	1.47746	4.48797e-07
blr1219	27376330	1338828	1339250	423	+	-	hypothetical protein	0	0	0	0	-	-	0	0	0	0	-	-	0	0	0	0	-	-	0	0	0	0	-	-	0	0	0	0	-	-	0.000742021
bll1220	27376331	1339301	1340032	732	-	-	transcriptional regulator	1	1	272.237	272.237	8.08872	-0.490501	1	1	137.48	137.48	7.10308	-1.00488	1	1	187.835	187.835	7.55332	-0.724709	1	1	79.6681	79.6681	6.31593	-1.30698	1	1	92.8642	92.8642	6.53705	-1.19601	3.83943e-06
blr1221	27376332	1340095	1340604	510	+	phnG	phosphonate metabolism protein	1	1	1338.65	1338.65	10.3866	0.616358	2	2	701.596	701.596	9.4545	0.151179	4	4	974.031	974.031	9.92782	0.439835	2	2	1056.62	1056.62	10.0452	0.504244	3	2	715.928	714.803	9.4814	0.22914	0.000168556
blr1222	27376333	1340594	1341220	627	+	phnH	carbon-phosphorus lyase complex subunit	1	0	58.8568	0	-	-	3	2	392.34	231.837	7.85697	-0.634234	1	0	81.3495	0	-	-	6	5	67.5972	32.0197	5.00089	-1.94566	4	3	76.3942	15.5533	3.95915	-2.44378	2.29675e-05
blr1223	27376334	1341222	1342325	1104	+	phnI	phosphonate metabolism protein	1	0	36.7695	0	-	-	3	2	162.054	131.668	7.04077	-1.03551	1	0	28.1225	0	-	-	1	0	1.73192	0	-	-	2	1	22.6028	0.259802	-1.94452	-5.30132	6.79217e-09
blr1224	27376335	1342322	1343218	897	+	phnJ	phosphonate metabolism protein	3	3	1411.13	1411.13	10.4626	0.653002	3	3	1832.45	1832.45	10.8396	0.832133	3	2	313.983	212.618	7.73212	-0.637017	2	1	276.751	236.251	7.88418	-0.545324	4	3	404.811	338.941	8.40489	-0.291921	2.30944e-07
blr1225	27376336	1343211	1344008	798	+	phnK	phosphonate C-P lyase system protein PhnK	2	1	78.6159	27.7468	4.79425	-2.07743	2	1	28.0243	14.0121	3.80861	-2.62458	2	1	116.719	97.2658	6.60386	-1.19036	2	1	83.0625	22.7623	4.50858	-2.18476	3	1	143.77	83.746	6.38795	-1.26818	1.24728e-06
blr1226	27376337	1344005	1344715	711	+	phnL	phosphonate uptake transporter ATP-binding protein	1	1	5.19033	5.19033	2.37583	-3.24238	0	0	0	0	-	-	0	0	0	0	-	-	0	0	0	0	-	-	1	1	0.403405	0.403405	-1.3097	-4.99405	5.4908e-06
blr1227	27376338	1344727	1345884	1158	+	phnM	phosphonate metabolism protein	3	2	239.011	219.89	7.78064	-0.638904	5	4	347.617	260.713	8.02632	-0.550974	6	4	423.232	319.818	8.32111	-0.348158	8	6	415.265	271.064	8.08249	-0.449009	6	4	488.686	408.188	8.67309	-0.162106	2.70699e-09
blr1228	27376339	1345881	1346477	597	+	gmk	guanylate kinase	4	3	1520.64	185.443	7.53483	-0.757305	3	2	955.22	243.487	7.9277	-0.599457	5	3	7291.9	1084.68	10.0831	0.515968	8	5	7165.59	1400.13	10.4513	0.701479	7	4	7668.26	1297.66	10.3417	0.645546	3.82886e-05
blr1229	27376340	1346504	1347115	612	+	-	hypothetical protein	0	0	0	0	-	-	0	0	0	0	-	-	0	0	0	0	-	-	1	1	0.520707	0.520707	-0.941457	-4.83169	1	1	0.468662	0.468662	-1.09338	-4.88934	2.96546e-05
bll1230	27376341	1347345	1348076	732	-	-	3-oxoacyl-ACP reductase	2	1	241.988	75.6214	6.24072	-1.38067	1	1	30.5511	30.5511	4.93315	-2.07171	1	1	212.071	212.071	7.72841	-0.63884	1	1	78.3621	78.3621	6.29208	-1.31856	3	3	93.2561	93.2561	6.54313	-1.19307	3.83943e-06
bll1231	27376342	1348061	1348420	360	-	-	hypothetical protein	0	0	0	0	-	-	0	0	0	0	-	-	1	1	117.043	117.043	6.8709	-1.05939	1	1	159.336	159.336	7.31593	-0.821306	3	3	94.8103	94.8103	6.56697	-1.18152	0.00217032
bsr1232	27376343	1348468	1348713	246	+	-	hypothetical protein	0	0	0	0	-	-	0	0	0	0	-	-	0	0	0	0	-	-	0	0	0	0	-	-	0	0	0	0	-	-	0.0151342
blr1233	27376344	1348735	1349688	954	+	-	sulfonate binding protein	1	1	112.18	112.18	6.80967	-1.10662	1	1	152.371	152.371	7.25145	-0.931935	2	2	11.623	11.623	3.5389	-2.69352	1	1	27.3911	27.3911	4.77564	-2.05506	2	2	73.9602	73.9602	6.20868	-1.35495	8.7456e-08
bll1234	27376345	1349696	1350478	783	-	-	hydolase	3	3	141.392	141.392	7.14355	-0.945784	2	2	299.892	299.892	8.2283	-0.451672	5	3	696.736	308.716	8.27014	-0.373155	5	4	771.651	306.463	8.25957	-0.363007	5	4	796.725	525.289	9.03697	0.0140215	1.61043e-06
bll1235	27376346	1350483	1351778	1296	-	cysD	O-acetylhomoserine aminocarboxypropyltransferase	7	6	1250.04	1045.02	10.0293	0.444276	7	6	1311.43	1104.36	10.109	0.47296	7	6	1351.81	1059.21	10.0488	0.49915	8	7	1494.02	1096.67	10.0989	0.53031	9	8	1681.53	1222.09	10.2551	0.603646	2.57922e-10
bll1236	27376347	1352080	1352916	837	-	-	transcriptional regulator	7	7	626.076	626.076	9.29019	0.088244	4	4	454.215	454.215	8.82723	-0.157212	10	9	940.584	908.79	9.8278	0.390781	9	7	1031.02	877.206	9.77677	0.373857	9	8	1221.65	1150.37	10.1679	0.561414	6.41829e-07
blr1237	27376348	1352964	1353983	1020	+	-	hypothetical protein	6	5	517.369	488.425	8.93199	-0.0842999	4	4	559.085	559.085	9.12692	-0.00987077	9	8	695.736	691.388	9.43335	0.197328	11	11	930.399	930.399	9.86171	0.415107	10	10	661.938	661.938	9.37055	0.175485	2.8411e-08
blr1238	27376349	1353984	1354604	621	+	-	hypothetical protein	2	2	148.564	148.564	7.21494	-0.911398	2	2	486.161	486.161	8.92529	-0.109002	3	3	178.555	178.555	7.48023	-0.760555	2	2	115.974	115.974	6.85766	-1.04388	4	4	114.544	114.544	6.83975	-1.04949	2.54393e-05
blr1239	27376350	1354656	1355516	861	+	-	hypothetical protein	3	2	548.619	518.617	9.01853	-0.0426179	3	3	532.462	532.462	9.05653	-0.0444771	3	3	87.5731	87.5731	6.45242	-1.26463	3	3	136.204	136.204	7.08962	-0.931218	5	4	121.258	120.591	6.91398	-1.01356	4.26436e-07
blr1240	27376351	1355520	1356323	804	+	hpcG	2-oxo-hepta-3-ene-1,7-dioic acid hydratase	2	2	757.342	757.342	9.5648	0.220521	2	2	848.362	848.362	9.72854	0.285908	4	4	1249.5	1249.5	10.2871	0.616056	4	4	811.346	811.346	9.66417	0.319172	3	3	855.826	855.826	9.74117	0.354876	1.12609e-06
blr1241	27376352	1356349	1356732	384	+	-	hypothetical protein	1	0	19.2204	0	-	-	1	0	611.499	0	-	-	0	0	0	0	-	-	0	0	0	0	-	-	0	0	0	0	-	-	0.00144198
blr1242	27376353	1356746	1357621	876	+	-	2-pyrone-4,6-dicarboxylate hydrolase	1	1	16.8508	16.8508	4.07474	-2.42402	1	0	25.529	0	-	-	1	1	60.7578	60.7578	5.925	-1.5233	3	3	24.0096	24.0096	4.58554	-2.14738	3	3	108.704	108.704	6.76426	-1.08603	3.30275e-07
bll1243	27376354	1357652	1358380	729	-	-	transcriptional regulator	3	2	420.16	404.974	8.66168	-0.214507	4	3	429.475	368.122	8.52404	-0.306274	5	5	471.519	471.519	8.88117	-0.0734814	4	4	559.972	559.972	9.12921	0.0593542	7	7	656.266	656.266	9.35814	0.169475	4.04075e-06
bll1244	27376355	1358552	1359559	1008	-	-	flavin dependent oxidoreductase	12	11	2350.38	2324.76	11.1829	0.999935	9	9	1652.85	1652.85	10.6907	0.758967	15	15	3570.7	3570.7	11.802	1.35899	17	17	3472.2	3472.2	11.7616	1.33785	15	15	4202.16	4202.16	12.0369	1.46608	3.48553e-08
blr1245	27376356	1360191	1360736	546	+	-	hypothetical protein	2	2	567.742	567.742	9.14909	0.0202753	5	3	307.189	225.272	7.81553	-0.654609	2	2	414.288	414.288	8.69449	-0.165037	2	2	515.946	515.946	9.01108	0.00197962	3	2	381.903	380.852	8.57309	-0.210509	9.12842e-05
blr1246	27376357	1360749	1361393	645	+	-	hypothetical protein	8	7	726.622	623.636	9.28456	0.08553	5	4	572.087	502.743	8.97368	-0.0852131	9	8	1870.4	1763.81	10.7845	0.859971	10	9	1432.79	1346.82	10.3953	0.674281	11	10	1633.32	1447.89	10.4997	0.722041	1.69021e-05
blr1247	27376358	1361574	1362050	477	+	-	hypothetical protein	1	0	85.1018	0	-	-	3	2	257.859	210.975	7.72093	-0.701116	2	2	125.528	125.528	6.97186	-1.00988	2	2	76.1607	76.1607	6.25098	-1.33853	1	1	21.0456	21.0456	4.39545	-2.2326	0.00029573
blr1248	27376359	1363651	1365429	1779	+	-	thioredoxin reductase	10	10	1582.75	1582.75	10.6282	0.732765	10	10	2061.6	2061.6	11.0096	0.915709	17	14	2395.92	2293.7	11.1635	1.04584	15	13	2511.94	2399.27	11.2284	1.07886	17	15	2221.53	2116.9	11.0477	0.987288	6.88639e-14
blr1249	27376360	1365522	1365863	342	+	-	hypothetical protein	2	2	582.683	582.683	9.18657	0.0383267	4	4	1438.58	1438.58	10.4904	0.660487	4	3	1121.8	836.486	9.7082	0.332122	5	5	1174.06	1174.06	10.1973	0.578089	4	4	1743.57	1743.57	10.7678	0.851805	0.00294916
blr1250	27376361	1365988	1366563	576	+	-	hypothetical protein	3	1	96.1022	51.2545	5.67961	-1.65096	1	0	38.8253	0	-	-	3	1	223.306	34.6509	5.11482	-1.92064	3	1	294.329	0.553251	-0.853994	-4.78922	5	3	221.589	62.2442	5.95987	-1.47538	5.47569e-05
blr1251	27376362	1366693	1367517	825	+	-	non-heme haloperoxidase	7	7	724.645	724.645	9.50113	0.189851	4	4	609.91	609.91	9.25245	0.0518455	8	8	1284.9	1284.9	10.3274	0.635821	6	6	1276.62	1276.62	10.3181	0.636773	7	7	1366.66	1366.66	10.4164	0.681722	7.87412e-07
bll1252	27376363	1367556	1368071	516	-	-	transcriptional regulator	7	5	12558.5	10742	13.391	2.06357	6	4	11528.4	9448.1	13.2058	1.99548	7	5	4611.53	3764.86	11.8784	1.39646	8	5	4843.08	4016.76	11.9718	1.43993	6	4	4526.88	3650.86	11.834	1.36787	0.000152178
blr1253	27376364	1368287	1369225	939	+	-	dehydrogenase	4	4	275.104	275.104	8.10383	-0.483221	1	1	142.897	142.897	7.15883	-0.977467	6	6	144.065	144.065	7.17058	-0.912419	6	6	275.233	275.233	8.10451	-0.438316	6	6	334.777	334.777	8.38706	-0.300553	1.12919e-07
blr1254	27376365	1369165	1369911	747	+	-	hypothetical protein	9	8	4189.28	4011.44	11.9699	1.37905	9	7	3772.14	3652.39	11.8346	1.32135	12	11	9235.79	9188.29	13.1656	2.02775	13	11	8463.38	8339.24	13.0257	1.95177	12	10	8834.25	8754.38	13.0958	1.9786	2.97364e-06
blr1255	27376366	1369984	1370436	453	+	-	hypothetical protein	9	8	2566.12	2435.78	11.2502	1.03235	3	2	2443.68	2344.95	11.1953	1.00705	6	4	2721.9	2555.45	11.3194	1.1223	7	6	2399.54	2208.2	11.1087	1.02072	6	5	2248.98	2109.69	11.0428	0.984905	0.000445102
blr1256	27376367	1370713	1372008	1296	+	hisD	histidinol dehydrogenase	12	12	216.408	216.408	7.75761	-0.649996	10	9	448.648	431.392	8.75286	-0.193777	9	9	147.159	147.159	7.20124	-0.897383	9	8	170.401	157.369	7.29801	-0.83001	13	12	220.649	220.427	7.78416	-0.592372	2.57922e-10
blr1257	27376368	1372005	1372502	498	+	-	hypothetical protein	7	4	1437.6	1044.85	10.0291	0.444162	3	2	830.768	696.049	9.44305	0.145548	8	5	2271.1	1830.24	10.8378	0.886128	7	4	2012.5	1604.24	10.6477	0.796831	9	6	1847.64	1605.74	10.649	0.794298	0.000206788
blr1258	27376369	1372509	1372976	468	+	-	hypothetical protein	9	8	2113.26	2081.72	11.0236	0.923199	8	6	2867.1	2437.04	11.2509	1.03437	13	12	1909.65	1388.41	10.4392	0.69064	11	10	1755.42	1318.27	10.3644	0.659266	13	11	1806.73	1190.19	10.217	0.585174	0.000344732
blr1259	27376370	1373132	1373761	630	+	maf	Maf-like protein	1	1	228.449	228.449	7.83573	-0.612367	0	0	0	0	-	-	0	0	0	0	-	-	0	0	0	0	-	-	0	0	0	0	-	-	2.18232e-05
bsr1260	27376371	1373928	1374110	183	+	-	zinc-binding protein	0	0	0	0	-	-	3	3	672.124	672.124	9.39258	0.120739	1	1	121.184	121.184	6.92105	-1.0348	1	1	222.897	222.897	7.80023	-0.586095	2	2	112.848	112.848	6.81823	-1.05991	0.0442656
blr1261	27376372	1374460	1375341	882	+	-	hypothetical protein	15	13	2681.97	2393.27	11.2248	1.02012	15	12	2751.05	2446.79	11.2567	1.0372	19	16	3313.92	2966.94	11.5348	1.22793	21	17	2804.46	2464.11	11.2669	1.09755	26	22	3017.48	2786.26	11.4441	1.17915	2.98184e-07
blr1262	27376373	1375509	1376195	687	+	-	hypothetical protein	6	5	1359.03	1342.91	10.3911	0.618569	6	6	1985.69	1985.69	10.9554	0.889096	10	9	1756.05	1733.45	10.7594	0.847687	6	6	1689.85	1689.85	10.7227	0.833257	8	7	1383.59	1348.1	10.3967	0.672175	8.2642e-06
blr1263	27376374	1376286	1376909	624	+	-	hypothetical protein	5	5	2537.1	2537.1	11.309	1.06068	6	6	2293.68	2293.68	11.1634	0.991371	6	6	501.106	501.106	8.96897	-0.0304212	6	6	570.444	570.444	9.15594	0.072337	4	4	383.807	383.807	8.58424	-0.205112	2.41718e-05
blr1264	27376375	1376852	1377544	693	+	-	hypothetical protein	7	6	825.397	804.096	9.65122	0.262151	3	3	225.893	225.893	7.81949	-0.652658	9	8	1264.03	1216.03	10.248	0.596845	6	6	915.091	915.091	9.83777	0.403483	8	8	1241.24	1241.24	10.2776	0.614502	7.46122e-06
blr1265	27376376	1377541	1377936	396	+	-	hypothetical protein	2	2	139.785	139.785	7.12707	-0.953726	1	1	225.893	225.893	7.81949	-0.652658	2	1	229.606	11.2003	3.48547	-2.71973	1	0	173.821	0	-	-	1	0	117.336	0	-	-	0.00117538
blr1266	27376377	1377969	1378415	447	+	-	hypothetical protein	5	5	412.788	412.788	8.68926	-0.201225	3	3	400.24	400.24	8.64472	-0.246942	4	2	481.237	253.022	7.98312	-0.51392	6	4	672.278	573.896	9.16464	0.0765637	6	4	463.277	338.795	8.40427	-0.292221	0.000493005
blr1267	27376378	1378696	1380477	1782	+	-	hypothetical protein	6	6	594.345	594.345	9.21516	0.0520986	7	7	539.633	539.633	9.07583	-0.0349882	7	6	695.663	691.93	9.43448	0.197882	11	9	626.615	623.396	9.28401	0.134534	8	7	559.961	524.229	9.03405	0.0126109	6.54329e-14
blr1268	27376379	1380672	1381301	630	+	-	hypothetical protein	2	2	275.31	275.31	8.10491	-0.482701	0	0	0	0	-	-	0	0	0	0	-	-	0	0	0	0	-	-	0	0	0	0	-	-	2.18232e-05
blr1269	27376380	1381787	1382659	873	+	-	hypothetical protein	1	1	4.22717	4.22717	2.07969	-3.38502	0	0	0	0	-	-	4	2	154.957	114.312	6.83684	-1.0761	1	1	65.3406	65.3406	6.02991	-1.44589	3	1	55.8529	11.8277	3.56409	-2.635	3.47594e-07
bll1270	27376381	1382703	1383392	690	-	-	hypothetical protein	4	3	454.605	427.864	8.74101	-0.176297	2	2	226.875	226.875	7.82575	-0.64958	7	6	665.298	607.446	9.24661	0.105744	5	4	616.1	578.229	9.1755	0.0818343	5	4	519.188	458.082	8.83946	-0.0815762	7.85245e-06
bll1271	27376382	1383533	1384453	921	-	mdcH	malonyl CoA-ACP transacylase	4	2	168.288	52.0892	5.70291	-1.63973	4	2	327.802	230.676	7.84972	-0.637797	7	5	409.34	207.078	7.69403	-0.655699	7	5	279.92	230.787	7.85042	-0.561721	9	7	424.47	281.838	8.13872	-0.420753	1.53441e-07
bll1272	27376383	1384453	1385301	849	-	mdcB	2-(5''-triphosphoribosyl)-3'-dephosphocoenzyme-A synthase	2	1	404.24	373.814	8.54618	-0.270147	3	2	105.363	79.0226	6.30419	-1.39764	1	1	347.407	347.407	8.44048	-0.289611	1	1	408.006	408.006	8.67245	-0.162484	1	1	472.292	472.292	8.88354	-0.0602442	5.23163e-07
bll1273	27376384	1385298	1385945	648	-	mdcG	phosphoribosyl-dephospho-CoA transferase	2	2	427.121	427.121	8.7385	-0.177505	3	3	569.438	569.438	9.1534	0.00314408	4	4	711.841	711.841	9.47541	0.217956	4	4	644.23	644.23	9.33143	0.157568	5	5	665.266	665.266	9.37779	0.178987	1.60599e-05
bll1274	27376385	1385938	1386678	741	-	mdcE	malonate decarboxylase subunit gamma	4	4	438.257	438.257	8.77563	-0.159618	4	4	316.89	316.89	8.30784	-0.412567	5	5	1110.33	1110.33	10.1168	0.5325	7	7	1042.46	1042.46	10.0258	0.494791	6	6	1106.64	1106.64	10.112	0.534353	3.29367e-06
bll1275	27376386	1386665	1387579	915	-	mdcD	malonate decarboxylase subunit beta	2	2	129.06	129.06	7.0119	-1.0092	1	1	97.7634	97.7634	6.61122	-1.24669	1	1	218.13	218.13	7.76905	-0.618908	1	1	295.686	295.686	8.20792	-0.38809	1	1	268.954	268.954	8.07121	-0.45343	1.69955e-07
bll1276	27376387	1387904	1389550	1647	-	mdcA	malonate decarboxylase subunit alpha	17	12	820.072	259.913	8.02189	-0.522694	13	10	970.845	319.089	8.31781	-0.407662	15	10	508.971	206.012	7.68659	-0.65935	18	12	579.299	202.194	7.65959	-0.654399	21	12	630.763	249.728	7.96421	-0.505222	6.52528e-13
blr1277	27376388	1389744	1390178	435	+	mdcL	malonate carrier protein	6	6	1128.31	1128.31	10.1399	0.497564	7	7	2467.68	2467.68	11.2689	1.04324	10	9	3772.57	3583.94	11.8073	1.36161	8	7	3352.29	3075.37	11.5865	1.25281	9	8	3313.28	3102.28	11.5991	1.25417	0.000604831
blr1278	27376389	1390175	1390939	765	+	mdcM	malonate transporter	5	4	728.417	308.733	8.27022	-0.403075	5	4	891.612	657.747	9.36139	0.105402	8	6	1014.62	429.037	8.74496	-0.140285	8	6	1291.77	641.511	9.32533	0.154604	8	6	1187.78	744.235	9.53962	0.257316	2.18834e-06
blr1279	27376390	1390940	1391659	720	+	-	transcriptional regulator	6	5	2224.44	2173.19	11.0856	0.953082	4	3	3090.5	2919.66	11.5116	1.16253	5	4	1386.04	1235.11	10.2704	0.60786	7	6	1467.22	1286.64	10.3294	0.64225	7	6	1503.02	1340.09	10.3881	0.668014	4.7103e-06
blr1280	27376391	1391758	1393203	1446	+	-	isopenicillin N epimerase	7	6	714.585	385.366	8.59008	-0.248996	8	7	255.184	239.718	7.9052	-0.610523	15	13	733.085	538.311	9.0723	0.0202537	15	13	767.591	621.037	9.27853	0.131877	14	12	789.452	659.927	9.36616	0.17336	2.00312e-11
bll1281	27376392	1393296	1393733	438	-	-	hypothetical protein	1	1	733.009	733.009	9.51769	0.197826	1	1	1506.21	1506.21	10.5567	0.693071	1	1	394.926	394.926	8.62544	-0.198903	1	1	608.242	608.242	9.2485	0.117291	1	1	466.248	466.248	8.86495	-0.0692381	0.000574696
blr1282	27376393	1393736	1394404	669	+	-	hypothetical protein	4	4	121.356	121.356	6.9231	-1.05197	4	4	267.425	267.425	8.06299	-0.532946	8	8	454.139	454.139	8.82699	-0.100053	5	5	220.546	220.546	7.78494	-0.593523	9	9	383.286	383.286	8.58228	-0.206062	1.12299e-05
blr1283	27376394	1394424	1395134	711	+	-	hypothetical protein	4	4	519.033	519.033	9.01968	-0.0420608	3	3	802.062	802.062	9.64757	0.246102	6	6	1032.41	1032.41	10.0118	0.481022	7	7	724.745	724.745	9.50133	0.240082	8	8	726.936	726.936	9.50569	0.240893	5.4908e-06
blr1284	27376395	1395145	1396416	1272	+	-	hypothetical protein	11	8	623.757	429.377	8.7461	-0.173843	9	7	703.251	624.135	9.28572	0.0681982	19	16	1215.18	1155.9	10.1748	0.560963	19	15	1351.1	1264.42	10.3043	0.630043	21	16	1275.14	1193.06	10.2204	0.586858	3.88198e-10
bll1285	27376396	1396466	1396822	357	-	-	hypothetical protein	3	3	961.345	961.345	9.90891	0.386276	3	3	939.638	939.638	9.87596	0.358388	5	5	478.319	478.319	8.90183	-0.0633505	6	6	480.24	480.24	8.90761	-0.0482697	4	4	397.693	397.693	8.63551	-0.180294	0.00228413
bll1286	27376397	1396951	1397520	570	-	-	isochorismatase family protein	3	2	492.043	446.723	8.80324	-0.146321	5	5	882.765	882.765	9.78589	0.314103	5	5	1486.22	1486.22	10.5374	0.73881	7	6	1732.57	1714.68	10.7437	0.84348	6	5	1729.98	1683.19	10.717	0.827193	6.06499e-05
bll1287	27376398	1397664	1398011	348	-	-	hypothetical protein	3	3	2258.73	2258.73	11.1413	0.979912	5	5	2731.16	2731.16	11.4153	1.11519	5	5	955.888	955.888	9.9007	0.426531	5	5	1431.28	1431.28	10.4831	0.716896	7	7	1074.76	1074.76	10.0698	0.513936	0.00266261
blr1288	27376399	1398092	1399951	1860	+	-	long-chain-fatty-acid--CoA ligase	13	12	591.245	472.203	8.88326	-0.107774	13	12	763.481	631.225	9.30201	0.0762092	18	14	1025.37	997.947	9.96282	0.456998	16	13	928.091	910.101	9.82988	0.399652	18	14	887.141	854.295	9.73859	0.353626	1.73265e-14
blr1289	27376400	1400178	1401776	1599	+	-	myosin-cross-reactive antigen	8	8	200.787	200.787	7.64952	-0.702061	4	4	125.873	125.873	6.97582	-1.06744	7	7	273.22	273.22	8.09392	-0.459578	6	6	273.632	273.632	8.09609	-0.442403	6	6	303.862	303.862	8.24727	-0.368213	1.47819e-12
bll1290	27376401	1401818	1403674	1857	-	-	two-component sensor histidine kinase	11	8	1277.8	1098.95	10.1019	0.479243	11	8	885.142	800.843	9.64538	0.245022	16	12	1009.11	838.34	9.71139	0.333689	16	12	988.623	861.977	9.75151	0.361586	16	12	999.781	887.493	9.79359	0.380248	1.8235e-14
bll1291	27376402	1403816	1404601	786	-	-	hypothetical protein	13	12	2986.06	2943.81	11.5235	1.164	8	8	2759.86	2759.86	11.4304	1.1226	12	11	3213.63	3171.31	11.6309	1.27507	11	11	3497.29	3497.29	11.772	1.3429	12	11	3463.02	3371.79	11.7193	1.31234	1.53019e-06
bll1292	27376403	1404598	1405341	744	-	-	hypothetical protein	5	4	178.564	109.122	6.7698	-1.12582	3	2	75.1458	60.1166	5.90969	-1.5916	8	7	921.044	733.258	9.51818	0.23893	9	7	1148.33	890.912	9.79914	0.384721	10	9	1027.39	761.772	9.57322	0.27358	3.12956e-06
bll1293	27376404	1405341	1406159	819	-	gctA	glutaconate CoA transferase subunit A	8	7	608.295	558.73	9.12601	0.00915607	6	6	491.503	491.503	8.94106	-0.101251	9	8	620.078	541.553	9.08096	0.0245015	7	6	388.321	341.629	8.41629	-0.286893	8	7	578.895	513.757	9.00494	-0.00148056	8.72154e-07
bll1294	27376405	1406193	1407506	1314	-	-	hypothetical protein	8	8	381.951	381.951	8.57724	-0.255181	2	2	102.116	102.116	6.67406	-1.2158	4	4	524.88	524.88	9.03584	0.00237529	5	5	505.899	505.899	8.9827	-0.0117997	4	4	481.746	481.746	8.91213	-0.0464042	1.89808e-10
bll1295	27376406	1407522	1408586	1065	-	-	oxidoreductase	1	1	6.93018	6.93018	2.79289	-3.04148	0	0	0	0	-	-	1	1	16.6585	16.6585	4.05818	-2.43885	2	1	67.3252	67.0259	6.06665	-1.42805	3	3	34.7417	34.7417	5.1186	-1.88258	1.31993e-08
bll1296	27376407	1408871	1409308	438	-	-	hypothetical protein	5	5	3968.36	3968.36	11.9543	1.37155	5	5	3701.7	3701.7	11.854	1.33086	10	10	1863.24	1863.24	10.8636	0.898772	9	9	1816.72	1816.72	10.8271	0.883984	8	8	1946.19	1946.19	10.9264	0.928576	0.000574696
blr1297	27376408	1409365	1409994	630	+	-	hypothetical protein	1	0	76.1495	0	-	-	2	0	461.467	0	-	-	1	0	1510.12	0	-	-	2	0	835.124	0	-	-	3	0	1048.49	0	-	-	2.18232e-05
blr1298	27376409	1410051	1411265	1215	+	-	hypothetical protein	3	3	188.313	188.313	7.55699	-0.746634	5	5	460.152	460.152	8.84597	-0.148001	8	8	359.571	359.571	8.49013	-0.265261	6	6	316.574	316.574	8.3064	-0.340262	6	6	369.917	369.917	8.53106	-0.230854	1.02511e-09
bll1299	27376410	1411379	1411681	303	-	-	hypothetical protein	3	3	511.53	511.53	8.99867	-0.0521798	2	2	479.743	479.743	8.90612	-0.118428	5	4	600.159	585.521	9.19358	0.0797333	4	4	518.5	518.5	9.0182	0.00543976	3	3	393.787	393.787	8.62127	-0.187186	0.00573115
blr1300	27376411	1411706	1412356	651	+	-	hypothetical protein	8	7	1156.41	1014.7	9.98683	0.423812	6	6	1167.98	1167.98	10.1898	0.512684	7	5	391.752	333.841	8.38302	-0.317794	5	4	500.771	449.862	8.81334	-0.0940564	6	5	277.128	247.609	7.95192	-0.511171	1.52598e-05
blr1301	27376412	1412379	1413497	1119	+	-	hypothetical protein	10	9	1899.58	1883.09	10.8789	0.853509	12	11	2488.15	2448.18	11.2575	1.03761	10	10	1171.26	1171.26	10.1938	0.5703	20	20	1384.33	1384.33	10.435	0.693528	14	13	1334.14	1333.89	10.3814	0.664772	5.26054e-09
blr1302	27376413	1413714	1415822	2109	+	-	hypothetical protein	6	5	451.448	358.708	8.48667	-0.298811	4	4	201.472	201.472	7.65444	-0.733808	9	8	432.175	412.197	8.68719	-0.168618	11	10	494.101	459.952	8.84534	-0.0785139	13	12	567.386	554.331	9.1146	0.0515986	2.49157e-16
blr1303	27376414	1415783	1416196	414	+	-	hypothetical protein	0	0	0	0	-	-	1	1	621.205	621.205	9.27893	0.0648603	0	0	0	0	-	-	0	0	0	0	-	-	1	0	6.23524	0	-	-	0.000864974
blr1304	27376415	1416254	1417060	807	+	-	dehydrogenase	1	1	27.4373	27.4373	4.77807	-2.08523	2	2	96.9911	96.9911	6.59978	-1.25232	4	3	461.669	87.9369	6.4584	-1.2617	3	2	236.931	50.5453	5.65951	-1.62579	3	2	344.043	92.0529	6.52439	-1.20213	1.06998e-06
bll1305	27376416	1417221	1417991	771	-	-	hypothetical protein	3	2	234.534	172.311	7.42887	-0.808348	3	3	217.543	217.543	7.76515	-0.679373	2	2	336.532	336.532	8.3946	-0.312114	3	3	187.649	187.649	7.55189	-0.706706	3	3	271.941	271.941	8.08715	-0.445717	1.97571e-06
bll1306	27376417	1418131	1419708	1578	-	-	Na+/H+ antiporter	15	14	1618.32	1555.17	10.6029	0.720549	15	13	2097.45	2005.34	10.9696	0.89608	20	19	1909.89	1900.05	10.8918	0.912614	15	15	2074	2074	11.0182	0.976784	15	14	2114.44	2112.63	11.0448	0.985877	2.11397e-12
blr1307	27376418	1419731	1420543	813	+	-	hypothetical protein	3	2	512.923	508.384	8.98977	-0.0564669	4	3	852.724	825.217	9.68863	0.266288	9	7	1519.36	1377.51	10.4279	0.685066	7	5	1281.35	1095.56	10.0975	0.529603	9	7	1332.85	1275	10.3163	0.633241	9.66016e-07
blr1308	27376419	1420774	1422150	1377	+	-	hypothetical protein	5	4	359.116	332.317	8.37641	-0.35192	3	3	519.701	519.701	9.02154	-0.0616823	8	6	586.222	571.728	9.15918	0.0628663	5	3	560.512	485.53	8.92342	-0.0405941	9	5	569.893	506.572	8.98462	-0.0113154	6.48942e-11
blr1309	27376420	1422454	1424364	1911	+	acs	acetyl-coenzyme A synthetase	18	16	2124.2	2062.41	11.0101	0.916722	19	18	1655.9	1644.19	10.6832	0.755243	26	23	1906.65	1868.36	10.8676	0.900714	35	32	1813.48	1768.46	10.7883	0.865117	31	29	1959.72	1929.1	10.9137	0.922417	7.26748e-15
bsr1310	27376421	1424541	1424810	270	+	-	hypothetical protein	6	4	2391.88	369.032	8.5276	-0.279093	3	1	745.446	82.8274	6.37204	-1.36429	6	5	3868.58	3564.68	11.7996	1.3578	5	5	3145.42	3145.42	11.619	1.26859	6	5	3050.93	3019.06	11.5599	1.23518	0.0100553
blr1311	27376422	1424973	1425749	777	+	-	outer membrane protein	6	6	1211.11	1211.11	10.2421	0.546779	5	4	1093.7	978.578	9.93454	0.387189	8	7	4657.94	4589.44	12.1641	1.53659	6	5	3626.8	3570.2	11.8018	1.35735	8	6	3701.36	3686.96	11.8482	1.37474	1.78374e-06
bsl1312	27376423	1425819	1426064	246	-	-	hypothetical protein	1	1	165.014	165.014	7.36645	-0.838416	1	0	636.356	0	-	-	3	3	549.907	549.907	9.10304	0.0353334	3	2	316.082	265.56	8.0529	-0.463382	2	2	167.895	167.895	7.39142	-0.782469	0.0151342
bll1313	27376424	1426224	1426970	747	-	-	hypothetical protein	5	3	721.268	513.78	9.00501	-0.0491298	4	2	329.314	254.47	7.99135	-0.568166	1	0	26.7188	0	-	-	1	1	0.426603	0.426603	-1.22903	-4.97136	1	0	20.3501	0	-	-	2.97364e-06
blr1314	27376425	1427172	1428140	969	+	ispH	4-hydroxy-3-methylbut-2-enyl diphosphate reductase	0	0	0	0	-	-	0	0	0	0	-	-	0	0	0	0	-	-	0	0	0	0	-	-	2	2	0.887991	0.887991	-0.171383	-4.44307	6.77348e-08
blr1315	27376426	1428147	1429130	984	+	thrB	homoserine kinase	2	1	33.753	7.50066	2.90702	-2.9865	2	1	79.5446	22.727	4.50634	-2.28155	2	0	171.283	0	-	-	3	1	162.899	0.323854	-1.62658	-5.16444	3	2	104.06	0.874455	-0.193544	-4.4538	5.24606e-08
blr1316	27376427	1429127	1429591	465	+	rnhA	ribonuclease H	0	0	0	0	-	-	0	0	0	0	-	-	0	0	0	0	-	-	0	0	0	0	-	-	0	0	0	0	-	-	0.000362808
bll1317	27376428	1429711	1430196	486	-	-	peroxiredoxin	4	4	736.546	736.546	9.52463	0.201171	4	4	1173.39	1173.39	10.1965	0.515961	7	7	1683.78	1683.78	10.7175	0.827115	6	6	1469.43	1469.43	10.521	0.73533	6	6	1712.66	1712.66	10.742	0.839316	0.000253693
bll1318	27376429	1430305	1430859	555	-	-	hypothetical protein	5	4	511.991	498.692	8.96201	-0.0698429	3	3	705.152	705.152	9.46179	0.154764	9	6	1326.6	643.321	9.32939	0.146344	8	5	1165.02	445.567	8.7995	-0.100777	7	5	1062.01	482.17	8.9134	-0.0457904	7.83084e-05
bll1319	27376430	1430875	1432560	1686	-	fadD	long-chain-fatty-acid--CoA ligase	19	17	1037.49	838.312	9.71134	0.291109	15	14	868.803	696.369	9.44371	0.145874	26	21	1340.33	1190.38	10.2172	0.581759	21	19	1397.74	1260.51	10.2998	0.627876	22	20	1217.54	1052.87	10.0401	0.499569	3.35781e-13
bll1320	27376431	1432754	1434217	1464	-	-	penicillin-binding protein	8	6	753.693	269.716	8.0753	-0.496966	10	7	962.359	351.337	8.45671	-0.339374	9	7	580.166	263.574	8.04207	-0.485009	8	6	452.976	120.373	6.91137	-1.01779	11	8	450.607	222.953	7.80059	-0.584418	1.47412e-11
bll1321	27376432	1434408	1436216	1809	-	chvA	cyclic beta-1,2-glucan ABc transporter	18	13	1185.23	840.472	9.71506	0.292897	17	12	1811.08	1162.06	10.1825	0.509077	26	21	2321.86	954.979	9.89932	0.425858	27	22	2830.88	1220.79	10.2536	0.605436	27	20	2517.81	1025.83	10.0026	0.481404	4.13081e-14
bll1322	27376433	1436302	1437531	1230	-	-	hypothetical protein	13	11	1896.17	1848.16	10.8519	0.840499	14	14	2090.89	2090.89	11.0299	0.925712	20	19	3104.72	3065.06	11.5817	1.25096	18	16	2839.55	2810.54	11.4566	1.18972	21	19	2983.87	2947.26	11.5252	1.21837	7.93948e-10
blr1323	27376434	1438130	1438534	405	+	his2	phosphoribosyl-ATP pyrophosphohydrolase	4	3	1239.22	993.198	9.95594	0.408929	4	3	1656.55	1104.36	10.109	0.47296	7	6	1007.53	700.89	9.45304	0.206986	6	5	1317.97	926.904	9.85628	0.41247	7	6	1762	1247.14	10.2844	0.617816	0.0010083
blr1324	27376435	1438601	1439182	582	+	-	hypothetical protein	7	7	551.646	551.646	9.1076	0.000288767	7	7	634.013	634.013	9.30837	0.0793361	3	3	102.881	102.881	6.68483	-1.15065	2	2	49.2792	49.2792	5.62291	-1.64356	4	4	63.5738	63.5738	5.99036	-1.46062	4.94365e-05
blr1325	27376436	1439311	1439841	531	+	-	hypothetical protein	4	4	535.132	535.132	9.06375	-0.0208334	2	2	273.751	273.751	8.09672	-0.516361	9	9	835.277	835.277	9.70611	0.331099	10	10	553.926	553.926	9.11355	0.0517481	11	11	616.855	616.855	9.26879	0.126228	0.000117862
blr1326	27376437	1439878	1441278	1401	+	aspA	aspartate ammonia-lyase	12	9	1554.1	1367.08	10.4169	0.630964	8	6	2130.99	1524.41	10.574	0.701592	10	8	1191.93	907.008	9.82497	0.389393	13	11	1071.11	896.423	9.80804	0.389041	12	10	1344.85	992.716	9.95524	0.458489	4.31163e-11
blr1327	27376438	1441529	1442497	969	+	-	hypothetical protein	7	4	597.916	396.072	8.62962	-0.229953	7	4	600.05	346.182	8.43539	-0.349858	6	3	1467	1242.71	10.2793	0.612201	8	5	1563.76	1236.21	10.2717	0.614236	7	5	1400.36	1051.38	10.0381	0.498582	6.77348e-08
blr1328	27376439	1442728	1443501	774	+	-	hypothetical protein	11	10	2326.72	2293.34	11.1632	0.990479	11	11	2831.54	2831.54	11.4674	1.14079	10	10	2624.52	2624.52	11.3578	1.14117	10	10	1895.98	1895.98	10.8887	0.913903	10	10	2490.6	2490.6	11.2823	1.10081	1.87727e-06
bll1329	27376440	1443925	1445487	1563	-	coaL	acyl-CoA synthetase	5	5	193.606	193.606	7.59698	-0.727369	5	5	279.006	279.006	8.12415	-0.502876	6	6	353.293	353.293	8.46472	-0.277723	8	8	543.15	543.15	9.08521	0.037983	6	6	418.212	418.212	8.70809	-0.145164	2.72946e-12
blr1330	27376441	1445488	1446561	1074	+	-	hypothetical protein	8	8	979.276	979.276	9.93557	0.399119	6	6	1249.35	1249.35	10.287	0.560454	13	9	1453.66	1288.47	10.3314	0.637786	11	8	1296.94	1140.28	10.1552	0.557635	11	8	1090.67	856.992	9.74314	0.355826	1.13231e-08
blr1331	27376442	1447200	1447835	636	+	-	hypothetical protein	8	8	794.928	794.928	9.63468	0.254181	6	5	773.576	720.832	9.49352	0.170364	7	5	554.415	449.808	8.81317	-0.106834	8	6	274.078	235.998	7.88263	-0.546075	7	6	368.448	297.194	8.21526	-0.383708	1.97027e-05
blr1332	27376443	1447883	1448662	780	+	-	hypothetical protein	3	2	496.774	473.118	8.88606	-0.106427	4	4	372.723	372.723	8.54196	-0.297463	9	8	841.573	804.612	9.65215	0.304635	7	6	880.435	796.273	9.63712	0.306031	8	7	794.274	778.83	9.60516	0.289044	1.69487e-06
bsl1333	27376444	1448666	1448872	207	-	-	hypothetical protein	3	3	837.899	837.899	9.71063	0.290767	4	3	1782.59	1728.57	10.7554	0.790739	3	3	867.78	867.78	9.76119	0.358109	4	4	1166.93	1166.93	10.1885	0.573821	4	4	635.995	635.995	9.31287	0.147566	0.0294104
bsl1334	27376445	1448962	1449243	282	-	-	hypothetical protein	1	1	1020.73	1020.73	9.99538	0.42793	1	1	674.074	674.074	9.39676	0.122794	5	2	1069.51	652.715	9.35031	0.156601	4	2	871.264	555.982	9.11889	0.0543437	5	3	1111.69	748.583	9.54802	0.261383	0.00819617
bll1335	27376446	1449850	1451775	1926	-	-	hypothetical protein	7	6	517.335	515.419	9.0096	-0.0469163	9	9	464.452	464.452	8.85939	-0.141403	11	10	464.027	454.816	8.82914	-0.0990001	14	12	504.978	501.007	8.96869	-0.018607	13	12	653.762	639.465	9.32072	0.151366	5.62867e-15
bll1336	27376447	1451772	1452449	678	-	-	two-component response regulator	5	4	1921.36	1888.71	10.8832	0.855579	4	3	2078.01	1995.55	10.9626	0.892612	10	8	1180.79	1089.2	10.0891	0.518911	9	7	1072.58	972.468	9.92551	0.446094	6	5	731.859	669.249	9.3864	0.183156	9.63358e-06
bll1337	27376448	1452556	1455303	2748	-	-	hypothetical protein	31	29	1904.25	1728.33	10.7552	0.793912	35	29	2469.9	2038.58	10.9934	0.907744	43	40	1400.16	1166.93	10.1885	0.567684	39	35	1500.59	1260.54	10.2998	0.627892	40	36	1407.07	1210.95	10.2419	0.597254	4.66448e-21
bll1338	27376449	1455583	1455978	396	-	-	hypothetical protein	3	3	1649.46	1649.46	10.6878	0.761455	3	3	1355.36	1355.36	10.4045	0.618219	6	6	2755.27	2755.27	11.428	1.17557	6	6	2477.76	2477.76	11.2748	1.10142	7	7	2768.98	2768.98	11.4351	1.1748	0.00117538
bll1339	27376450	1455975	1456277	303	-	-	hypothetical protein	3	3	1291	1291	10.3343	0.591174	3	3	590.452	590.452	9.20568	0.0288481	6	5	2810.5	2664.12	11.3794	1.15176	4	3	2734.48	2595.66	11.3419	1.13399	4	3	2701.61	2422.36	11.2422	1.08141	0.00573115
blr1340	27376451	1456691	1457233	543	+	-	hypothetical protein	1	1	47.5732	47.5732	5.57208	-1.70276	0	0	0	0	-	-	0	0	0	0	-	-	1	0	59.2743	0	-	-	3	3	1.58465	1.58465	0.664162	-4.03864	9.60707e-05
bll1341	27376452	1457352	1458437	1086	-	-	hypothetical protein	19	19	3462.65	3462.65	11.7577	1.27681	20	19	5117.22	5045.15	12.3007	1.55048	25	23	3830.87	3794.12	11.8895	1.40194	28	25	4059.11	3997.2	11.9648	1.43651	29	27	4314.99	4276.96	12.0624	1.4784	9.22958e-09
bll1342	27376453	1458531	1458938	408	-	-	hypothetical protein	4	4	217.078	217.078	7.76207	-0.647848	5	3	301.467	246.655	7.94635	-0.59029	5	4	804.445	538.108	9.07175	0.0199869	6	5	668.587	509.251	8.99223	-0.00717172	6	5	579.969	440.074	8.7816	-0.109583	0.000958064
blr1343	27376454	1459020	1459517	498	+	-	hypothetical protein	4	4	2193.44	2193.44	11.099	0.959529	4	3	1010.39	898.128	9.81078	0.326341	9	7	1402.74	1313.67	10.3594	0.651492	6	5	1307.33	1185.1	10.2108	0.584651	8	6	1158.8	1086.23	10.0851	0.521355	0.000206788
bll1344	27376455	1459665	1460213	549	-	-	transcriptional regulator	6	5	927.622	766.297	9.58176	0.228689	5	4	407.348	346.245	8.43565	-0.349729	6	5	1619.82	1421.89	10.4736	0.707499	4	3	1581.17	1474.95	10.5264	0.737955	6	5	1756.45	1567.33	10.6141	0.777392	8.67361e-05
blr1345	27376456	1460325	1460753	429	+	-	hypothetical protein	3	3	3045.16	3045.16	11.5723	1.18753	1	1	3987.88	3987.88	11.9614	1.38368	6	6	2646.72	2646.72	11.37	1.14713	5	4	2413.44	2377.79	11.2154	1.07256	5	4	2256.46	2245.09	11.1326	1.02834	0.000669923
blr1346	27376457	1460757	1461233	477	+	-	hypothetical protein	6	5	580.239	533.82	9.06021	-0.0225384	3	3	937.668	937.668	9.87293	0.3569	4	3	474.216	399.83	8.64324	-0.190171	3	2	499.721	340.719	8.41244	-0.288762	3	2	464.807	432.938	8.75802	-0.120999	0.00029573
blr1347	27376458	1461278	1461661	384	+	-	hypothetical protein	5	4	2402.55	2354.5	11.2012	1.00877	4	4	1310.35	1310.35	10.3557	0.594268	6	6	3690.32	3690.32	11.8495	1.38231	5	5	3078.01	3078.01	11.5878	1.25342	8	7	4117.08	4070.02	11.9908	1.44377	0.00144198
blr1348	27376459	1461658	1462380	723	+	-	hypothetical protein	11	10	2669.49	2592.92	11.3404	1.0758	8	7	2861.15	2737.43	11.4186	1.11682	17	15	3852.53	3729.84	11.8649	1.38985	14	12	4029.03	3995.09	11.964	1.43614	12	10	4086.51	3996.45	11.9645	1.43103	4.47562e-06
blr1349	27376460	1462403	1463128	726	+	-	hypothetical protein	3	2	203.324	60.9971	5.93067	-1.53003	1	0	92.4107	0	-	-	3	1	620.089	131.349	7.03726	-0.977802	6	3	420.946	24.1419	4.59346	-2.14353	4	2	446.43	68.7423	6.10313	-1.40604	4.25263e-06
bll1350	27376461	1463502	1464569	1068	-	-	hypothetical protein	6	6	1029.7	1029.7	10.008	0.43401	6	6	460.669	460.669	8.84759	-0.147204	7	7	506.656	506.656	8.98486	-0.0226271	11	10	425.792	425.493	8.73299	-0.133078	8	8	562.094	562.094	9.13467	0.0613109	1.25417e-08
bll1351	27376462	1464598	1465569	972	-	-	serine protease	7	5	698.58	630.24	9.29976	0.0928508	6	3	931.808	678.724	9.40668	0.12767	5	4	702.715	469.998	8.87651	-0.0757675	4	3	854.383	384.899	8.58833	-0.203334	5	4	676.036	363.248	8.50481	-0.243558	6.436e-08
blr1352	27376463	1465773	1467281	1509	+	-	aminobenzoyl-glutamate utilization protein	16	13	1337.71	1049.14	10.035	0.447008	14	11	1037.4	637.26	9.31574	0.082959	17	15	1102.22	1075.76	10.0711	0.510125	19	17	1121.58	1106.8	10.1122	0.536756	17	15	1273.49	1243.84	10.2806	0.615967	6.84855e-12
blr1353	27376464	1467463	1469334	1872	+	-	ABC transporter peptide-binding protein	12	10	747.133	380.466	8.57162	-0.257888	9	8	842.211	340.468	8.41138	-0.361664	12	10	1049.6	595.877	9.21887	0.0921392	17	15	954.656	510.182	8.99487	-0.00589157	14	13	966.489	474.358	8.88983	-0.0571962	1.4123e-14
blr1354	27376465	1469364	1470323	960	+	-	peptide ABC transporter permease	0	0	0	0	-	-	2	2	151.419	151.419	7.2424	-0.936381	3	3	150.154	150.154	7.2303	-0.883129	3	3	77.6764	77.6764	6.2794	-1.32472	4	4	118.911	118.911	6.89374	-1.02336	7.89584e-08
blr1355	27376466	1470289	1471206	918	+	-	peptide ABC transporter permease	3	3	64.3194	64.3194	6.00718	-1.49317	0	0	0	0	-	-	2	2	123.203	123.203	6.9449	-1.0231	4	3	135.731	117.68	6.87872	-1.03365	6	5	137.162	136.537	7.09315	-0.926841	1.61487e-07
blr1356	27376467	1471206	1472201	996	+	-	peptide ABC transporter ATP-binding protein	4	2	915.17	151.911	7.24708	-0.895915	2	1	550.103	22.4532	4.48885	-2.29014	5	3	1306.99	189.258	7.56421	-0.719367	6	5	1466.34	222.047	7.79472	-0.588771	6	4	1469.24	207.917	7.69986	-0.633175	4.27613e-08
blr1357	27376468	1472198	1473166	969	+	-	peptide ABC transporter ATP-binding protein	8	7	837.844	792.144	9.62962	0.251743	5	4	1027.01	1003.93	9.97144	0.40533	3	2	265.478	249.458	7.96265	-0.523956	6	4	645.238	623.204	9.28356	0.134318	8	6	533.091	466.195	8.86479	-0.0693171	6.77348e-08
bll1358	27376469	1473191	1474006	816	-	-	hydrolase	5	4	171.853	140.196	7.1313	-0.951685	2	2	54.8122	54.8122	5.77643	-1.65712	3	2	95.1202	84.2493	6.39659	-1.29201	5	4	274.933	249.158	7.96092	-0.508053	6	5	119.157	87.1711	6.44578	-1.24018	9.17886e-07
bll1359	27376470	1473925	1475130	1206	-	-	transcriptional regulator	2	2	15.2998	15.2998	3.93545	-2.49112	1	1	37.0869	37.0869	5.21284	-1.9342	2	2	66.1988	66.1988	6.04873	-1.46261	1	1	0.528478	0.528478	-0.920084	-4.82131	1	1	14.7454	14.7454	3.88219	-2.48103	1.19497e-09
blr1360	27376471	1475118	1476359	1242	+	-	hypothetical protein	9	8	511.059	469.461	8.87486	-0.11182	7	7	567.187	567.187	9.14768	0.000335011	7	7	564.235	564.235	9.14015	0.0535328	7	6	699.437	684.299	9.41848	0.199846	8	8	687.031	687.031	9.42423	0.201468	6.47157e-10
blr1361	27376472	1476744	1477214	471	+	-	hypothetical protein	3	3	415.259	415.259	8.69787	-0.197077	2	2	617.248	617.248	9.26971	0.0603281	4	4	673.302	673.302	9.39511	0.178573	5	4	679.293	678.617	9.40645	0.194004	4	4	874.47	874.47	9.77226	0.369925	0.000327556
bll1362	27376473	1477228	1479192	1965	-	-	hypothetical protein	5	5	214.095	214.095	7.74211	-0.657463	8	6	335.735	301.593	8.23646	-0.447661	12	7	511.247	304.717	8.25132	-0.382382	9	6	465.116	308.78	8.27043	-0.35773	13	10	556.418	401.112	8.64786	-0.174317	2.89643e-15
bsl1363	27376474	1479312	1479533	222	-	-	hypothetical protein	1	0	1579.19	0	-	-	1	0	604.416	0	-	-	1	0	2037.85	0	-	-	2	1	1245.98	67.4667	6.0761	-1.42346	3	2	1408.27	68.4753	6.09751	-1.40875	0.0227784
blr1364	27376475	1479994	1480995	1002	+	-	endo-1,3-1,4-beta-glycanase	12	11	1138.03	1031.23	10.0101	0.435042	8	7	323.622	301.303	8.23507	-0.448342	11	11	586.507	586.507	9.196	0.0809239	14	14	516.491	516.491	9.0126	0.00271964	13	13	579.94	579.94	9.17976	0.0831362	3.86064e-08
blr1365	27376476	1480998	1482461	1464	+	bgl	beta-glucosidase	8	8	1386.39	1386.39	10.4371	0.640713	9	9	1504.64	1504.64	10.5552	0.692332	9	9	645.302	645.302	9.33383	0.14852	12	12	573.349	573.349	9.16327	0.0758963	9	8	680.417	680.221	9.40986	0.194511	1.47412e-11
bll1366	27376477	1482473	1483075	603	-	-	hypothetical protein	7	6	2068.54	1481.03	10.5324	0.686599	6	5	1668.91	1502.02	10.5527	0.691095	6	6	820.129	820.129	9.67971	0.31815	6	6	726.129	726.129	9.50408	0.241419	8	8	942.752	942.752	9.88073	0.422427	3.45683e-05
bll1367	27376478	1483085	1483891	807	-	-	hypothetical protein	9	7	827.693	274.373	8.1	-0.485069	8	6	969.911	401.82	8.65041	-0.244146	11	10	3481.75	3358.09	11.7134	1.31556	9	8	3139.73	3050.49	11.5748	1.24712	10	9	3120.91	3062.27	11.5804	1.2451	1.06998e-06
bll1368	27376479	1483858	1484886	1029	-	-	hypothetical protein	8	7	684.987	681.401	9.41236	0.14709	8	8	869.325	869.325	9.76375	0.303221	13	13	1196.11	1196.11	10.2241	0.585159	13	13	1306.28	1306.28	10.3512	0.652864	14	14	1398.71	1398.71	10.4499	0.697908	2.43724e-08
bll1369	27376480	1484928	1486733	1806	-	-	flavin-containing monooxygenase	5	4	702.919	662.051	9.3708	0.127071	5	4	674.864	656.29	9.35819	0.10383	7	7	569.764	569.764	9.15422	0.060432	8	7	628.699	623.758	9.28484	0.134941	7	6	690.054	661.467	9.36953	0.174989	4.34742e-14
bll1370	27376481	1486873	1487958	1086	-	-	hypothetical protein	7	5	1213.12	1199.52	10.2282	0.5401	4	4	607.477	607.477	9.24669	0.0490096	8	7	1799.04	1758.2	10.7799	0.857716	7	5	1696.07	1680.51	10.7147	0.829376	10	9	2125.28	2076.15	11.0197	0.973716	9.22958e-09
bll1371	27376482	1487955	1488695	741	-	alkA	DNA-3-methyladenine glycosidase II	1	1	39.8415	39.8415	5.3162	-1.82601	3	3	90.54	90.54	6.50048	-1.30114	4	4	221.467	221.467	7.79095	-0.608168	4	4	384.471	384.471	8.58673	-0.204113	5	5	302.304	302.304	8.23986	-0.371802	3.29367e-06
blr1372	27376483	1488874	1489779	906	+	gltX	glutamyl-Q tRNA(Asp) synthetase	14	13	1959.21	1759.62	10.7811	0.806383	11	10	2344.95	1912.98	10.9016	0.862639	18	18	1099.04	1099.04	10.102	0.52527	22	22	1001.39	1001.39	9.96779	0.46663	21	21	1139.05	1139.05	10.1536	0.554511	1.98116e-07
blr1373	27376484	1489852	1491114	1263	+	-	two-component hybrid sensor and regulator	6	6	324.328	324.328	8.34131	-0.36883	6	6	380.691	380.691	8.57248	-0.28246	5	4	177.343	119.399	6.89965	-1.04529	7	6	161.229	117.831	6.88057	-1.03275	8	7	194.621	161.692	7.3371	-0.80876	4.52522e-10
bll1374	27376485	1491041	1491934	894	-	-	hypothetical protein	7	6	1366.33	1353.94	10.403	0.624254	12	9	1688.51	1538.42	10.5872	0.70808	8	8	1394.1	1394.1	10.4451	0.693535	11	10	1229.42	1223.72	10.2571	0.607117	7	7	1123.86	1123.86	10.1343	0.545136	2.43054e-07
blr1375	27376486	1492146	1492463	318	+	-	hypothetical protein	5	5	2042.44	2042.44	10.9961	0.909961	4	4	2531.7	2531.7	11.3059	1.0614	6	6	1338.96	1338.96	10.3869	0.664984	4	4	1533.24	1533.24	10.5824	0.765111	6	6	1903.12	1903.12	10.8942	0.912949	0.00443878
blr1376	27376487	1492466	1493038	573	+	-	hypothetical protein	3	1	173.89	6.44035	2.68714	-3.09242	1	0	97.5715	0	-	-	1	0	34.8323	0	-	-	1	0	83.4221	0	-	-	1	0	80.0897	0	-	-	5.76282e-05
blr1377	27376488	1493164	1493913	750	+	etfS	electron transfer flavoprotein subunit beta	0	0	0	0	-	-	1	0	44.7268	0	-	-	0	0	0	0	-	-	0	0	0	0	-	-	0	0	0	0	-	-	2.82548e-06
blr1378	27376489	1493913	1494857	945	+	etfL	electron transfer flavoprotein large subunit	0	0	0	0	-	-	2	2	130.157	130.157	7.02411	-1.0437	1	0	79.7888	0	-	-	1	0	52.9435	0	-	-	4	2	67.9872	0.607029	-0.720163	-4.70869	1.01948e-07
blr1379	27376490	1495065	1495946	882	+	hbdA	3-hydroxybutyryl-CoA dehydrogenase	5	4	560.661	527.189	9.04218	-0.0312252	4	3	469.073	354.974	8.47157	-0.332069	11	10	8717.26	8332.57	13.0245	1.95858	9	8	8938	8507.69	13.0546	1.96579	9	7	8212.78	7864.17	12.9411	1.90372	2.98184e-07
bll1380	27376491	1496312	1496977	666	-	tlpA	thioredoxin-like protein	4	2	376.79	149.608	7.22504	-0.906532	3	2	402.944	134.315	7.06947	-1.0214	0	0	0	0	-	-	1	0	12.9192	0	-	-	3	1	39.1903	0.430662	-1.21537	-4.94839	1.18187e-05
blr1381	27376492	1497002	1498480	1479	+	argH	argininosuccinate lyase	3	1	1127.81	32.4369	5.01956	-1.9689	1	0	1043.32	0	-	-	2	1	3282.26	2.99886	1.58442	-3.65208	2	0	2795.23	0	-	-	3	1	2932.79	0.193929	-2.3664	-5.50552	1.14171e-11
bsr1382	27376493	1498575	1498865	291	+	-	hypothetical protein	1	1	177.541	177.541	7.47201	-0.787567	2	2	268.975	268.975	8.07133	-0.528844	2	2	327.695	327.695	8.35621	-0.330941	2	2	295.675	295.675	8.20787	-0.388115	1	1	444.524	444.524	8.79612	-0.102558	0.00703111
blr1383	27376494	1498889	1500154	1266	+	lysA	diaminopimelate decarboxylase	0	0	0	0	-	-	0	0	0	0	-	-	0	0	0	0	-	-	1	0	0.251716	0	-	-	0	0	0	0	-	-	4.29976e-10
bll1384	27376495	1500370	1501440	1071	-	-	oxidoreductase	10	10	540.972	540.972	9.07941	-0.0132903	7	7	709.949	709.949	9.47157	0.159573	9	9	761.997	761.997	9.57364	0.266131	9	9	942.033	942.033	9.87963	0.423814	10	10	877.068	877.068	9.77654	0.371996	1.19168e-08
bll1385	27376496	1501521	1501904	384	-	pcaC	gamma carboxymuconolactone decarboxylase	2	2	269.086	269.086	8.07192	-0.498592	3	3	669.737	669.737	9.38745	0.118216	4	4	490.888	490.888	8.93925	-0.0449973	3	3	342.739	342.739	8.42097	-0.284621	3	3	328.649	328.649	8.3604	-0.313454	0.00144198
blr1386	27376497	1501887	1504031	2145	+	-	hypothetical protein	8	5	166.882	120.43	6.91205	-1.0573	5	2	119.897	20.8516	4.38209	-2.34263	9	5	392.872	145.776	7.18761	-0.904065	13	9	546.572	177.535	7.47196	-0.745525	11	7	329.878	94.8048	6.56689	-1.18156	1.34935e-16
blr1387	27376498	1504019	1505158	1140	+	-	hypothetical protein	2	0	74.4539	0	-	-	0	0	0	0	-	-	1	0	7.78126	0	-	-	2	2	0.559075	0.559075	-0.838887	-4.78188	1	0	0.251598	0	-	-	3.67842e-09
bll1388	27376499	1505368	1505742	375	-	-	two-component response regulator	3	3	1200.59	1200.59	10.2295	0.540714	2	2	536.721	536.721	9.06803	-0.0388254	4	4	2891.83	2891.83	11.4978	1.20979	2	2	3039.71	3039.71	11.5697	1.24464	3	3	3014.3	3014.3	11.5576	1.23408	0.00168092
bll1389	27376500	1505790	1506686	897	-	-	hypothetical protein	15	14	2217.48	2135.2	11.0602	0.940827	15	14	3041.62	3029.15	11.5647	1.18864	22	21	4277.09	4146.06	12.0175	1.4647	20	19	4600.32	4559.11	12.1545	1.52867	21	20	4784.19	4728.87	12.2073	1.54854	2.30944e-07
blr1390	27376501	1506797	1507507	711	+	ftsE	cell division ATP-binding protein	7	5	814.881	695.504	9.44191	0.161327	5	4	534.708	503.255	8.97515	-0.0844911	7	4	1584.49	230.811	7.85057	-0.578926	8	6	1666.42	188.694	7.5599	-0.702816	8	6	1542.62	116.181	6.86023	-1.03958	5.4908e-06
blr1391	27376502	1507500	1508468	969	+	FtsX	cell division protein	8	5	1412.91	457.006	8.83607	-0.130506	7	3	1846.31	542.352	9.08309	-0.0314223	8	4	276.921	50.3493	5.6539	-1.65625	9	4	346.626	114.117	6.83437	-1.05519	11	6	509.707	212.23	7.72948	-0.618836	6.77348e-08
blr1392	27376503	1508573	1509277	705	+	-	hypothetical protein	4	3	1900.12	1748.32	10.7718	0.801906	2	1	1078.52	999.215	9.96465	0.401992	3	2	1469	1170.17	10.1925	0.569643	2	1	1463.63	1116.48	10.1247	0.542859	2	1	1703.43	1274.22	10.3154	0.632815	6.08173e-06
blr1393	27376504	1509300	1510073	774	+	plsC	1-acylglycerol-3-phosphate O-acyltransferase	0	0	0	0	-	-	0	0	0	0	-	-	0	0	0	0	-	-	0	0	0	0	-	-	0	0	0	0	-	-	1.87727e-06
bll1394	27376505	1510070	1510690	621	-	chaC	cation transport protein	3	3	356.553	356.553	8.47797	-0.303	1	1	252.083	252.083	7.97776	-0.574849	4	4	489.242	489.242	8.9344	-0.0473739	4	4	321.751	321.751	8.3298	-0.328896	3	3	465.565	465.565	8.86284	-0.0702623	2.54393e-05
blr1395	27376506	1510792	1511976	1185	+	-	hypothetical protein	6	3	884.432	476.472	8.89625	-0.101518	6	4	1490.89	1094.58	10.0962	0.466647	12	8	2816.52	1931.33	10.9154	0.924168	10	5	2799.75	1835.93	10.8423	0.891353	11	6	2736.54	1928.84	10.9135	0.922323	1.70894e-09
bll1396	27376507	1512095	1513030	936	-	tyrC	cyclohexadienyl dehydrogenase	0	0	0	0	-	-	0	0	0	0	-	-	0	0	0	0	-	-	0	0	0	0	-	-	3	3	0.919299	0.919299	-0.121395	-4.41887	1.1884e-07
bll1397	27376508	1513027	1514124	1098	-	hisC	histidinol-phosphate aminotransferase	9	7	1458.65	1146.08	10.1625	0.508428	8	7	1435.9	1364.61	10.4143	0.623047	11	9	3643.59	1638	10.6777	0.80761	9	6	3391.63	1436.93	10.4888	0.719656	11	6	3426.96	1589.27	10.6341	0.787101	7.52315e-09
bll1398	27376509	1514157	1515005	849	-	-	hypothetical protein	3	0	395.547	0	-	-	1	0	65.8521	0	-	-	3	0	342.183	0	-	-	4	1	399.748	0.37535	-1.41369	-5.06104	3	0	394.928	0	-	-	5.23163e-07
blr1399	27376510	1515380	1516582	1203	+	metX	homoserine O-acetyltransferase	2	1	73.6224	24.5408	4.61711	-2.16276	1	1	9.29484	9.29484	3.21643	-2.91572	1	0	25.8082	0	-	-	1	0	24.9004	0	-	-	2	1	7.39107	0.238422	-2.06841	-5.36128	1.25763e-09
blr1400	27376511	1516575	1517246	672	+	-	hypothetical protein	1	1	115.323	115.323	6.84953	-1.08741	1	1	83.1971	83.1971	6.37846	-1.36113	0	0	0	0	-	-	0	0	0	0	-	-	0	0	0	0	-	-	1.06704e-05
bll1401	27376512	1517303	1518166	864	-	-	hypothetical protein	6	6	982.378	982.378	9.94013	0.401317	7	7	724.739	724.739	9.50132	0.174198	11	10	744.353	734.086	9.51981	0.239728	11	10	891.84	872.661	9.76928	0.370217	12	10	634.393	627.753	9.29405	0.138458	4.0519e-07
blr1402	27376513	1518382	1519167	786	+	-	hypothetical protein	5	5	197.193	197.193	7.62346	-0.714613	4	4	327.2	327.2	8.35403	-0.389859	3	3	90.2864	90.2864	6.49644	-1.24304	6	6	305.699	305.699	8.25597	-0.364757	5	5	222.961	222.961	7.80065	-0.58439	1.53019e-06
bll1403	27376514	1519275	1520063	789	-	-	hypothetical protein	14	11	912.057	523.848	9.033	-0.0356432	10	8	1544.75	1176.27	10.2	0.517703	14	13	1104.61	1098.99	10.102	0.52524	16	14	1435.04	1391.42	10.4423	0.697104	17	16	1052.77	1052.4	10.0395	0.499261	1.45395e-06
blr1404	27376515	1520303	1522942	2640	+	clpB	ATP-dependent protease ATP-binding subunit	37	32	1185.38	1083.33	10.0813	0.469298	32	28	1325.71	1262.18	10.3017	0.567698	55	47	1761.53	1593.52	10.638	0.788133	52	44	1582.5	1444.41	10.4963	0.723294	51	43	1659.87	1502.66	10.5533	0.747969	2.93661e-20
bsl1405	27376516	1523018	1523284	267	-	-	hypothetical protein	3	3	7491.22	7491.22	12.871	1.81309	4	4	10386	10386	13.3424	2.06261	5	5	18422.4	18422.4	14.1692	2.51995	8	8	18884	18884	14.2049	2.52447	8	8	19564	19564	14.2559	2.54013	0.0105825
bll1406	27376517	1523374	1525197	1824	-	-	hypothetical protein	17	16	2927.58	2919.48	11.5115	1.15824	16	16	3169.37	3169.37	11.63	1.22074	25	23	3714.34	3653.55	11.8351	1.37522	26	24	2991.75	2913.65	11.5086	1.21496	23	22	3205.82	3167.61	11.6292	1.26872	3.19932e-14
bll1407	27376518	1525160	1527319	2160	-	-	hypothetical protein	7	2	714.146	109.343	6.77272	-1.12441	7	1	962.868	310.603	8.27893	-0.426782	6	1	1452.77	27.7207	4.79289	-2.07852	7	1	1435.5	48.8336	5.6098	-1.64993	9	3	1388.03	14.7394	3.88161	-2.48131	1.04507e-16
blr1408	27376519	1534361	1534951	591	+	-	hypothetical protein	5	4	1579.78	1448.65	10.5005	0.671242	7	6	1929.84	1873.08	10.8712	0.847686	9	9	1962.5	1962.5	10.9385	0.935495	9	9	2173.01	2173.01	11.0855	1.00946	6	6	2160.62	2160.62	11.0772	1.00156	4.24093e-05
blr1409	27376520	1535051	1535851	801	+	-	dehydrogenase	12	12	3349.39	3349.39	11.7097	1.2537	10	10	2861.73	2861.73	11.4827	1.14831	17	17	4310.73	4310.73	12.0737	1.49226	14	14	4515.52	4515.52	12.1407	1.52194	14	14	4444.83	4444.83	12.1179	1.50528	1.18513e-06
blr1410	27376521	1536103	1537605	1503	+	glpK	glycerol kinase	10	7	513.159	316.734	8.30713	-0.385294	11	8	394.298	126.473	6.98268	-1.06407	28	22	1453.36	1146.45	10.163	0.555156	25	22	1250.52	976.372	9.93129	0.448901	23	19	1498.61	1186.41	10.2124	0.582953	7.5856e-12
blr1411	27376522	1537848	1538441	594	+	-	hypothetical protein	0	0	0	0	-	-	0	0	0	0	-	-	4	2	552.548	93.3358	6.54436	-1.21954	5	4	930.266	73.4985	6.19964	-1.36346	3	2	925.65	108.644	6.76347	-1.08641	4.02963e-05
bll1412	27376523	1538879	1539304	426	-	-	hypothetical protein	1	1	17.3255	17.3255	4.11482	-2.40471	0	0	0	0	-	-	2	2	322.758	322.758	8.33431	-0.341683	4	4	134.65	134.65	7.07307	-0.939255	3	3	359.536	359.536	8.48999	-0.250729	0.000705051
bll1413	27376524	1539321	1540304	984	-	-	threonine dehydratase	5	5	131.261	131.261	7.0363	-0.997447	2	1	227.27	11.3635	3.50634	-2.77319	5	4	169.029	135.223	7.0792	-0.957235	2	1	117.883	95.8608	6.58287	-1.17733	4	3	171.976	108.724	6.76452	-1.0859	5.24606e-08
blr1414	27376525	1540332	1540634	303	+	-	transcriptional regulator	1	0	304.482	0	-	-	1	0	369.033	0	-	-	2	0	1134.45	0	-	-	3	1	980.207	1.05172	0.0727566	-4.33912	4	2	1221.12	1.89321	0.920834	-3.91441	0.00573115
blr1415	27376526	1540766	1541395	630	+	-	glutathione S-transferase	2	1	123.011	52.7189	5.72025	-1.63138	1	0	17.7487	0	-	-	0	0	0	0	-	-	2	1	48.0538	0.505829	-0.983277	-4.852	2	0	14.5687	0	-	-	2.18232e-05
bll1416	27376527	1541412	1542419	1008	-	-	hypothetical protein	5	5	662.647	662.647	9.3721	0.127696	5	5	510.276	510.276	8.99513	-0.0746642	7	7	833.822	833.822	9.7036	0.329866	6	6	680.657	680.657	9.41078	0.196107	7	7	690.021	690.021	9.4305	0.2045	3.48553e-08
bll1417	27376528	1542778	1543566	789	-	-	hypothetical protein	3	3	332.082	332.082	8.3754	-0.35241	2	2	382.643	382.643	8.57986	-0.278831	4	4	59.0252	59.0252	5.88326	-1.54377	2	2	28.2726	28.2726	4.82133	-2.03286	3	3	41.0783	41.0783	5.36031	-1.76558	1.45395e-06
bll1418	27376529	1544163	1548020	3858	-	metH	B12-dependent methionine synthase	4	1	78.4361	0.956538	-0.0641061	-4.41768	2	1	139.119	2.89831	1.53521	-3.74227	2	0	31.0403	0	-	-	2	0	47.1648	0	-	-	4	1	59.773	0.148689	-2.74963	-5.69101	2.86036e-29
bll1419	27376530	1548027	1548950	924	-	metF	5,10-methylenetetrahydrofolate reductase	2	1	35.9447	19.9693	4.31971	-2.30602	0	0	0	0	-	-	0	0	0	0	-	-	0	0	0	0	-	-	1	1	0.310413	0.310413	-1.68774	-5.17703	1.45796e-07
blr1420	27376531	1549323	1550336	1014	+	-	flavin dependent oxidoreductase	8	7	971.712	487.676	8.92978	-0.0853668	7	6	1069.65	330.819	8.3699	-0.382055	12	10	1924.6	734.846	9.5213	0.24046	12	11	1603.73	784.739	9.61607	0.295808	13	10	1683.02	665.006	9.37722	0.178715	3.14686e-08
bll1421	27376532	1550428	1551288	861	-	pheA	prephenate dehydratase	6	6	1165.82	1165.82	10.1871	0.520291	8	8	1519.46	1519.46	10.5693	0.699285	0	0	0	0	-	-	1	0	28.4992	0	-	-	2	1	4.99688	0.333126	-1.58586	-5.12772	4.26436e-07
bll1422	27376533	1551310	1552050	741	-	kdsB	3-deoxy-manno-octulosonate cytidylyltransferase	0	0	0	0	-	-	0	0	0	0	-	-	0	0	0	0	-	-	0	0	0	0	-	-	0	0	0	0	-	-	3.29367e-06
blr1423	27376534	1552271	1552825	555	+	cycM	cytochrome c	9	8	1655.66	1070.53	10.0641	0.461033	4	3	624.563	483.533	8.91747	-0.112847	6	5	759.199	707.253	9.46608	0.213381	5	5	447.29	447.29	8.80507	-0.0980737	9	9	659.947	659.947	9.36621	0.173382	7.83084e-05
blr1424	27376535	1553036	1554952	1917	+	-	ABC transporter substrate-binding protein	16	16	962.526	962.526	9.91068	0.38713	15	14	1230.74	1189.91	10.2166	0.525881	4	4	30.0778	30.0778	4.91063	-2.02078	5	5	38.0678	38.0678	5.2505	-1.82443	6	6	30.3728	30.3728	4.92471	-1.97642	6.56134e-15
blr1425	27376536	1554811	1556853	2043	+	-	ABC transporter substrate-binding protein	10	8	1428.8	462.419	8.85306	-0.122323	5	3	1264.3	147.776	7.20726	-0.953655	6	5	220.355	107.464	6.74771	-1.11981	9	7	136.485	59.2734	5.88931	-1.51418	6	5	174.648	91.9569	6.52289	-1.20286	7.66966e-16
blr1426	27376537	1556856	1557965	1110	+	-	ABC transporter permease	2	1	46.5446	19.9477	4.31815	-2.30677	2	2	70.5152	70.5152	6.13986	-1.47844	0	0	0	0	-	-	0	0	0	0	-	-	0	0	0	0	-	-	6.13221e-09
blr1427	27376538	1557923	1559143	1221	+	-	ABC transporter permease	3	3	63.4699	63.4699	5.988	-1.50241	2	2	73.2625	73.2625	6.195	-1.45133	0	0	0	0	-	-	1	1	6.26383	6.26383	2.64705	-3.08886	1	1	0.234907	0.234907	-2.08984	-5.37166	9.25505e-10
blr1428	27376539	1559193	1560785	1593	+	-	ABC transporter ATP-binding protein	1	1	11.5829	11.5829	3.53393	-2.68452	1	1	7.01927	7.01927	2.81132	-3.11489	2	0	75.1749	0	-	-	1	0	67.0152	0	-	-	2	1	30.2486	0.180051	-2.47352	-5.55737	1.63727e-12
blr1429	27376540	1561569	1561955	387	+	-	hypothetical protein	1	0	47.6786	0	-	-	3	2	577.865	144.466	7.17459	-0.96972	2	1	252.137	143.26	7.16249	-0.916386	1	1	379.607	379.607	8.56836	-0.213034	2	1	166.756	60.0323	5.90767	-1.50064	0.00137014
bll1430	27376541	1562072	1562926	855	-	-	hypothetical protein	8	6	902.079	608.58	9.2493	0.0685463	8	7	863.148	627.744	9.29403	0.0722875	13	9	2119.1	1652.22	10.6902	0.813728	8	6	2654.86	2025.71	10.9842	0.960279	10	8	2502.89	1887.32	10.8821	0.907125	4.7233e-07
bll1431	27376542	1562919	1564292	1374	-	-	aminopeptidase	10	7	692.943	628.483	9.29573	0.0909103	10	8	895.186	846.358	9.72512	0.28423	15	14	1020.06	1003.92	9.97143	0.461219	14	12	1162.2	1159.42	10.1792	0.5693	17	15	1335.37	1324.93	10.3717	0.660068	6.8297e-11
bsr1432	27376543	1564497	1564700	204	+	-	hypothetical protein	1	1	705.503	705.503	9.46251	0.171247	0	0	0	0	-	-	3	3	358.739	358.739	8.48679	-0.2669	3	3	981.011	981.011	9.93813	0.452222	3	3	964.506	964.506	9.91365	0.438358	0.0309526
blr1433	27376544	1564904	1565719	816	+	-	hypothetical protein	6	6	140.196	140.196	7.1313	-0.951685	1	1	95.9214	95.9214	6.58378	-1.26019	4	4	168.499	168.499	7.39659	-0.801573	4	4	80.8397	80.8397	6.33699	-1.29675	5	5	329.352	329.352	8.36349	-0.311961	9.17886e-07
bll1434	27376545	1565782	1566756	975	-	ctpI	pilus assemble protein	1	0	3.78495	0	-	-	2	1	183.494	126.152	6.97902	-1.06587	2	1	106.903	72.7847	6.18556	-1.39551	2	1	150.348	63.4077	5.98659	-1.46693	2	1	77.6623	45.0089	5.49214	-1.70177	6.11534e-08
bll1435	27376546	1566766	1567788	1023	-	ctpH	pilus assembly protein	0	0	0	0	-	-	4	3	120.233	87.4424	6.45026	-1.32583	2	1	45.5238	23.8458	4.57566	-2.18506	3	2	56.3829	26.1667	4.70966	-2.0871	1	0	0.841118	0	-	-	2.69954e-08
bll1436	27376547	1567760	1569223	1464	-	ctpG	pilus assembly protein	4	4	95.7871	95.7871	6.58176	-1.2164	3	3	221.495	221.495	7.79113	-0.666602	3	2	104.521	83.3137	6.38048	-1.29991	3	2	80.5388	38.0927	5.25144	-1.82397	3	2	119.509	65.6319	6.03633	-1.43837	1.47412e-11
bll1437	27376548	1569245	1570513	1269	-	ctpF	pilus assembly protein	2	2	273.357	273.357	8.09464	-0.487647	4	3	687.291	625.611	9.28912	0.069873	2	1	50.6794	40.194	5.32891	-1.81564	1	1	11.8027	11.8027	3.56104	-2.64495	2	2	42.266	42.266	5.40143	-1.74568	4.08553e-10
bll1438	27376549	1570510	1571244	735	-	ctpE	pilus assembly protein	2	2	170.709	170.709	7.41539	-0.814839	0	0	0	0	-	-	0	0	0	0	-	-	0	0	0	0	-	-	1	0	0.390233	0	-	-	3.64813e-06
bll1439	27376550	1571265	1572755	1491	-	ctpD	pilus assembly protein	1	1	32.1759	32.1759	5.00791	-1.97452	0	0	0	0	-	-	0	0	0	0	-	-	1	1	0.213731	0.213731	-2.22613	-5.45563	0	0	0	0	-	-	9.3062e-12
bll1440	27376551	1572752	1573561	810	-	ctpC	pilus assembly protein	2	1	141.235	41.0036	5.35768	-1.80603	0	0	0	0	-	-	2	2	24.6407	24.6407	4.62297	-2.16186	2	2	35.8015	35.8015	5.16195	-1.86744	3	3	64.4462	64.4462	6.01002	-1.4511	1.01667e-06
bll1441	27376552	1573680	1574204	525	-	ctpB	pilus assembly protein prepilin peptidase subunit	4	3	393.634	302.255	8.23962	-0.417812	7	5	809.342	681.551	9.41268	0.130618	6	5	1275.68	1060.25	10.0502	0.499849	7	6	976.655	701.686	9.45468	0.217427	6	5	850.63	720.058	9.49197	0.234254	0.000130546
bsl1442	27376553	1574544	1574708	165	-	ctpA	pilus assembly protein pilin subunit	0	0	0	0	-	-	0	0	0	0	-	-	0	0	0	0	-	-	0	0	0	0	-	-	1	0	1.73831	0	-	-	0.0601507
blr1443	27376554	1574974	1575801	828	+	-	hypothetical protein	8	7	904.753	891.382	9.7999	0.333767	7	7	823.772	823.772	9.6861	0.265045	7	5	1015.09	902.598	9.81794	0.385944	10	8	1126.51	1005.28	9.97338	0.469346	10	8	1221.41	1106.41	10.1117	0.534206	7.4818e-07
blr1444	27376555	1575956	1576453	498	+	-	hypothetical protein	8	8	1007.8	1007.8	9.97699	0.419071	5	5	920.581	920.581	9.8464	0.343855	11	10	2248.83	2204.3	11.1061	1.01771	10	9	2204.47	2066.25	11.0128	0.974162	10	9	2272.11	2091.84	11.0306	0.978971	0.000206788
bsl1445	27376556	1576581	1576793	213	-	cspA	cold shock protein	6	6	3465.09	3465.09	11.7587	1.2773	3	3	1837.37	1837.37	10.8434	0.834034	6	6	1863.67	1863.67	10.8639	0.898935	4	4	1629.27	1629.27	10.67	0.807678	3	3	1494.7	1494.7	10.5456	0.74426	0.0265528
bsl1446	27376557	1577070	1577360	291	-	infA	translation initiation factor IF-1	1	1	152.178	152.178	7.24962	-0.894692	2	2	115.275	115.275	6.84894	-1.12982	1	0	45.7249	0	-	-	1	0	21.9019	0	-	-	1	0	0.98564	0	-	-	0.00703111
bll1447	27376558	1577384	1578976	1593	-	rhlE	dead-box ATP-dependent RNA helicase	13	9	972.966	403.086	8.65494	-0.217753	12	8	610.676	217.597	7.76552	-0.679195	17	11	772.631	219.956	7.78107	-0.61301	20	12	969.621	199.845	7.64274	-0.662583	20	13	836.697	230.825	7.85066	-0.560185	1.63727e-12
blr1448	27376559	1579342	1580784	1443	+	-	ABC transporter substrate-binding protein	17	16	887.417	877.187	9.77674	0.322611	13	12	759.394	689.654	9.42973	0.139001	22	22	2034.78	2034.78	10.9907	0.961086	21	20	1841.37	1836.07	10.8424	0.891405	21	20	1557.94	1512.82	10.563	0.752673	2.10815e-11
blr1449	27376560	1580872	1582479	1608	+	-	ABC transporter permease	4	3	325.887	289.167	8.17576	-0.448574	5	3	194.706	111.261	6.7978	-1.15497	12	11	554.415	536.486	9.0674	0.0178502	11	9	435.995	386.053	8.59266	-0.201235	16	14	597.187	504.791	8.97954	-0.0137743	1.26807e-12
blr1450	27376561	1582476	1583645	1170	+	-	ABC transporter permease	2	2	441.577	441.577	8.78652	-0.154373	5	5	391.837	391.837	8.61411	-0.261991	5	5	655.821	655.821	9.35716	0.159959	7	7	656.683	656.683	9.35905	0.170983	6	6	873.701	873.701	9.771	0.369311	2.2065e-09
blr1451	27376562	1583651	1584412	762	+	-	ABC transporter ATP-binding protein	1	1	48.4294	48.4294	5.59781	-1.69036	1	0	44.0224	0	-	-	1	1	23.2825	23.2825	4.54117	-2.20197	1	1	18.8192	18.8192	4.23414	-2.31805	1	1	47.4271	47.4271	5.56764	-1.66523	2.30309e-06
blr1452	27376563	1584416	1585111	696	+	-	ABC transporter ATP-binding protein	1	1	95.4394	95.4394	6.57651	-1.21892	1	1	112.46	112.46	6.81326	-1.14736	0	0	0	0	-	-	1	0	0.457863	0	-	-	1	1	3.70889	3.70889	1.89099	-3.44483	7.08947e-06
blr1453	27376564	1585144	1585974	831	+	ureD	urease accessory protein	3	3	355.266	355.266	8.47275	-0.305513	2	2	215.291	215.291	7.75015	-0.686752	6	6	402.968	402.968	8.65452	-0.184639	4	4	406.106	406.106	8.66571	-0.165754	6	6	451.113	451.113	8.81735	-0.0922815	7.10904e-07
blr1454	27376565	1585999	1586301	303	+	ureA	urease subunit gamma	0	0	0	0	-	-	0	0	0	0	-	-	0	0	0	0	-	-	3	3	6.31035	6.31035	2.65772	-3.08367	0	0	0	0	-	-	0.00573115
blr1455	27376566	1586414	1586719	306	+	ureB	urease subunit beta	0	0	0	0	-	-	1	1	438.498	438.498	8.77643	-0.18219	1	1	144.945	144.945	7.17936	-0.908111	2	2	218.697	218.697	7.77279	-0.599423	1	1	102.168	102.168	6.6748	-1.12933	0.0054456
blr1456	27376567	1586723	1587262	540	+	-	hypothetical protein	0	0	0	0	-	-	1	1	165.655	165.655	7.37204	-0.872647	1	1	45.1745	45.1745	5.49744	-1.73299	1	1	70.226	70.226	6.13393	-1.39537	1	1	92.9513	92.9513	6.5384	-1.19535	0.000101108
blr1457	27376568	1587297	1589015	1719	+	ureC	urease subunit alpha	3	1	225.412	19.3211	4.2721	-2.32895	5	2	227.667	78.0572	6.28646	-1.40636	3	1	189.643	11.6108	3.53739	-2.69427	3	1	182.416	14.0891	3.8165	-2.52088	4	1	135.819	6.84099	2.77421	-3.01733	1.91383e-13
bsr1458	27376569	1589137	1589436	300	+	-	hypothetical protein	2	0	787.269	0	-	-	1	0	335.451	0	-	-	2	2	214.374	214.374	7.74398	-0.631199	2	2	654.341	654.341	9.3539	0.168479	4	3	393.901	392.945	8.61818	-0.188682	0.00603166
blr1459	27376570	1590100	1590828	729	+	ureF	urease accessory protein	3	3	592.274	592.274	9.21012	0.0496729	2	2	920.304	920.304	9.84597	0.343641	6	6	228.154	228.154	7.83387	-0.587118	5	5	246.545	246.545	7.94571	-0.515441	6	6	443.019	443.019	8.79122	-0.104926	4.04075e-06
blr1460	27376571	1590988	1591611	624	+	ureG	urease accessory protein	3	2	845.699	408.065	8.67265	-0.209223	1	1	53.7581	53.7581	5.74841	-1.67089	4	4	444.243	444.243	8.7952	-0.115643	5	4	492.308	370.252	8.53237	-0.230517	5	4	482.172	444.021	8.79448	-0.103347	2.41718e-05
blr1461	27376572	1591910	1593568	1659	+	-	hypothetical protein	2	1	86.7526	2.22443	1.15343	-3.8312	1	0	101.1	0	-	-	0	0	0	0	-	-	2	2	0.384174	0.384174	-1.38017	-5.04476	3	3	1.55599	1.55599	0.637834	-4.05139	5.31884e-13
bll1462	27376573	1593581	1593940	360	-	-	hypothetical protein	2	1	71.7563	20.5018	4.35768	-2.28773	2	1	124.241	93.1808	6.54196	-1.28075	1	1	135.524	135.524	7.0824	-0.955664	1	1	93.8313	93.8313	6.552	-1.19233	2	2	250.969	250.969	7.97136	-0.501761	0.00217032
bll1463	27376574	1594050	1594679	630	-	-	transcriptional regulator	3	3	679.488	679.488	9.4083	0.145137	2	2	408.221	408.221	8.6732	-0.232938	3	3	1122.91	1122.91	10.133	0.540474	4	4	1145.2	1145.2	10.1614	0.560651	4	4	1295.25	1295.25	10.339	0.644246	2.18232e-05
bll1464	27376575	1594743	1596044	1302	-	-	hypothetical protein	4	4	206.908	206.908	7.69284	-0.681194	5	5	334.935	334.935	8.38774	-0.373284	8	8	228.238	228.238	7.8344	-0.586858	9	7	168.392	167.903	7.39148	-0.784613	12	7	231.307	218.751	7.77314	-0.597704	2.32861e-10
bll1465	27376576	1596142	1596621	480	-	-	hypothetical protein	5	5	261.398	261.398	8.0301	-0.518736	3	3	582.38	582.38	9.18582	0.0190838	6	6	1330.6	1330.6	10.3779	0.660548	6	6	811.951	811.951	9.66525	0.319693	6	6	656.701	656.701	9.35909	0.169938	0.000280995
bll1466	27376577	1596673	1597125	453	-	-	hypothetical protein	3	3	301.417	301.417	8.23562	-0.419741	4	4	493.673	493.673	8.94741	-0.098126	7	5	2535.87	1551.87	10.5998	0.769394	7	5	2688.67	1278.91	10.3207	0.638028	8	7	3063.22	1698.77	10.7303	0.833626	0.000445102
bll1467	27376578	1597122	1598270	1149	-	-	hypothetical protein	11	6	1281.5	475.342	8.89282	-0.103169	13	7	1868.48	437.925	8.77454	-0.183117	12	8	1395.45	963.109	9.91155	0.431856	11	7	1175.12	730.256	9.51226	0.245391	12	8	995.262	713.683	9.47914	0.228044	3.15554e-09
blr1468	27376579	1598430	1599248	819	+	-	hypothetical protein	9	7	2198.87	838.095	9.71097	0.29093	10	8	3044.59	1201.45	10.2306	0.532725	10	9	3054.36	2060.61	11.0089	0.970012	9	7	3234.97	1755.62	10.7778	0.860011	10	8	3540.96	2265.15	11.1454	1.03456	8.72154e-07
blr1469	27376580	1599266	1599916	651	+	-	hypothetical protein	5	5	2080.41	2080.41	11.0227	0.922762	6	5	1580.21	1477.15	10.5286	0.679254	8	8	1039	1039	10.021	0.485519	7	7	1262.94	1262.94	10.3026	0.629224	6	6	1271.53	1271.53	10.3123	0.631341	1.52598e-05
bll1470	27376581	1600280	1602373	2094	-	-	methyl accepting chemotaxis protein	16	13	673.211	606.242	9.24375	0.065872	12	11	485.928	464.569	8.85975	-0.141225	14	12	885.369	768.873	9.5866	0.272488	19	16	919.95	822.705	9.68423	0.328912	15	12	639.389	553.233	9.11174	0.0502151	3.217e-16
bll1471	27376582	1602636	1604816	2181	-	-	methyl accepting chemotaxis protein	13	12	510.994	499.15	8.96333	-0.069206	11	9	451.164	358.881	8.48736	-0.324307	15	14	550.093	543.993	9.08744	0.0276817	17	16	504.528	495.469	8.95265	-0.0263955	14	14	562.464	562.464	9.13562	0.0617701	7.30764e-17
bsr1472	27376583	1605002	1605157	156	+	-	hypothetical protein	0	0	0	0	-	-	0	0	0	0	-	-	0	0	0	0	-	-	0	0	0	0	-	-	0	0	0	0	-	-	0.0701176
bsl1473	27376584	1605233	1605439	207	-	-	hypothetical protein	0	0	0	0	-	-	0	0	0	0	-	-	2	1	203.553	32.14	5.0063	-1.97386	1	0	64.6582	0	-	-	3	2	66.5093	2.77122	1.47052	-3.64834	0.0294104
bll1474	27376585	1605564	1607729	2166	-	glcB	malate synthase G	21	19	2403.99	2090.5	11.0296	0.926124	17	16	2111.41	1553.87	10.6017	0.715169	25	23	1374.01	1138.52	10.1529	0.550243	17	16	1223.93	931.3	9.8631	0.415786	19	18	1390.94	1066.51	10.0587	0.508558	9.4353e-17
bll1475	27376586	1608127	1610043	1917	-	nodQ	NodQ bifunctional enzyme	13	10	1335.99	1203.16	10.2326	0.542201	14	10	1569.05	1178.25	10.2024	0.518893	19	15	1221.62	968.274	9.91927	0.435641	17	13	1329.88	1115.27	10.1232	0.542097	23	19	1301.54	1072.47	10.0667	0.512453	6.56134e-15
bll1476	27376587	1610064	1610858	795	-	cysD	sulfate adenylyltransferase	8	7	942.309	919.099	9.84408	0.355047	9	7	801.706	717.316	9.48647	0.166895	14	12	990.276	884.274	9.78835	0.371432	10	8	1067.85	1001.71	9.96825	0.466855	11	8	1096.78	957.514	9.90315	0.433277	1.31268e-06
blr1477	27376588	1611104	1612528	1425	+	-	trifunctional enzyme subunit	11	9	3099.87	2947.08	11.5251	1.16477	9	7	3711.54	3578.14	11.805	1.30678	15	13	6360.4	6162.76	12.5894	1.74515	12	10	6487.28	6315.98	12.6248	1.75706	15	13	6247.67	6120.66	12.5795	1.72869	2.86468e-11
blr1478	27376589	1612525	1612833	309	+	-	hypothetical protein	2	1	597.14	11.9428	3.57807	-2.66326	2	1	1085.6	217.12	7.76235	-0.680752	0	0	0	0	-	-	1	1	103.13	103.13	6.68832	-1.12612	2	2	1.85645	1.85645	0.892545	-3.9281	0.00517428
blr1479	27376590	1612862	1614517	1656	+	-	ferredoxin-nitrite reductase	10	8	430.092	285.242	8.15604	-0.458071	5	2	330.859	128.292	7.00329	-1.05394	13	12	503.526	412.463	8.68812	-0.16816	11	10	529.196	513.224	9.00345	-0.0017262	13	12	488.081	441.663	8.7868	-0.107066	5.59774e-13
blr1480	27376591	1614504	1615019	516	+	-	hypothetical protein	3	3	650.813	650.813	9.3461	0.115173	5	5	260.039	260.039	8.02259	-0.552809	6	6	704.837	704.837	9.46115	0.21096	6	6	909.699	909.699	9.82925	0.399342	8	8	499.714	499.714	8.96496	-0.0208336	0.000152178
blr1481	27376592	1615016	1615747	732	+	cysH	phosphoadenosine phosphosulfate reductase	9	8	1204.9	1033.49	10.0133	0.436566	8	7	1588.66	1497	10.5479	0.688722	8	6	1454.2	1223.95	10.2573	0.601439	11	9	1431.41	1253.79	10.2921	0.62413	10	8	1385.52	1282.86	10.3251	0.637535	3.83943e-06
blr1482	27376593	1615860	1616873	1014	+	-	sulfate ABC transporter substrate-binding protein	5	3	917.122	149.214	7.22124	-0.908362	4	3	1025.54	187.464	7.55047	-0.78492	8	6	446.156	271.193	8.08318	-0.464847	8	6	422.382	264.618	8.04777	-0.465874	7	5	405.623	196.023	7.61488	-0.674309	3.14686e-08
blr1483	27376594	1616911	1617750	840	+	-	sulfate ABC transporter permease	9	7	632.627	294.347	8.20138	-0.436236	4	3	359.412	79.8692	6.31957	-1.39008	13	9	1515.4	1092.99	10.0941	0.521365	11	7	1367.26	747.363	9.54567	0.261615	12	8	1332.69	832.806	9.70184	0.335836	6.09851e-07
blr1484	27376595	1617762	1618673	912	+	-	sulfate ABC transporter permease	9	7	1108.72	635.286	9.31126	0.0983921	5	3	1385.45	551.728	9.10781	-0.0192655	7	5	1692.42	688.155	9.42659	0.194012	9	7	1718.46	1009.48	9.9794	0.472266	8	6	1746.72	862.665	9.75266	0.360434	1.78866e-07
blr1485	27376596	1618663	1619697	1035	+	-	sulfate ABC transporter ATP-binding protein	16	13	2620.66	2342.55	11.1939	1.00523	10	8	1609.73	1436.87	10.4887	0.659645	25	19	2110.53	1769.84	10.7894	0.862386	22	18	2154.96	1892.02	10.8857	0.912439	20	16	2094.76	1927.11	10.9122	0.921694	2.20043e-08
blr1486	27376597	1619715	1620410	696	+	-	hypothetical protein	12	8	1914.09	1240.71	10.277	0.563561	8	5	980.005	562.298	9.13519	-0.00580606	12	8	1102.46	837.995	9.7108	0.333397	12	8	1342	944.113	9.88282	0.42536	12	8	963.9	781.34	9.60981	0.291291	7.08947e-06
blr1487	27376598	1620489	1621667	1179	+	-	hypothetical protein	6	6	353.695	353.695	8.46636	-0.308592	2	2	161.229	161.229	7.33297	-0.891856	5	4	370.55	280.264	8.13064	-0.441568	7	6	305.969	232.72	7.86245	-0.555876	6	5	370.508	298.742	8.22275	-0.38008	1.89286e-09
blr1488	27376599	1621669	1622457	789	+	bdhA	3-hydroxybutyrate dehydrogenase	8	6	547.234	477.076	8.89808	-0.100638	7	6	864.491	850.319	9.73186	0.287542	10	8	829.163	767.327	9.5837	0.271063	9	8	841.311	677.33	9.40372	0.192674	8	7	926.989	862.645	9.75262	0.360417	1.45395e-06
bll1489	27376600	1622585	1623409	825	-	-	hypothetical protein	7	5	2366.28	2196.3	11.1009	0.960434	4	1	2195.68	1992.37	10.9603	0.891481	7	5	706.963	258.055	8.01153	-0.499983	7	4	542.323	268.457	8.06855	-0.45578	8	6	641.784	400.854	8.64693	-0.174766	7.87412e-07
bll1490	27376601	1623598	1624992	1395	-	-	hypothetical protein	10	7	412.681	177.241	7.46957	-0.788742	9	5	705.368	601.166	9.23162	0.0416029	14	10	861.628	570.709	9.15661	0.061605	19	14	927.691	637.573	9.31645	0.15029	15	10	1002.33	696.184	9.44332	0.210709	4.77565e-11
bll1491	27376602	1625212	1626054	843	-	-	hypothetical protein	2	2	223.258	223.258	7.80257	-0.628339	4	3	318.34	305.076	8.25302	-0.439516	0	0	0	0	-	-	1	1	0.378022	0.378022	-1.40346	-5.05607	0	0	0	0	-	-	5.79466e-07
blr1492	27376603	1626197	1626841	645	+	-	hypothetical protein	4	2	1579.11	120.15	6.90869	-1.05891	4	3	1213.52	364.055	8.50801	-0.314153	5	4	2093.88	2069.82	11.0153	0.973166	2	1	2846.81	2754.42	11.4275	1.17559	6	3	1885.9	1784.96	10.8017	0.868188	1.69021e-05
bll1493	27376604	1627004	1627891	888	-	tfdA	alpha-ketoglutarate-dependent 2,4-dichlorophenoxyacetate dioxygenase	7	6	187.01	153.763	7.26457	-0.887491	2	2	201.472	201.472	7.65444	-0.733808	10	9	479.494	424.552	8.7298	-0.147721	9	8	673.59	649.905	9.34409	0.163713	9	9	463.5	463.5	8.85643	-0.0733655	2.69212e-07
bll1494	27376605	1627990	1628739	750	-	bdhA	d-beta-hydroxybutyrate dehydrogenase	4	3	1136.62	925.041	9.85337	0.359525	5	4	1088.35	819.991	9.67946	0.261782	6	4	564.764	292.731	8.19343	-0.410774	5	3	851.068	308.475	8.26901	-0.358422	7	5	687.988	260.051	8.02265	-0.476935	2.82548e-06
blr1495	27376606	1628869	1629606	738	+	-	oxidoreductase	5	4	270.024	200.017	7.64398	-0.704729	4	3	257.573	151.513	7.2433	-0.935938	5	4	426.704	249.412	7.96238	-0.524088	6	5	476.281	266.424	8.05758	-0.461107	5	4	382.428	274.773	8.1021	-0.438482	3.46637e-06
blr1496	27376607	1629679	1630053	375	+	-	hypothetical protein	4	3	757.746	610.133	9.25298	0.0703183	2	1	894.535	387.632	8.59854	-0.269644	6	6	756.961	756.961	9.56408	0.26144	2	2	998.507	998.507	9.96363	0.464608	2	2	855.109	855.109	9.73997	0.354291	0.00168092
bll1497	27376608	1630122	1631831	1710	-	-	hypothetical protein	5	2	271.919	181.279	7.50207	-0.773089	3	2	287.716	163.475	7.35293	-0.882042	4	2	115.422	79.1095	6.30578	-1.33655	6	3	165.3	122.624	6.93809	-1.00481	10	6	154.313	93.762	6.55093	-1.18929	2.23096e-13
bll1498	27376609	1632013	1633560	1548	-	-	transglycosylase	23	18	1899.99	1573.39	10.6197	0.728643	19	17	1235.19	1191.85	10.219	0.527032	23	19	1502.79	1355.24	10.4043	0.67353	28	22	1605.71	1333.36	10.3809	0.667242	23	18	1562.88	1367.59	10.4174	0.682197	3.52416e-12
blr1499	27376610	1633599	1634474	876	+	exoN	UTP-glucose-1-phosphate uridylyltransferase	1	0	88.4666	0	-	-	1	0	408.464	0	-	-	1	0	260.752	0	-	-	2	0	360.144	0	-	-	1	0	207.585	0	-	-	3.30275e-07
bll1500	27376611	1634608	1636104	1497	-	-	hypothetical protein	9	7	1673.83	971.267	9.92372	0.393413	7	5	858.981	552.736	9.11045	-0.0179716	18	15	1896.19	1282.89	10.3252	0.634716	16	12	2175.15	1431.79	10.4836	0.717147	17	14	2066.76	1237.34	10.273	0.612304	8.40197e-12
blr1501	27376612	1636195	1636524	330	+	-	hypothetical protein	0	0	0	0	-	-	0	0	0	0	-	-	1	1	268.807	268.807	8.07043	-0.4711	2	2	253.972	253.972	7.98853	-0.494644	2	2	162.532	162.532	7.34458	-0.80514	0.0036181
bll1502	27376613	1636567	1639401	2835	-	-	hypothetical protein	1	0	7.81021	0	-	-	1	1	3.94416	3.94416	1.97972	-3.52374	0	0	0	0	-	-	1	1	0.112407	0.112407	-3.1532	-5.90588	5	5	0.505857	0.505857	-0.983197	-4.83601	1.05957e-21
bll1503	27376614	1639583	1640581	999	-	qor	quinone oxidoreductase	21	20	7066.65	6918.89	12.7563	1.75786	21	19	6749.31	6693.35	12.7085	1.75099	28	27	8484.38	8342.31	13.0262	1.95941	31	30	8291.86	8203.5	13.002	1.94027	27	26	8411.41	8344.51	13.0266	1.94512	4.06308e-08
bsr1504	27376615	1640695	1640886	192	+	-	hypothetical protein	1	1	38.4409	38.4409	5.26457	-1.85088	1	1	465.904	465.904	8.86389	-0.13919	2	2	277.207	277.207	8.11482	-0.449327	1	1	248.963	248.963	7.95979	-0.508603	1	1	228.561	228.561	7.83643	-0.56707	0.0379734
bsr1505	27376616	1641140	1641394	255	+	-	hypothetical protein	2	1	1316.94	86.8311	6.44014	-1.28461	1	0	219.249	0	-	-	0	0	0	0	-	-	0	0	0	0	-	-	0	0	0	0	-	-	0.0129829
blr1506	27376617	1641458	1641967	510	+	-	hypothetical protein	0	0	0	0	-	-	0	0	0	0	-	-	0	0	0	0	-	-	0	0	0	0	-	-	0	0	0	0	-	-	0.000168556
bsl1507	27376618	1642176	1642403	228	-	rpmE	50S ribosomal protein L31	0	0	0	0	-	-	1	1	98.085	98.085	6.61596	-1.24437	0	0	0	0	-	-	0	0	0	0	-	-	0	0	0	0	-	-	0.0205652
blr1508	27376619	1642572	1644455	1884	+	-	HlyB/MsbA family ABC transporter	20	15	1471.04	1138.05	10.1523	0.503537	22	16	1210.76	783.431	9.61366	0.229431	32	26	1536.12	1195.94	10.2239	0.585053	32	25	1656.62	1305.64	10.3505	0.652523	27	22	1584.82	1349.76	10.3985	0.673036	1.15118e-14
bll1509	27376620	1644652	1645098	447	-	-	acetyltransferase	3	1	569.647	41.2788	5.36733	-1.80138	4	1	900.539	50.0299	5.64472	-1.72187	5	1	1612.39	223.254	7.80254	-0.60248	4	1	1925.58	461.968	8.85165	-0.0754494	5	2	1749.8	223.939	7.80696	-0.581336	0.000493005
bll1510	27376621	1645098	1646126	1029	-	motB	hypothetical protein	9	8	1118.93	1101	10.1046	0.480539	7	5	1434.39	1380.05	10.4305	0.631027	8	6	1092.67	1056.03	10.0444	0.497024	12	10	840.812	694.328	9.43947	0.210041	13	11	992.306	921.228	9.84741	0.4063	2.43724e-08
bll1511	27376622	1646131	1647162	1032	-	-	hypothetical protein	18	16	779.545	740.21	9.53179	0.20462	8	8	400.894	400.894	8.64708	-0.245783	14	13	945.514	926.174	9.85514	0.404188	18	17	893.333	838.677	9.71197	0.342385	20	19	947.177	937.727	9.87302	0.418695	2.31581e-08
blr1512	27376623	1647104	1648525	1422	+	-	cyclopropane-fatty-acyl-phospholipid synthase	25	23	3215.41	3103.82	11.5998	1.20078	19	17	2492.68	2154.56	11.0732	0.94699	32	30	5559.74	5461.49	12.4151	1.65968	31	28	5281.18	5203.86	12.3454	1.62135	28	26	5150.07	5098.24	12.3158	1.60106	3.01489e-11
blr1513	27376624	1648639	1649280	642	+	-	hypothetical protein	6	6	1092.15	1092.15	10.093	0.474931	4	4	627.011	627.011	9.29235	0.0714584	6	6	797.943	797.943	9.64014	0.298745	7	7	976.369	976.369	9.93128	0.448899	8	8	751.9	751.9	9.5544	0.264471	1.77883e-05
bsr1514	27376625	1649318	1649542	225	+	-	hypothetical protein	3	3	852.875	852.875	9.73619	0.303078	1	1	944.232	944.232	9.883	0.361847	3	3	1685.42	1685.42	10.7189	0.827804	3	3	1099.07	1099.07	10.1021	0.531842	2	2	1045.3	1045.3	10.0297	0.494534	0.0216435
blr1515	27376626	1649701	1650894	1194	+	acrA	RND multidrug efflux membrane permease	4	4	176.171	176.171	7.46083	-0.792951	1	1	28.0947	28.0947	4.81223	-2.13116	1	1	3.71467	3.71467	1.89323	-3.50062	0	0	0	0	-	-	3	2	0.720656	0.480437	-1.05758	-4.87201	1.46602e-09
blr1516	27376627	1650901	1654053	3153	+	acrB	RND multidrug efflux transporter	12	11	120.553	110.019	6.78161	-1.12013	8	8	170.226	170.226	7.4113	-0.853341	1	1	18.9904	18.9904	4.2472	-2.34615	4	4	21.4268	21.4268	4.42134	-2.22713	5	5	6.73161	6.73161	2.75095	-3.02858	4.7032e-24
bll1517	27376628	1654184	1654975	792	-	suhB	extragenic suppressor protein	1	0	358.781	0	-	-	1	0	56.4732	0	-	-	0	0	0	0	-	-	2	2	0.804728	0.804728	-0.313426	-4.52668	1	1	0.362148	0.362148	-1.46535	-5.06938	1.38151e-06
bll1518	27376629	1655073	1656131	1059	-	-	hypothetical protein	1	1	59.2403	59.2403	5.88851	-1.55033	3	2	179.498	105.587	6.72229	-1.19209	1	0	12.5646	0	-	-	1	1	0.300918	0.300918	-1.73256	-5.21591	2	1	8.39609	0.270842	-1.88448	-5.27226	1.46198e-08
bll1519	27376630	1656140	1656700	561	-	-	thiamine-phosphate pyrophosphorylase	5	4	322.328	263.125	8.0396	-0.514161	5	4	857.064	418.566	8.70931	-0.215186	7	6	877.576	687.83	9.42591	0.193678	7	6	1082.69	660.635	9.36771	0.175187	9	8	1051.68	722.932	9.49772	0.237036	7.06997e-05
bll1520	27376631	1656830	1657855	1026	-	-	fructose bisphosphate aldolase	17	15	4107.55	4017.63	11.9721	1.38012	10	10	3836.21	3836.21	11.9055	1.35618	15	14	5507.4	5487.95	12.4221	1.6631	15	14	5154.98	5147.21	12.3296	1.61368	16	15	5184.59	5114.42	12.3204	1.60327	2.56504e-08
bll1521	27376632	1658095	1659162	1068	-	-	fructose-1,6-bisphosphate aldolase	17	14	2612.25	1748.41	10.7718	0.801941	14	11	2617.44	1549.52	10.5976	0.71318	15	11	1922.8	1382.92	10.4335	0.687839	14	11	2088.38	1367.79	10.4176	0.685102	13	10	2235.22	1398.12	10.4493	0.697614	1.25417e-08
bll1522	27376633	1659217	1660413	1197	-	pgk	phosphoglycerate kinase	12	8	1291.77	789.242	9.62432	0.249193	14	10	1737.51	1120.97	10.1305	0.483547	9	4	915.224	124.13	6.9557	-1.0178	8	4	773.919	51.1154	5.67569	-1.61793	8	4	911.262	36.4217	5.18673	-1.8496	1.39298e-09
bll1523	27376634	1660553	1661560	1008	-	gapA	glyceraldehyde-3-phosphate dehydrogenase	5	5	201.357	201.357	7.65361	-0.700091	6	6	310.603	310.603	8.27893	-0.426782	1	1	17.6005	17.6005	4.13754	-2.39993	2	2	27.8206	27.8206	4.79808	-2.04416	1	1	21.3409	21.3409	4.41555	-2.22287	3.48553e-08
bll1524	27376635	1661709	1663724	2016	-	tktA	transketolase	21	19	3589.64	3487.14	11.7678	1.28171	20	16	4060.02	3754.96	11.8746	1.34099	4	4	20.9006	20.9006	4.38547	-2.27834	5	5	1.26457	1.26457	0.338651	-4.20998	5	4	0.853634	0.711362	-0.491344	-4.59794	1.21489e-15
bsr1525	27376636	1664121	1664411	291	+	-	hypothetical protein	2	1	1610.55	1407.65	10.4591	0.651287	2	2	499.526	499.526	8.96442	-0.0897663	2	2	381.041	381.041	8.5738	-0.224226	2	2	378.903	378.903	8.56568	-0.214335	2	2	451.423	451.423	8.81834	-0.0918025	0.00703111
blr1526	27376637	1664408	1664791	384	+	-	hypothetical protein	4	4	509.341	509.341	8.99249	-0.0551593	3	2	757.094	727.975	9.50774	0.177357	5	2	271.432	98.1776	6.61732	-1.18376	5	3	386.722	289.627	8.17805	-0.402598	5	3	342.841	266.654	8.05883	-0.459426	0.00144198
blr1527	27376638	1665296	1666030	735	+	-	5-formyltetrahydrofolate cyclo-ligase	4	4	793.294	793.294	9.63171	0.252751	4	4	791.086	791.086	9.62769	0.236328	4	4	319.826	319.826	8.32114	-0.34814	3	3	231.092	231.092	7.85232	-0.560796	5	5	359.404	359.404	8.48946	-0.250985	3.64813e-06
blr1528	27376639	1666023	1666832	810	+	-	hypothetical protein	2	2	132.123	132.123	7.04573	-0.992903	1	0	41.4137	0	-	-	0	0	0	0	-	-	0	0	0	0	-	-	0	0	0	0	-	-	1.01667e-06
bll1529	27376640	1667040	1668383	1344	-	-	alcohol dehydrogenase	11	9	1339.94	1320.72	10.3671	0.606988	6	6	757.094	757.094	9.56433	0.205176	17	14	1202.88	1140.18	10.155	0.551273	12	10	1238.65	1145.23	10.1614	0.560671	12	10	922.779	861.317	9.7504	0.359342	1.13857e-10
bll1530	27376641	1668380	1670560	2181	-	-	aldehyde dehydrogenase	10	8	631.128	390.86	8.61051	-0.239159	7	5	635.731	256.343	8.00193	-0.562963	9	7	1179.5	599.917	9.22862	0.0969196	13	10	1068.23	457.041	8.83618	-0.0829619	9	7	1209.09	476.457	8.8962	-0.0541129	7.30764e-17
bll1531	27376642	1670557	1671132	576	-	-	oxidoreductase	1	0	313.934	0	-	-	1	0	38.8253	0	-	-	0	0	0	0	-	-	0	0	0	0	-	-	0	0	0	0	-	-	5.47569e-05
bll1532	27376643	1671727	1673151	1425	-	-	chemotaxis protein	13	13	1561.59	1561.59	10.6088	0.72341	15	15	1820.46	1820.46	10.8301	0.827476	18	17	2334.38	2309.48	11.1734	1.05069	15	14	2212.37	2209.91	11.1098	1.02126	15	14	2370.85	2350.52	11.1988	1.06039	2.86468e-11
bll1533	27376644	1673271	1675112	1842	-	-	methyl accepting chemotaxis protein	16	13	1155.98	795.363	9.63547	0.254561	13	8	1469.04	1031.97	10.0112	0.424869	12	12	916.199	916.199	9.83952	0.396526	13	11	1244.93	1219.85	10.2525	0.604898	13	12	1156.47	1126.42	10.1375	0.546722	2.35442e-14
blr1534	27376645	1675225	1675971	747	+	-	hypothetical protein	2	2	370.514	370.514	8.53339	-0.276308	3	2	254.47	209.563	7.71124	-0.705879	10	8	1686.25	1499.22	10.55	0.744972	9	7	1441.49	1271.7	10.3125	0.634068	9	7	1592.68	1320.45	10.3668	0.657704	2.97364e-06
blr1535	27376646	1676211	1676738	528	+	ruvC	Holliday junction resolvase	1	0	41.9355	0	-	-	1	1	169.42	169.42	7.40446	-0.856708	0	0	0	0	-	-	0	0	0	0	-	-	0	0	0	0	-	-	0.000124042
blr1536	27376647	1676924	1677541	618	+	ruvA	Holliday junction DNA helicase RuvA	0	0	0	0	-	-	0	0	0	0	-	-	0	0	0	0	-	-	0	0	0	0	-	-	0	0	0	0	-	-	2.67732e-05
blr1537	27376648	1677538	1678593	1056	+	ruvB	Holliday junction DNA helicase RuvB	0	0	0	0	-	-	1	0	10.5887	0	-	-	0	0	0	0	-	-	0	0	0	0	-	-	2	2	0.543222	0.543222	-0.880386	-4.78625	1.53865e-08
blr1538	27376649	1678687	1679556	870	+	-	hypothetical protein	2	2	2761.38	2761.38	11.4312	1.11954	2	2	2930.37	2930.37	11.5169	1.16513	8	7	1274.52	1269.42	10.31	0.627245	5	5	1434.03	1434.03	10.4859	0.71824	6	6	1372.46	1372.46	10.4225	0.684678	3.6582e-07
blr1539	27376650	1679642	1680559	918	+	-	hypothetical protein	7	5	771.832	574.854	9.16705	0.0289269	7	5	767.371	572.483	9.16109	0.00692697	11	7	1217.54	797.198	9.63879	0.298084	9	6	929.288	698.094	9.44728	0.213831	12	8	1083.55	813.597	9.66817	0.319541	1.61487e-07
bll1540	27376651	1680691	1682394	1704	-	-	hypothetical protein	3	3	175.42	175.42	7.45467	-0.795919	2	2	308.415	308.415	8.26873	-0.431794	3	3	141.857	141.857	7.1483	-0.923346	2	2	144.749	144.749	7.17741	-0.888581	3	3	158.56	158.56	7.30888	-0.82242	2.47106e-13
bll1541	27376652	1682599	1682925	327	-	-	hypothetical protein	0	0	0	0	-	-	0	0	0	0	-	-	0	0	0	0	-	-	0	0	0	0	-	-	0	0	0	0	-	-	0.00380782
blr1542	27376653	1684056	1684367	312	+	-	transposase	1	1	141.935	141.935	7.14909	-0.943116	1	1	71.6775	71.6775	6.16345	-1.46684	3	3	298.531	298.531	8.22174	-0.396892	3	3	467.795	467.795	8.86973	-0.0666672	2	2	302.449	302.449	8.24055	-0.371467	0.00491648
blr1543	27376654	1684364	1685191	828	+	-	transposase	8	6	361.01	258.501	8.01403	-0.526481	11	9	553.683	499.665	8.96482	-0.0895687	16	12	591.911	549.058	9.10082	0.0342399	17	13	523.423	468.002	8.87037	-0.0663569	16	12	525.146	489.467	8.93507	-0.0353018	7.4818e-07
bll1544	27376655	1685438	1685851	414	-	-	hypothetical protein	2	1	543.743	320.898	8.32597	-0.376219	1	1	54.0178	54.0178	5.75536	-1.66747	2	1	889.206	696.366	9.4437	0.202405	3	2	544.976	414.89	8.69659	-0.15076	2	1	622.139	547.316	9.09623	0.0427055	0.000864974
bll1545	27376656	1686521	1687555	1035	-	-	transposase	2	1	60.614	46.3519	5.53456	-1.72083	0	0	0	0	-	-	3	1	70.708	10.7133	3.42134	-2.75118	2	1	136.398	106.532	6.73514	-1.10338	2	1	57.3642	44.0624	5.46148	-1.71661	2.20043e-08
blr1546	27376657	1687525	1687890	366	+	-	hypothetical protein	0	0	0	0	-	-	0	0	0	0	-	-	0	0	0	0	-	-	0	0	0	0	-	-	0	0	0	0	-	-	0.00195945
bsr1547	27376658	1688701	1688934	234	+	-	hypothetical protein	1	1	15.7706	15.7706	3.97917	-2.47005	0	0	0	0	-	-	2	2	454.904	454.904	8.82942	-0.0988623	1	1	153.889	153.889	7.26574	-0.84568	1	1	300.304	300.304	8.23028	-0.376437	0.018567
blr1548	27376659	1689319	1689669	351	+	-	hypothetical protein	0	0	0	0	-	-	0	0	0	0	-	-	0	0	0	0	-	-	0	0	0	0	-	-	0	0	0	0	-	-	0.00252995
bll1549	27376660	1691232	1691681	450	-	-	hypothetical protein	1	1	82.0072	82.0072	6.35768	-1.32434	1	1	74.5446	74.5446	6.22003	-1.43902	1	1	93.6345	93.6345	6.54897	-1.21728	1	1	155.795	155.795	7.28351	-0.837052	1	1	82.8594	82.8594	6.37259	-1.27561	0.000468442
bsr1550	27376661	1692390	1692551	162	+	pilA2	pilus assembly protein	0	0	0	0	-	-	0	0	0	0	-	-	0	0	0	0	-	-	0	0	0	0	-	-	0	0	0	0	-	-	0.0633047
blr1551	27376662	1692592	1694292	1701	+	-	hypothetical protein	0	0	0	0	-	-	0	0	0	0	-	-	0	0	0	0	-	-	0	0	0	0	-	-	0	0	0	0	-	-	2.60063e-13
blr1552	27376663	1694681	1695703	1023	+	mauG	methylamine utilization protein	0	0	0	0	-	-	0	0	0	0	-	-	1	0	188.599	0	-	-	2	1	91.5833	0.311508	-1.68266	-5.19168	1	0	107.383	0	-	-	2.69954e-08
bsr1553	27376664	1695988	1696281	294	+	-	hypothetical protein	1	0	25.1042	0	-	-	0	0	0	0	-	-	0	0	0	0	-	-	0	0	0	0	-	-	0	0	0	0	-	-	0.0066808
blr1554	27376665	1696142	1697203	1062	+	-	hypothetical protein	4	4	323.164	323.164	8.33612	-0.371328	3	2	178.991	147.405	7.20364	-0.955439	7	7	916.716	916.716	9.84033	0.396925	4	4	579.132	579.132	9.17775	0.0829275	6	6	697.337	697.337	9.44571	0.211865	1.38914e-08
bll1555	27376666	1697208	1697567	360	-	-	hypothetical protein	0	0	0	0	-	-	0	0	0	0	-	-	0	0	0	0	-	-	1	1	0.885201	0.885201	-0.175922	-4.45989	0	0	0	0	-	-	0.00217032
blr1556	27376667	1697964	1699067	1104	+	-	hypothetical protein	4	2	1263.53	10.0281	3.32597	-2.7847	4	3	1428.1	111.412	6.79976	-1.154	6	4	2097.13	156.682	7.2917	-0.853016	5	3	2058.09	129.316	7.01476	-0.967576	6	4	1744.31	117.95	6.88203	-1.02903	6.79217e-09
bll1557	27376668	1699276	1699767	492	-	-	hypothetical protein	1	1	255.022	255.022	7.99448	-0.535896	0	0	0	0	-	-	1	1	36.0595	36.0595	5.17231	-1.89244	2	2	7.12479	7.12479	2.83285	-2.99862	1	1	2.33188	2.33188	1.22149	-3.76888	0.000229043
bll1558	27376669	1700112	1700504	393	-	-	hypothetical protein	1	1	225.363	225.363	7.81611	-0.621817	1	1	312.974	312.974	8.2899	-0.421388	0	0	0	0	-	-	0	0	0	0	-	-	0	0	0	0	-	-	0.00123701
bll1559	27376670	1700812	1701195	384	-	-	hypothetical protein	0	0	0	0	-	-	0	0	0	0	-	-	0	0	0	0	-	-	0	0	0	0	-	-	0	0	0	0	-	-	0.00144198
bll1560	27376671	1701518	1701916	399	-	-	hypothetical protein	0	0	0	0	-	-	0	0	0	0	-	-	0	0	0	0	-	-	0	0	0	0	-	-	0	0	0	0	-	-	0.00111682
bsr1561	27376672	1702208	1702411	204	+	-	hypothetical protein	0	0	0	0	-	-	0	0	0	0	-	-	0	0	0	0	-	-	0	0	0	0	-	-	0	0	0	0	-	-	0.0309526
bsr1562	27376673	1702398	1702586	189	+	-	hypothetical protein	0	0	0	0	-	-	1	0	118.325	0	-	-	0	0	0	0	-	-	0	0	0	0	-	-	0	0	0	0	-	-	0.0399646
blr1563	27376674	1703427	1703741	315	+	-	hypothetical protein	2	2	726.349	726.349	9.50452	0.191483	2	2	603.456	603.456	9.23711	0.0442998	2	2	1070.11	1070.11	10.0635	0.506396	2	2	1202.86	1202.86	10.2323	0.595073	2	2	1398.59	1398.59	10.4498	0.697852	0.00467153
blr1564	27376675	1703751	1706579	2829	+	-	hypothetical protein	7	6	1010.96	999.218	9.96466	0.413129	3	3	671.929	671.929	9.39217	0.120534	14	13	1266	1263.65	10.3034	0.624022	8	8	824.448	824.448	9.68728	0.330396	11	9	1045.9	1037.89	10.0194	0.489563	1.1736e-21
bll1565	27376676	1706530	1706871	342	-	-	hypothetical protein	0	0	0	0	-	-	0	0	0	0	-	-	0	0	0	0	-	-	1	1	0.931791	0.931791	-0.101922	-4.42395	0	0	0	0	-	-	0.00294916
bll1566	27376677	1706790	1708130	1341	-	-	hypothetical protein	4	4	209.146	209.146	7.70837	-0.673716	2	2	91.7216	91.7216	6.51919	-1.29194	3	3	233.177	233.177	7.86528	-0.571712	4	4	213.637	213.637	7.73901	-0.615826	3	3	238.269	238.269	7.89645	-0.538021	1.19827e-10
bll1567	27376678	1708118	1708570	453	-	-	hypothetical protein	1	1	48.8784	48.8784	5.61113	-1.68395	0	0	0	0	-	-	0	0	0	0	-	-	0	0	0	0	-	-	1	1	0.633159	0.633159	-0.65936	-4.67926	0.000445102
bll1568	27376679	1709025	1709636	612	-	-	hypothetical protein	0	0	0	0	-	-	2	2	54.8122	54.8122	5.77643	-1.65712	0	0	0	0	-	-	0	0	0	0	-	-	0	0	0	0	-	-	2.96546e-05
bll1569	27376680	1709755	1717887	8133	-	-	hypothetical protein	27	22	408.372	315.808	8.3029	-0.38733	27	23	362.962	285.97	8.15972	-0.485389	37	32	599.611	520.262	9.0231	-0.00387663	42	36	618.498	531.121	9.0529	0.0222905	40	33	642.623	555.621	9.11796	0.0532226	6.72433e-61
bll1570	27376681	1717890	1730216	12327	-	-	hypothetical protein	75	63	1193.29	1017.56	9.99089	0.425767	64	54	878.063	722.043	9.49594	0.171554	98	84	1192.57	881.523	9.78385	0.369227	79	67	1227.61	947.254	9.88761	0.427687	90	76	1265.28	940.504	9.87729	0.42076	6.28288e-92
blr1571	27376682	1730344	1732182	1839	+	-	hypothetical protein	19	17	798.667	752.513	9.55557	0.216075	14	14	930.288	930.288	9.86153	0.351295	23	20	856.193	787.456	9.62106	0.289385	23	20	886.01	798.847	9.64178	0.308293	24	22	894.932	860.152	9.74845	0.358396	2.47787e-14
bll1572	27376683	1732093	1733550	1458	-	-	hypothetical protein	7	7	275.888	275.888	8.10794	-0.481242	5	4	513.836	460.152	8.84597	-0.148001	9	8	482.166	424.367	8.72917	-0.148029	11	10	466.643	433.421	8.75962	-0.120143	9	8	475.478	422.953	8.72435	-0.137293	1.63277e-11
blr1573	27376684	1733784	1734215	432	+	-	hypothetical protein	1	1	307.527	307.527	8.26457	-0.405795	1	1	569.438	569.438	9.1534	0.00314408	1	1	66.7351	66.7351	6.06037	-1.4569	1	1	271.462	271.462	8.08461	-0.447982	1	1	118.181	118.181	6.88485	-1.02766	0.000636545
bsr1574	27376685	1734212	1734463	252	+	-	transposase	0	0	0	0	-	-	0	0	0	0	-	-	0	0	0	0	-	-	0	0	0	0	-	-	0	0	0	0	-	-	0.0136637
blr1575	27376686	1734645	1735076	432	+	-	hypothetical protein	1	1	93.9666	93.9666	6.55408	-1.22973	1	1	232.952	232.952	7.86389	-0.630832	1	1	82.1355	82.1355	6.35993	-1.30999	1	1	9.58968	9.58968	3.26148	-2.79044	1	1	121.501	121.501	6.92482	-1.00832	0.000636545
bll1576	27376687	1735029	1735697	669	-	-	hypothetical protein	2	2	126.872	126.872	6.98723	-1.02108	2	2	116.998	116.998	6.87034	-1.1193	2	2	109.391	109.391	6.77335	-1.10723	2	1	105.748	105.271	6.71797	-1.11172	1	1	57.8787	57.8787	5.85496	-1.52616	1.12299e-05
bll1577	27376688	1735639	1735998	360	-	-	transposase	1	1	153.763	153.763	7.26457	-0.887491	1	1	217.422	217.422	7.76435	-0.679768	1	1	498.973	498.973	8.96282	-0.0334385	1	1	524.924	524.924	9.03597	0.0140679	1	1	332.235	332.235	8.37606	-0.305877	0.00217032
blr1578	27376689	1735819	1736181	363	+	-	hypothetical protein	2	0	1321.6	0	-	-	2	0	1725	0	-	-	4	0	2810.26	0	-	-	2	0	2441.4	0	-	-	2	0	2635.12	0	-	-	0.00206219
blr1579	27376690	1736222	1736569	348	+	-	hypothetical protein	1	1	148.461	148.461	7.21394	-0.911877	0	0	0	0	-	-	1	1	184.805	184.805	7.52986	-0.736214	1	1	129.117	129.117	7.01254	-0.968655	2	2	145.059	145.059	7.1805	-0.884562	0.00266261
bll1580	27376691	1736735	1737340	606	-	-	hypothetical protein	1	1	103.524	103.524	6.69382	-1.16242	1	1	276.775	276.775	8.11257	-0.508571	0	0	0	0	-	-	0	0	0	0	-	-	0	0	0	0	-	-	3.2846e-05
bll1581	27376692	1737631	1738476	846	-	-	hypothetical protein	2	2	196.294	196.294	7.61687	-0.717789	2	2	105.737	105.737	6.72434	-1.19108	2	2	372.231	372.231	8.54006	-0.240777	2	2	375.551	375.551	8.55287	-0.22056	2	2	356.662	356.662	8.47841	-0.256335	5.50595e-07
bll1582	27376693	1738764	1739477	714	-	-	hypothetical protein	1	1	41.3482	41.3482	5.36975	-1.80022	2	2	46.9819	46.9819	5.55403	-1.76645	1	1	12.4239	12.4239	3.63504	-2.64637	0	0	0	0	-	-	0	0	0	0	-	-	5.21723e-06
bll1583	27376694	1739564	1741297	1734	-	-	hypothetical protein	3	3	157.488	157.488	7.2991	-0.870859	2	2	77.382	77.382	6.27393	-1.41252	6	5	268.575	266.017	8.05537	-0.478483	8	7	278.976	230.091	7.84606	-0.563836	6	3	267.964	250.431	7.96827	-0.503258	1.48227e-13
bll1584	27376695	1741808	1742662	855	-	-	site-specific integrase/recombinase	3	3	384.139	384.139	8.58548	-0.251212	1	1	117.702	117.702	6.879	-1.11505	8	7	280.125	259.375	8.0189	-0.496372	6	5	244.129	243.384	7.92709	-0.524483	6	5	288.498	230.128	7.84629	-0.562298	4.7233e-07
bll1585	27376696	1742640	1743035	396	-	-	hypothetical protein	0	0	0	0	-	-	0	0	0	0	-	-	0	0	0	0	-	-	0	0	0	0	-	-	0	0	0	0	-	-	0.00117538
bll1586	27376697	1742873	1743238	366	-	-	excisionase	0	0	0	0	-	-	1	1	366.613	366.613	8.51811	-0.309187	3	3	169.657	169.657	7.40648	-0.796725	1	1	180.233	180.233	7.49372	-0.73496	1	1	354.216	354.216	8.46849	-0.261139	0.00195945
bll1587	27376698	1743800	1744345	546	-	-	hypothetical protein	3	3	331.183	331.183	8.37148	-0.354295	2	2	204.793	204.793	7.67802	-0.722211	5	5	487.398	487.398	8.92896	-0.0500464	3	3	337.349	337.349	8.3981	-0.295726	3	3	369.821	369.821	8.53068	-0.231035	9.12842e-05
blr1588	27376699	1744328	1745299	972	+	-	hypothetical protein	3	2	269.561	117.695	6.87892	-1.07326	3	2	230.076	184.061	7.52404	-0.797916	4	4	333.105	333.105	8.37983	-0.319356	3	3	198.023	198.023	7.62952	-0.669003	4	4	270.887	270.887	8.08155	-0.448429	6.436e-08
bsl1589	27376700	1745286	1745522	237	-	-	hypothetical protein	1	1	389.275	389.275	8.60464	-0.241983	0	0	0	0	-	-	0	0	0	0	-	-	0	0	0	0	-	-	0	0	0	0	-	-	0.0176419
bsr1590	27376701	1745795	1746064	270	+	-	hypothetical protein	0	0	0	0	-	-	0	0	0	0	-	-	0	0	0	0	-	-	0	0	0	0	-	-	0	0	0	0	-	-	0.0100553
bll1591	27376702	1746353	1746952	600	-	-	hypothetical protein	1	0	36.9032	0	-	-	0	0	0	0	-	-	1	0	11.0883	0	-	-	1	0	49.3942	0	-	-	1	0	16.7312	0	-	-	3.6381e-05
bll1592	27376703	1747025	1748152	1128	-	-	hypothetical protein	5	5	117.776	117.776	6.8799	-1.07278	2	2	29.7385	29.7385	4.89426	-2.09082	3	3	76.6744	76.6744	6.26067	-1.35867	5	5	107.637	107.637	6.75003	-1.09615	9	9	73.7395	73.7395	6.20437	-1.35704	4.51277e-09
bll1593	27376704	1749064	1751496	2433	-	-	hypothetical protein	4	4	455.034	455.034	8.82983	-0.133512	3	3	482.564	482.564	8.91458	-0.114269	4	3	259.775	257.041	8.00585	-0.50277	6	5	188.741	184.55	7.52787	-0.718375	5	3	211.137	192.393	7.58791	-0.687361	9.98492e-19
bll1594	27376705	1751497	1752066	570	-	-	hypothetical protein	1	1	1262.48	1262.48	10.302	0.575647	1	1	1608.59	1608.59	10.6516	0.739717	1	1	4493.68	4493.68	12.1337	1.52167	3	3	4698.46	4698.46	12.198	1.54977	2	2	4448.75	4448.75	12.1192	1.5059	6.06499e-05
bll1595	27376706	1752063	1753814	1752	-	-	hypothetical protein	4	2	90.573	35.8079	5.16221	-1.90019	3	2	178.703	146.792	7.19763	-0.958394	3	2	217.715	182.273	7.50996	-0.745974	4	3	159.882	146.786	7.19757	-0.878791	2	1	145.048	130.477	7.02766	-0.95854	1.09082e-13
bsl1596	27376707	1754362	1754577	216	-	-	hypothetical protein	1	1	256.272	256.272	8.00153	-0.532498	1	1	258.835	258.835	8.01589	-0.556101	1	1	1919.92	1919.92	10.9068	0.919975	1	1	1417.8	1417.8	10.4694	0.710265	1	1	1074.25	1074.25	10.0691	0.513609	0.0252299
bsl1597	27376708	1754831	1755103	273	-	-	transposase	1	0	67.5883	0	-	-	1	0	81.9172	0	-	-	1	1	24.3699	24.3699	4.60703	-2.16968	2	2	100.388	100.388	6.64944	-1.145	2	2	85.1008	85.1008	6.4111	-1.25697	0.00955427
bsl1598	27376709	1755199	1755468	270	-	-	transposase	3	2	396.368	300.693	8.23215	-0.421413	3	2	496.964	372.723	8.54196	-0.297463	5	5	320.329	320.329	8.32341	-0.347029	4	3	393.029	363.523	8.5059	-0.24337	4	3	366.494	349.497	8.44914	-0.270505	0.0100553
bsr1599	27376710	1755535	1755825	291	+	-	hypothetical protein	1	1	63.4076	63.4076	5.98658	-1.50309	0	0	0	0	-	-	1	0	15.2416	0	-	-	1	0	24.0921	0	-	-	1	0	2.95692	0	-	-	0.00703111
blr1600	27376711	1756207	1757574	1368	+	-	nitrilotriacetate monooxygenase	3	3	26.976	26.976	4.75361	-2.09701	4	3	163.475	138.954	7.11846	-0.997315	5	4	316.114	225.332	7.81591	-0.595924	6	4	239.936	207.091	7.69412	-0.637631	5	3	214.277	148.023	7.20968	-0.870436	7.56472e-11
blr1601	27376712	1757607	1759295	1689	+	-	ABC transporter substrate-binding protein	4	4	231.601	231.601	7.8555	-0.602843	5	5	278.053	278.053	8.11921	-0.505302	6	6	358.449	358.449	8.48563	-0.267472	5	5	315.465	315.465	8.30134	-0.342722	5	5	252.518	252.518	7.98024	-0.497462	3.19051e-13
blr1602	27376713	1759292	1760254	963	+	-	ABC transporter permease	2	2	187.773	187.773	7.55285	-0.748628	2	2	383.173	383.173	8.58185	-0.27785	2	2	430.636	430.636	8.75032	-0.137654	3	2	335.88	332.571	8.37752	-0.305722	2	2	427.104	427.104	8.73844	-0.130472	7.50245e-08
blr1603	27376714	1760251	1761132	882	+	-	ABC transporter permease	2	2	4284.46	4284.46	12.0649	1.42481	3	3	4766.8	4766.8	12.2188	1.51023	8	8	7706.49	7706.49	12.9119	1.90331	3	3	7297.31	7297.31	12.8331	1.85826	5	5	7018.99	7018.99	12.777	1.82432	2.98184e-07
blr1604	27376715	1760976	1762856	1881	+	-	ABC transporter ATP-binding protein	2	2	60.8187	60.8187	5.92644	-1.53206	5	5	219.948	219.948	7.78102	-0.671573	6	6	169.773	169.773	7.40746	-0.796242	7	7	176.024	176.024	7.45963	-0.751517	5	5	130.221	130.221	7.02482	-0.959915	1.21155e-14
bll1605	27376716	1763124	1763471	348	-	-	hypothetical protein	3	1	1272.53	10.6044	3.40659	-2.74586	1	0	128.525	0	-	-	2	1	121.079	50.9807	5.67188	-1.64744	3	2	13.7359	6.41008	2.68034	-3.07268	1	1	18.9566	18.9566	4.24463	-2.3056	0.00266261
blr1606	27376717	1763735	1764163	429	+	-	hypothetical protein	4	3	1376.34	1006.45	9.97506	0.418142	3	2	990.453	625.549	9.28898	0.0698032	2	1	1721.4	1039.04	10.021	0.485552	4	3	1311.83	768.825	9.58651	0.281453	3	2	1565.82	1168.68	10.1907	0.572441	0.000669923
bsr1607	27376718	1764166	1764402	237	+	-	hypothetical protein	1	0	2024.23	0	-	-	2	1	1745.67	660.522	9.36746	0.108389	3	3	280.716	280.716	8.13297	-0.440427	3	3	580.871	580.871	9.18207	0.0850291	3	3	555.489	555.489	9.11761	0.0530565	0.0176419
bll1608	27376719	1764824	1765651	828	-	-	transposase	11	8	240.673	160.449	7.32597	-0.857915	10	8	364.62	297.098	8.2148	-0.458311	7	6	133.917	115.168	6.8476	-1.07082	10	7	155.488	150.869	7.23715	-0.859566	8	6	122.28	118.123	6.88415	-1.028	7.4818e-07
[truncated: 6,716 more rows]
