# Supplementary material for: Transposon sequencing analysis of Bradyrhizobium diazoefficiens 110spc4
Source: Sci Rep. 2021 Jun 24;11:13211. doi: 10.1038/s41598-021-92534-z (PMC8225791; doi:10.1038/s41598-021-92534-z)
Supplement: Supplementary file 3 — Supplementary Information 3. [file 41598_2021_92534_MOESM3_ESM.xlsx]

## Sheet: Table S5
Supplementary Table S5. B. diazoefficiens 110spc4 putative essential gene set
Locus.Tag	PID	Start	Stop	Length	Strand	Gene
bll0157	27375268	153637	153975	339	-	-	ferredoxin
bll0187	27375298	182033	183181	1149	-	aroB	3-dehydroquinate synthase
blr0216	27375327	211205	212461	1257	+	lysC	aspartate kinase
blr0274	27375385	270565	270906	342	+	-	hypothetical protein
bll0285	27375396	286157	286561	405	-	-	hypothetical protein
blr0298	27375409	302903	303538	636	+	-	hypothetical protein
blr0325	27375436	338392	338751	360	+	-	DUF3175 domain-containing protein
bll0440	27375551	473842	475275	1434	-	atpD	ATP synthase F0F1 subunit beta
bll0441	27375552	475358	476230	873	-	atpG	ATP synthase F0F1 subunit gamma
bll0442	27375553	476405	477934	1530	-	atpA	ATP synthase F0F1 subunit alpha
bll0443	27375554	477934	478494	561	-	atpH	ATP synthase F0F1 subunit delta
bll0445	27375556	479883	482093	2211	-	priA	primosome assembly protein PriA
bll0451	27375562	486896	488140	1245	-	sucB	dihydrolipoamide succinyltransferase
bll0477	27375588	517098	517973	876	-	dapF	diaminopimelate epimerase
blr0483	27375594	523326	523847	522	+	rimM	16S rRNA-processing protein RimM
blr0495	27375606	532271	532876	606	+	leuD	isopropylmalate isomerase small subunit
blr0500	27375611	536084	536728	645	+	cah	carbonate dehydratase
blr0515	27375626	552396	553178	783	+	sdhB	succinate dehydrogenase iron-sulfur subunit
blr0617	27375728	662012	662767	756	+	-	outer membrane lipoprotein carrier protein LolA
bll0620	27375731	664357	665043	687	-	-	two-component response regulator
blr0628	27375739	674232	674783	552	+	-	hypothetical protein
bll0630	27375741	675971	676879	909	-	parB	chromosome partitioning protein ParB
bll0635	27375746	682690	683955	1266	-	rho	transcription termination factor Rho
blr0681	27375792	728435	729034	600	+	pmtA	phospholipid N-methyltransferase
bll0705	27375816	753734	756142	2409	-	pheT	phenylalanyl-tRNA synthetase subunit beta
bll0706	27375817	756139	757221	1083	-	pheS	phenylalanyl-tRNA synthetase subunit alpha
bll0710	27375821	759202	759741	540	-	infC	translation initiation factor IF-3
blr0745	27375856	792873	794090	1218	+	trpB	tryptophan synthase subunit beta
blr0747	27375858	795036	795977	942	+	accD	acetyl-CoA carboxylase subunit beta
bll0751	27375862	798800	799120	321	-	trxA	thioredoxin C-1
bll0761	27375872	815437	816198	762	-	ubiE	ubiquinone/menaquinone biosynthesis methyltransferase
blr0765	27375876	819942	820745	804	+	moeB	molybdopterin biosynthesis protein
bll0783	27375894	839659	842367	2709	-	infB	translation initiation factor IF-2
bll0802	27375913	859551	860603	1053	-	trpS	tryptophanyl-tRNA synthetase
bll0822	27375933	882225	883520	1296	-	murA	UDP-N-acetylglucosamine 1-carboxyvinyltransferase
bll0829	27375940	892207	893325	1119	-	dnaN	DNA polymerase III subunit beta
bll0830	27375941	893712	895124	1413	-	dnaA	chromosomal replication initiation protein
bll0831	27375942	895322	895693	372	-	-	hypothetical protein
blr0876	27375987	949960	950331	372	+	-	hypothetical protein
bll0885	27375996	960234	960956	723	-	-	ABC transporter ATP-binding protein
bll0904	27376015	984614	985198	585	-	regR	two-component response regulator
blr1095	27376206	1208515	1209231	717	+	phoU	phosphate transport system regulatory protein
bll1097	27376208	1210218	1210727	510	-	-	hypothetical protein
bll1109	27376220	1224024	1224587	564	-	-	hypothetical protein
blr1132	27376243	1245541	1246476	936	+	-	amino acid binding protein
blr1133	27376244	1246626	1248269	1644	+	lysK	lysyl-tRNA synthetase
bll1134	27376245	1248291	1248776	486	-	-	cupin domain-containing protein
blr1164	27376275	1282773	1284143	1371	+	gshA	glutathione synthetase
blr1172	27376283	1291443	1292387	945	+	coxE	protoheme IX farnesyltransferase
blr1184	27376295	1301993	1302646	654	+	-	hypothetical protein
bll1185	27376296	1302864	1303349	486	-	atpB	FoF1 ATP synthase B chain
bll1186	27376297	1303355	1303918	564	-	atpB'	FoF1 ATP synthase B' chain
bll1188	27376299	1304265	1305014	750	-	atpA	ATP synthase F0F1 subunit A
blr1219	27376330	1338828	1339250	423	+	-	GFA family protein
blr1229	27376340	1346504	1347115	612	+	-	pyridoxamine 5'-phosphate oxidase family protein
blr1241	27376352	1356349	1356732	384	+	-	RidA family protein
blr1297	27376408	1409365	1409994	630	+	-	CoA pyrophosphatase
blr1314	27376425	1427172	1428140	969	+	ispH	4-hydroxy-3-methylbut-2-enyl diphosphate reductase
blr1316	27376427	1429127	1429591	465	+	rnhA	ribonuclease H
blr1377	27376488	1493164	1493913	750	+	etfS	electron transfer flavoprotein subunit beta
blr1383	27376494	1498889	1500154	1266	+	lysA	diaminopimelate decarboxylase
blr1387	27376498	1504019	1505158	1140	+	-	DUF4175 family protein
blr1393	27376504	1509300	1510073	774	+	plsC	1-acylglycerol-3-phosphate O-acyltransferase
bll1396	27376507	1512095	1513030	936	-	tyrC	cyclohexadienyl dehydrogenase
bll1398	27376509	1514157	1515005	849	-	-	hypothetical protein
bll1418	27376529	1544163	1548020	3858	-	metH	B12-dependent methionine synthase
bll1422	27376533	1551310	1552050	741	-	kdsB	3-deoxy-manno-octulosonate cytidylyltransferase
blr1461	27376572	1591910	1593568	1659	+	-	histidine kinase
blr1499	27376610	1633599	1634474	876	+	exoN	UTP-glucose-1-phosphate uridylyltransferase
bll1502	27376613	1636567	1639401	2835	-	-	EAL domain-containing protein
blr1506	27376617	1641458	1641967	510	+	-	DUF1465 family protein
bll1517	27376628	1654184	1654975	792	-	suhB	extragenic suppressor protein
bll1531	27376642	1670557	1671132	576	-	-	oxidoreductase
blr1536	27376647	1676924	1677541	618	+	ruvA	Holliday junction DNA helicase RuvA
blr1537	27376648	1677538	1678593	1056	+	ruvB	Holliday junction DNA helicase RuvB
bll1541	27376652	1682599	1682925	327	-	-	hypothetical protein
blr1546	27376657	1687525	1687890	366	+	-	hypothetical protein
blr1548	27376659	1689319	1689669	351	+	-	hypothetical protein
blr1551	27376662	1692592	1694292	1701	+	-	EAL domain-containing protein
blr1552	27376663	1694681	1695703	1023	+	mauG	methylamine utilization protein
bll1555	27376666	1697208	1697567	360	-	-	methylamine utilization protein
bll1559	27376670	1700812	1701195	384	-	-	hypothetic protein
bll1560	27376671	1701518	1701916	399	-	-	hypothetic protein
bll1565	27376676	1706530	1706871	342	-	-	hypothetic protein
blr1578	27376689	1735819	1736181	363	+	-	IS66 family transposase
bll1585	27376696	1742640	1743035	396	-	-	hypothetical protein
bll1591	27376702	1746353	1746952	600	-	-	hypothetical protein
blr1614	27376725	1771312	1771680	369	+	-	DNA-binding protein
blr1618	27376729	1774921	1775604	684	+	trbF	conjugal transfer protein TrbF
blr1626	27376737	1782627	1783607	981	+	-	ketopantoate hydroxymethyltransferase
blr1627	27376738	1783565	1783972	408	+	-	hypothetical protein
bll1630	27376741	1788234	1789241	1008	-	nolK	GDP-fucose synthetase
blr1633	27376744	1793790	1794230	441	+	noeD	NoeD protein
blr1635	27376746	1795584	1795994	411	+	-	tyrosine-type recombinase/integrase
bll1636	27376747	1796012	1796329	318	-	-	hypothetical protein
blr1638	27376749	1797104	1797439	336	+	-	hypothetical protein
blr1653	27376764	1811998	1812339	342	+	-	hypothetical protein
blr1655	27376766	1813085	1813795	711	+	-	transposase
bll1675	27376786	1834505	1835266	762	-	-	transposase
bll1684	27376795	1840891	1841205	315	-	-	hypothetical protein
blr1698	27376809	1856661	1857035	375	+	-	transposase
blr1730	27376841	1896045	1896386	342	+	hypA	hydrogenase nickel incorporation protein
blr1732	27376843	1896844	1897197	354	+	-	hypB C-terminal
bll1742	27376853	1906921	1907280	360	-	-	transposase
blr1748	27376859	1914503	1914967	465	+	-	NifX-associated nitrogen fixation protein
blr1753	27376864	1917810	1918193	384	+	-	Rieske 2Fe-2S domain-containing protein
blr1755	27376866	1919065	1919385	321	+	-	IscN-like protein
blr1761	27376872	1923595	1924158	564	+	nifZ	iron-sulfur cofactor synthesis protein
bll1762	27376873	1924357	1924710	354	-	-	hypothetical protein
blr1763	27376874	1924804	1925148	345	+	-	hypothetical protein
bll1767	27376878	1927574	1927999	426	-	-	hypothetical protein
blr1768	27376879	1928017	1928385	369	+	-	hypothetical protein
blr1769	27376880	1928567	1929451	885	+	nifH	nitrogenase reductase
blr1771	27376882	1931029	1931370	342	+	nifW	nitrogenase stabilizing/protective protein
bll1776	27376887	1935296	1935844	549	-	ahpD	alkyl hydroperoxide reductase
bll1777	27376888	1935851	1936405	555	-	ahpC	alkyl hydroperoxide reductase
bll1778	27376889	1936357	1937313	957	-	-	hypothetical protein
bll1795	27376906	1951744	1952412	669	-	-	zinc protease
bll1797	27376908	1953626	1954048	423	-	-	hypothetical protein
bll1811	27376922	1965405	1966118	714	-	rhcC1	RhcC1 protein
blr1816	27376927	1968916	1970271	1356	+	rhcN	RhcN protein
blr1817	27376928	1970247	1970783	537	+	-	hypothetical protein
blr1819	27376930	1971894	1972559	666	+	rhcR	type III secretion system protein
blr1827	27376938	1977248	1978336	1089	+	-	transposase
blr1830	27376941	1981112	1981513	402	+	-	hypothetical protein
bll1836	27376947	1986815	1987273	459	-	-	hypothetical protein
bll1841	27376952	1994693	1995355	663	-	-	hypothetical protein
blr1847	27376958	2001216	2001650	435	+	-	VirK protein
blr1850	27376961	2004127	2004450	324	+	-	hypothetical protein
blr1851	27376962	2004428	2005909	1482	+	-	pentapeptide repeat-containing protein
blr1852	27376963	2006094	2006975	882	+	-	pantoate--beta-alanine ligase
bll1861	27376972	2015186	2015749	564	-	-	transposase
blr1865	27376976	2019339	2019713	375	+	-	transposase
blr1867	27376978	2020140	2020712	573	+	-	IS66 family transposase
blr1876	27376987	2029267	2029830	564	+	-	hypothetic protein
blr1879	27376990	2032581	2033195	615	+	-	J domain-containing protein
blr1893	27377004	2046537	2047307	771	+	fabG	3-oxoacyl-ACP reductase
blr1905	27377016	2061742	2062158	417	+	-	hypothetical protein
blr1912	27377023	2067304	2068140	837	+	-	hypothetical protein
bll1918	27377029	2074835	2075341	507	-	-	hypothetical protein
bll1938	27377049	2102344	2102712	369	-	-	hypothetical protein
bll1940	27377051	2103202	2104167	966	-	-	transposase
bll1942	27377053	2104415	2104879	465	-	-	hypothetical protein
blr1954	27377065	2114565	2114897	333	+	-	hypothetical protein
blr1970	27377081	2127626	2127958	333	+	-	hypothetical protein
bll1979	27377090	2137140	2137679	540	-	-	hypothetical protein
bll1981	27377092	2138324	2138689	366	-	-	Nif11 family protein
blr1984	27377095	2139535	2139897	363	+	-	transposase
blr1995	27377106	2154404	2154967	564	+	-	hypothetical protein
blr2001	27377112	2162744	2163412	669	+	-	hypothetical protein
blr2011	27377122	2172171	2172533	363	+	-	hypothetical protein
bll2012	27377123	2173171	2174097	927	-	-	porin family protein
bll2016	27377127	2175928	2176656	729	-	nolY	NolY
bll2021	27377132	2180766	2181758	993	-	nodD2	transcriptional regulator
blr2022	27377133	2181799	2182197	399	+	-	hypothetical protein
blr2024	27377135	2183450	2184088	639	+	nodY	NodY
blr2025	27377136	2184130	2184762	633	+	nodA	acyltransferase
blr2027	27377138	2185433	2186890	1458	+	nodC	chitin synthase
blr2028	27377139	2186919	2187446	528	+	nodS	N-methyl transferase
blr2033	27377144	2191127	2191522	396	+	nolN	NolN protein
bll2040	27377151	2200138	2200560	423	-	-	hypothetical protein
blr2041	27377152	2200533	2201756	1224	+	-	GFA family protein
bll2046	27377157	2206766	2207545	780	-	-	hypothetic protein
bll2049	27377160	2209100	2210113	1014	-	trpD	anthranilate phosphoribosyltransferase
blr2055	27377166	2216055	2216624	570	+	-	hypothetical protein
blr2058	27377169	2218824	2219720	897	+	-	YopT-type cysteine protease domain-containing protein
bll2060	27377171	2222683	2222997	315	-	groES	co-chaperonin GroES
bll2066	27377177	2229232	2230020	789	-	-	thermonuclease family protein
blr2083	27377194	2251711	2252997	1287	+	-	ATP-grasp domain-containing protein
blr2096	27377207	2266263	2266616	354	+	panD	aspartate alpha-decarboxylase
blr2100	27377211	2270636	2270953	318	+	-	hypothetical protein
blr2102	27377213	2271870	2272721	852	+	panC	pantoate--beta-alanine ligase
blr2106	27377217	2275917	2276303	387	+	ectC	L-ectoine synthase
bll2107	27377218	2276428	2276790	363	-	-	hypothetical protein
blr2113	27377224	2290882	2291367	486	+	-	hypothetical protein
blr2114	27377225	2291364	2291684	321	+	-	XRE family transcriptional regulator
blr2124	27377235	2299071	2299853	783	+	-	hypothetical protein
bll2125	27377236	2300763	2301680	918	-	-	dioxygenase
bll2128	27377239	2303062	2303610	549	-	-	hypothetical protein
blr2130	27377241	2304351	2304671	321	+	-	conjugal transfer protein TraG
blr2131	27377242	2304988	2306610	1623	+	-	oxygenase
blr2132	27377243	2306607	2307911	1305	+	-	MFS transporter
blr2140	27377251	2315534	2316349	816	+	-	YopT-type cysteine protease domain-containing protein
bll2142	27377253	2316940	2317506	567	-	-	hypothetical protein
blr2170	27377281	2344128	2345195	1068	+	-	ABC transporter substrate-binding protein
blr2191	27377302	2366175	2366888	714	+	-	histidine phosphotransferase
blr2197	27377308	2373326	2373796	471	+	-	hypothetical protein
bll2200	27377311	2375982	2376683	702	-	-	two-component response regulator
blr2243	27377354	2431509	2431850	342	+	-	hypothetical protein
blr2258	27377369	2445731	2446579	849	+	-	2-pyrone-4,6-dicarbaxylate hydrolase
bll2284	27377395	2472374	2472835	462	-	-	universal stress protein
bll2292	27377403	2484369	2484704	336	-	petE	plastocyanin
blr2299	27377410	2492269	2493318	1050	+	-	AAA family ATPase
bll2323	27377434	2522371	2523045	675	-	-	alpha/beta fold hydrolase
blr2368	27377479	2573440	2574792	1353	+	-	hypothetical protein
bll2377	27377488	2588368	2589507	1140	-	-	glycosyl transferase family protein
bll2399	27377510	2615518	2616552	1035	-	hemE	uroporphyrinogen decarboxylase
bll2411	27377522	2625670	2626440	771	-	-	FecR domain-containing protein
bll2465	27377576	2690697	2691695	999	-	-	MoxR family protein
blr2469	27377580	2693546	2694802	1257	+	papS	poly(A) polymerase
bll2497	27377608	2724425	2725123	699	-	-	DsbA family protein
bll2498	27377609	2725209	2725700	492	-	-	DUF721 domain-containing protein
bll2523	27377634	2756709	2757524	816	-	-	uracil-DNA glycosylase
blr2535	27377646	2769929	2770864	936	+	glyQ	glycyl-tRNA synthetase subunit alpha
blr2536	27377647	2770864	2772963	2100	+	glyS	glycyl-tRNA synthetase subunit beta
bll2537	27377648	2773262	2773633	372	-	-	DUF1236 domain-containing protein
bll2554	27377665	2798464	2799345	882	-	gcvT	glycine cleavage system T protein, aminomethyltransferase
bll2561	27377672	2804224	2804601	378	-	-	TIGR02301 family protein
bll2568	27377679	2809705	2810145	441	-	-	acetyltransferase
bll2569	27377680	2810142	2811569	1428	-	-	FAD dependent oxidoreductase
blr2586	27377697	2829776	2830180	405	+	cbbS	ribulose 1,5-bisphosphate carboxylase/oxygenase small subunit
bll2624	27377735	2873470	2874111	642	-	pdxH	pyridoxamine 5'-phosphate oxidase
blr2629	27377740	2877570	2878385	816	+	fabI	enoyl-(acyl carrier protein) reductase
blr2631	27377742	2879176	2880264	1089	+	aroC	chorismate synthase
bll2643	27377754	2889346	2890119	774	-	-	enoyl-CoA hydratase
bll2651	27377762	2896889	2898874	1986	-	dxs	1-deoxy-D-xylulose-5-phosphate synthase
blr2666	27377777	2920491	2921261	771	+	-	hypothetical protein
blr2671	27377782	2927908	2928267	360	+	-	hypothetical protein
bll2704	27377815	2970388	2970993	606	-	-	hypothetical protein
blr2710	27377821	2977855	2978178	324	+	-	hypothetical protein
bll2732	27377843	3003379	3004212	834	-	-	cytochrome C
bll2793	27377904	3070429	3070854	426	-	-	hypothetical protein
blr2828	27377939	3109386	3109964	579	+	-	TRAP transporter small permease
blr2896	27378007	3188458	3188934	477	+	paaI	phenylacetic acid degradation protein
bll2915	27378026	3208472	3209248	777	-	-	short chain dehydrogenase
blr2923	27378034	3217344	3218249	906	+	-	amino acid ABC transporter permease
blr2963	27378074	3267157	3267678	522	+	alkB	alkylated DNA repair protein
blr3001	27378112	3312075	3313043	969	+	-	squalene synthase HpnC
blr3002	27378113	3313033	3313872	840	+	-	phytoene synthase
blr3003	27378114	3313872	3315128	1257	+	-	NAD(P)-binding protein
blr3004	27378115	3315180	3317162	1983	+	shc	squalene-hopene cyclase
bll3006	27378117	3317986	3319146	1161	-	-	adenosyl-hopene transferase HpnH
blr3010	27378121	3323914	3325305	1392	+	-	ornithine aminotransferase
bll3015	27378126	3327427	3327762	336	-	-	amicyanin
bll3057	27378168	3376063	3376554	492	-	folK	6-hydroxymethyl-7,8-dihydropterin pyrophosphokinase
bll3058	27378169	3376556	3376906	351	-	-	dihydroneopterin aldolase
bll3069	27378180	3388527	3388955	429	-	-	SufE family protein
blr3074	27378185	3392905	3393249	345	+	-	DUF1491 family protein
bll3087	27378198	3404584	3404946	363	-	-	transcriptional regulator
bll3100	27378211	3416458	3417042	585	-	-	DUF1254 domain-containing protein
bll3101	27378212	3417039	3417617	579	-	-	DUF1254 domain-containing protein
bll3102	27378213	3417627	3419912	2286	-	-	penicillin binding protein
bll3108	27378219	3429146	3429547	402	-	-	hypothetical protein
blr3126	27378237	3451196	3451705	510	+	cycJ	cytochrome c-type biogenesis protein CcmE
blr3169	27378280	3507275	3507712	438	+	-	DUF1236 domain-containing protein
blr3230	27378341	3568549	3569499	951	+	-	ABC transporter permease
blr3232	27378343	3570386	3571405	1020	+	-	ABC transporter ATP-binding protein
bll3235	27378346	3574779	3575099	321	-	-	hypothetical protein
bll3243	27378354	3582178	3583056	879	-	-	ABC transporter permease
blr3253	27378364	3609389	3611074	1686	+	-	ShlB/FhaC/HecB family hemolysin secretion/activation protein
bll3256	27378367	3612616	3613149	534	-	cobP	cobinamide kinase/cobinamide phosphate guanylyltransferase
blr3265	27378376	3623433	3624062	630	+	cobH	precorrin-8X methylmutase
bll3268	27378379	3625503	3626249	747	-	cobK	cobalt-precorrin-6x reductase
blr3292	27378403	3649241	3650092	852	+	-	ABC transporter permease
bll3297	27378408	3653983	3654471	489	-	-	monoamine oxidase regulatory protein
bll3300	27378411	3657239	3657607	369	-	-	hypothetical protein
blr3305	27378416	3662166	3662573	408	+	-	acyl dehydratase
blr3308	27378419	3663955	3664272	318	+	-	hypothetical protein
blr3309	27378420	3664394	3665230	837	+	-	ABC transporter substrate-binding protein
blr3312	27378423	3666784	3667728	945	+	-	dihydrodipicolinate synthase family protein
blr3331	27378442	3688772	3689449	678	+	-	flavin reductase family protein
blr3339	27378450	3697607	3698455	849	+	-	ABC transporter permease
blr3344	27378455	3703714	3704757	1044	+	-	ABC transporter ATP-binding protein
blr3345	27378456	3704754	3705740	987	+	-	ABC transporter ATP-binding protein
bll3348	27378459	3708400	3708720	321	-	-	transcriptional regulator
blr3351	27378462	3712753	3713589	837	+	cutM	carbon monoxide dehydrogenase
blr3367	27378478	3731701	3732777	1077	+	-	cellulase
bll3368	27378479	3732872	3733498	627	-	-	ACP phosphodieterase
bll3376	27378487	3741495	3741971	477	-	-	oxidoreductase
blr3391	27378502	3758314	3759162	849	+	-	ABC transporter permease
blr3393	27378504	3760293	3760937	645	+	-	hypothetical protein
blr3397	27378508	3764782	3765747	966	+	nit	nitrilase
blr3404	27378515	3772352	3773038	687	+	-	antibiotic biosynthesis monooxygenase
bll3408	27378519	3775963	3776445	483	-	-	transcriptional regulator
bll3409	27378520	3776445	3776939	495	-	-	transcriptional regulator
bll3416	27378527	3784401	3785288	888	-	-	alpha/beta hydrolase
blr3428	27378539	3796471	3796899	429	+	-	organic hydroperoxide resistance protein
blr3449	27378560	3819252	3820022	771	+	-	dehydrogenase
blr3467	27378578	3835608	3836288	681	+	-	two-component response regulator
blr3468	27378579	3836335	3836841	507	+	-	two-component response regulator
blr3472	27378583	3840209	3840892	684	+	-	DUF1275 domain-containing protein
bll3481	27378592	3853016	3853468	453	-	-	hypothetic protein
blr3482	27378593	3853598	3854083	486	+	-	hypothetic protein
blr3491	27378602	3861907	3862422	516	+	-	prepilin peptidase
blr3511	27378622	3879903	3880406	504	+	soxX	cytochrome C
blr3518	27378629	3885741	3886205	465	+	-	hypothetic protein
blr3522	27378633	3888878	3889429	552	+	-	YeeE/YedE family protein
blr3535	27378646	3902748	3903266	519	+	-	oxidoreductase with iron-sulfur subunit
blr3539	27378650	3906604	3907047	444	+	-	MFS transporter
blr3562	27378673	3929305	3929841	537	+	-	GNAT family N-acetyltransferase
blr3564	27378675	3941468	3941833	366	+	-	hypothetical protein
blr3565	27378676	3942111	3942506	396	+	-	hypothetical protein
bll3579	27378690	3953476	3954267	792	-	-	hypothetical protein
bll3591	27378702	3967913	3968461	549	-	-	type VI secretion system baseplate subunit TssE
blr3603	27378714	3984050	3984826	777	+	-	serine/threonine phosphatase
blr3626	27378737	4012552	4013685	1134	+	-	short chain dehydrogenase
blr3629	27378740	4015662	4016504	843	+	-	ABC transporter permease
blr3649	27378760	4035435	4036013	579	+	-	acetyltransferase
blr3664	27378775	4052856	4053989	1134	+	-	oxidoreductase
blr3671	27378782	4060715	4061053	339	+	-	NIPSNAP family protein
blr3677	27378788	4065995	4067698	1704	+	-	monooxygenase component
blr3699	27378810	4089764	4090177	414	+	-	hypothetical protein
blr3702	27378813	4091736	4092209	474	+	-	hypothetical protein
blr3731	27378842	4139587	4140963	1377	+	-	two-component response regulator
blr3755	27378866	4165128	4165853	726	+	rpiA	ribose-5-phosphate isomerase A
blr3797	27378908	4208670	4209551	882	+	pssA	phosphatidylserine synthase
bll3808	27378919	4221779	4223056	1278	-	-	3-oxoacyl-ACP synthase
bll3809	27378920	4223075	4224280	1206	-	fabF	3-oxoacyl-ACP synthase
bll3810	27378921	4224277	4224747	471	-	-	(3R)-hydroxymyristoyl-ACP dehydratase
blr3840	27378951	4258736	4260037	1302	+	dctA	C4-dicarboxylate transport protein
blr3841	27378952	4260105	4260818	714	+	-	PIG-L family deacetylase
blr3854	27378965	4272109	4272975	867	+	-	HlyD family secretion protein
bll3871	27378982	4289935	4293123	3189	-	-	AcrB/AcrD/AcrF family protein
blr3898	27379009	4323984	4324349	366	+	-	DUF1428 family protein
blr3989	27379100	4425934	4427589	1656	+	guaA	GMP synthase
bll3994	27379105	4431262	4431849	588	-	-	hypothetical protein
bll4008	27379119	4445077	4445538	462	-	-	cupin domain-containing protein
blr4052	27379163	4480757	4482139	1383	+	engA	GTP-binding protein EngA
bll4071	27379182	4504372	4505883	1512	-	-	replicative DNA helicase
bll4079	27379190	4512465	4512965	501	-	rpsF	30S ribosomal protein S6
blr4082	27379193	4515194	4516153	960	+	fabD	ACP S-malonyltransferase
blr4083	27379194	4516256	4516993	738	+	fabG	3-oxoacyl-ACP reductase
blr4086	27379197	4519045	4520322	1278	+	-	endolytic transglycosylase MltG
blr4088	27379199	4521329	4521988	660	+	gmk	guanylate kinase
bll4106	27379217	4538225	4539316	1092	-	-	permease
blr4119	27379230	4556095	4556517	423	+	ndk	nucleoside diphosphate kinase
blr4143	27379254	4580678	4582450	1773	+	aspS	aspartyl-tRNA synthetase
bll4209	27379320	4648923	4649570	648	-	-	transcriptional regulator
bll4267	27379378	4701008	4701466	459	-	-	hypothetical protein
bll4274	27379385	4708919	4712683	3765	-	nrdE	ribonucleotide-diphosphate reductase subunit alpha
bll4290	27379401	4731334	4732692	1359	-	accC	acetyl-CoA carboxylase biotin carboxylase subunit
bll4291	27379402	4732752	4733237	486	-	accB	biotin carboxyl carrier protein subunit of acetyl-CoA carboxylasen
bll4294	27379405	4735022	4735789	768	-	-	outer membrane protein
bll4315	27379426	4763552	4764292	741	-	-	O-antigen export system ATP-binding protein
bll4330	27379441	4787647	4788900	1254	-	tyrS	tyrosyl-tRNA synthetase
bll4335	27379446	4791807	4792454	648	-	-	alpha/beta hydrolase
blr4340	27379451	4797826	4798605	780	+	-	ATP-binding protein
blr4342	27379453	4799919	4801166	1248	+	nifS	aminotransferase
blr4343	27379454	4801163	4801534	372	+	-	SUF system Fe-S cluster assembly protein
blr4385	27379469	4818478	4818981	504	+	-	N-acetyl-gamma-glutamyl-phosphate reductase
blr4382	27379493	4845850	4846326	477	+	-	carboxymuconolactone decarboxylase family protein
blr4442	27379553	4907689	4908390	702	+	-	dolichol-phosphate mannosyltransferase
blr4473	27379584	4951622	4953013	1392	+	-	TolC family outer membrane protein
blr4475	27379586	4954238	4957114	2877	+	valS	valyl-tRNA synthetase
bll4485	27379596	4965664	4966860	1197	-	-	bifunctional 2-C-methyl-D-erythritol 4-phosphate cytidylyltransferase/2-C-methyl-D-erythritol 2,4-cyclodiphosphate synthase
blr4490	27379601	4973702	4975072	1371	+	ntrX	two-component response regulator
bll4518	27379629	5005842	5006528	687	-	tmk	thymidylate kinase
bll4589	27379700	5080374	5081204	831	-	-	invasion associated locus B family protein
bll4608	27379719	5104321	5105676	1356	-	glmU	bifunctional N-acetylglucosamine-1-phosphate uridyltransferase/glucosamine-1-phosphate acetyltransferase
blr4611	27379722	5107666	5108046	381	+	-	hypothetical protein
bll4612	27379723	5108006	5109670	1665	-	ndvC	beta (1-6) glucans synthase
blr4613	27379724	5109894	5110490	597	+	-	hypothetical protein
bll4734	27379845	5242115	5243134	1020	-	secF	preprotein translocase subunit SecF
bll4736	27379847	5244797	5245174	378	-	-	preprotein tranlocase
bll4743	27379854	5254011	5255396	1386	-	-	lipoprotein
bll4748	27379859	5258186	5259517	1332	-	serS	seryl-tRNA synthetase
bll4757	27379868	5266493	5267743	1251	-	-	arginyl-tRNA synthetase
bll4786	27379897	5302846	5303163	318	-	-	septum formation initiator family protein
blr4809	27379920	5329268	5330281	1014	+	trpD	anthranilate phosphoribosyltransferase
bll4837	27379948	5359135	5360811	1677	-	glnS	glutaminyl-tRNA synthetase
bll4847	27379958	5371122	5372300	1179	-	lpxB	lipid-A-disaccharide synthase
bll4848	27379959	5372297	5373166	870	-	-	LpxI family protein
bll4851	27379962	5374490	5374951	462	-	fabZ	(3R)-hydroxymyristoyl-ACP dehydratase
bll4852	27379963	5374948	5376015	1068	-	lpxD	UDP-3-O-[3-hydroxymyristoyl] glucosamine N-acyltransferase
bll4853	27379964	5376164	5378698	2535	-	-	outer membrane protein
bll4859	27379970	5383539	5384294	756	-	pyrH	uridylate kinase
bll4860	27379971	5384317	5385240	924	-	tsf	elongation factor Ts
bll4861	27379972	5385374	5386369	996	-	rpsB	30S ribosomal protein S2
bll4866	27379977	5391659	5395162	3504	-	dnaE	DNA polymerase III subunit alpha
bll4876	27379987	5405837	5407117	1281	-	-	ABC transporter permease
bll4901	27380012	5433407	5433811	405	-	-	methylmalonyl-CoA epimerase
bll4903	27380014	5435548	5436354	807	-	birA	biotin--protein ligase
bll4906	27380017	5439324	5441396	2073	-	nuoL	NADH dehydrogenase subunit L
bll4910	27380021	5443042	5444109	1068	-	nuoH	NADH dehydrogenase subunit H
bll4911	27380022	5444120	5446195	2076	-	nuoG	NADH dehydrogenase subunit G
bll4914	27380025	5447748	5448359	612	-	-	NADH dehydrogenase subunit E
bll4916	27380027	5449347	5450543	1197	-	nouD	NADH dehydrogenase subunit D
bll4917	27380028	5450546	5451157	612	-	nuoC	NADH dehydrogenase subunit C
bll4919	27380030	5451747	5452112	366	-	nuoA	NADH dehydrogenase subunit A
bll4942	27380053	5481084	5483507	2424	-	lon	ATP-dependent protease LA
bll4943	27380054	5483832	5485103	1272	-	clpX	ATP-dependent protease ATP-binding subunit ClpX
bll4944	27380055	5485552	5486187	636	-	clpP	ATP-dependent Clp protease proteolytic subunit
bll5021	27380132	5567356	5568417	1062	-	plsX	glycerol-3-phosphate acyltransferase PlsX
bll5027	27380138	5574194	5575192	999	-	-	thiamine-monophosphate kinase
bll5030	27380141	5576497	5577105	609	-	ribE	riboflavin synthase subunit alpha
bll5036	27380147	5581008	5581526	519	-	mucS	transcriptional regulator
bll5061	27380172	5615500	5616321	822	-	rnc	RNase III
bll5064	27380175	5617748	5618500	753	-	pdxJ	pyridoxine 5'-phosphate synthase
bll5070	27380181	5623656	5624129	474	-	smpB	SsrA-binding protein
bll5085	27380196	5642682	5643119	438	-	-	hypothetical protein
bll5089	27380200	5645187	5646662	1476	-	gatA	aspartyl/glutamyl-tRNA amidotransferase subunit A
blr5111	27380222	5666064	5668550	2487	+	topA	DNA topoisomerase I
bll5186	27380297	5740221	5740616	396	-	-	two-component response regulator
bll5202	27380313	5756558	5757091	534	-	-	cupin domain-containing protein
blr5236	27380347	5786531	5786995	465	+	-	hypothetic protein
bll5240	27380351	5789030	5789638	609	-	-	hypothetic protein
bll5241	27380352	5789721	5790284	564	-	-	hypothetic protein
blr5257	27380368	5806069	5806818	750	+	lipB	lipoyltransferase
bll5364	27380475	5910321	5911115	795	-	-	ATPase
bll5372	27380483	5919460	5919804	345	-	-	DUF1330 domain-containing protein
bll5375	27380486	5921813	5922229	417	-	rplQ	50S ribosomal protein L17
bll5377	27380488	5923565	5923954	390	-	rpsK	30S ribosomal protein S11
bll5378	27380489	5924078	5924446	369	-	rpsM	30S ribosomal protein S13
bll5380	27380491	5925805	5927136	1332	-	secY	preprotein translocase subunit SecY
bll5381	27380492	5927285	5927770	486	-	rplO	50S ribosomal protein L15
bll5383	27380494	5928065	5928658	594	-	rpsE	30S ribosomal protein S5
bll5385	27380496	5929077	5929610	534	-	rplF	50S ribosomal protein L6
bll5388	27380499	5930392	5930949	558	-	rplE	50S ribosomal protein L5
bll5389	27380500	5930942	5931256	315	-	rplX	50S ribosomal protein L24
bll5390	27380501	5931256	5931624	369	-	rplN	50S ribosomal protein L14
bll5393	27380504	5932183	5932593	411	-	rplP	50S ribosomal protein L16
bll5394	27380505	5932627	5933352	726	-	rpsC	30S ribosomal protein S3
bll5395	27380506	5933371	5933760	390	-	rplV	50S ribosomal protein L22
bll5397	27380508	5934062	5934895	834	-	rplB	50S ribosomal protein L2
bll5400	27380511	5935829	5936545	717	-	rplC	50S ribosomal protein L3
bll5402	27380513	5936988	5938178	1191	-	tuf	elongation factor Tu
bll5403	27380514	5938219	5940291	2073	-	fusA	elongation factor G
bll5405	27380516	5940811	5941182	372	-	rpsL	30S ribosomal protein S12
bll5415	27380526	5959672	5960100	429	-	rplK	50S ribosomal protein L11
blr5431	27380542	5974640	5975032	393	+	-	hypothetical protein
bll5445	27380556	5988882	5989937	1056	-	-	transcriptional regulator
blr5546	27380657	6107415	6107825	411	+	-	hypothetic protein
bll5622	27380733	6182779	6183306	528	-	-	cupin domain-containing protein
blr5690	27380801	6250780	6252087	1308	+	purB	adenylosuccinate lyase
blr5706	27380817	6271505	6272122	618	+	rpsD	30S ribosomal protein S4
bll5711	27380822	6276694	6277026	333	-	grlA	glutaredoxin-like protein
blr5741	27380852	6304666	6305445	780	+	-	isoprenylcysteine carboxylmethyltransferase family protein
blr5747	27380858	6312685	6313899	1215	+	icdA	isocitrate dehydrogenase
bll5750	27380861	6315732	6318416	2685	-	alaS	alanyl-tRNA synthetase
blr5767	27380878	6332940	6333263	324	+	-	PilZ domain-containing protein
blr5841	27380952	6407612	6407971	360	+	-	hypothetic protein
bll5861	27380972	6437162	6437785	624	-	-	YdcF family protein
blr5879	27380990	6459557	6459904	348	+	-	hypothetical protein
bll5885	27380996	6464645	6464965	321	-	fdx	ferrodoxin
bll5900	27381011	6485992	6486435	444	-	-	hypothetical protein
bll5917	27381028	6506310	6507503	1194	-	-	DegT/DnrJ/EryC1/StrS family protein
bll5918	27381029	6507513	6508517	1005	-	-	dehydrogenase
blr5922	27381033	6512290	6513309	1020	+	-	glycosyl transferase family protein
bll5925	27381036	6515464	6517428	1965	-	-	capsular polysaccharide biosynthesis protein
bll5930	27381041	6522628	6523665	1038	-	lpcC	lipopolysaccharide core biosynthesis mannosyltransferase
bll5944	27381055	6536294	6537715	1422	-	ahcY	S-adenosyl-L-homocysteine hydrolase
blr5972	27381083	6571185	6571874	690	+	neuA	acylneuraminate cytidylyltransferase
bll5980	27381091	6578364	6579134	771	-	-	glucose-1-phosphate cytidylyltransferase
blr5991	27381102	6590456	6591634	1179	+	-	UDP-N-acetylglucosamine 2-epimerase (non-hydrolysing)/GDP/UDP-N,N'-diacetylbacillosamine 2-epimerase (hydrolysing)
blr5998	27381109	6596971	6598494	1524	+	psmA	oligosaccharide flippase family protein
bll6057	27381168	6672433	6672981	549	-	-	dicarboxylate transporter membrane protein
bll6104	27381215	6721761	6722162	402	-	-	hypothetical protein
blr6135	27381246	6748508	6749116	609	+	lexA	repressor LexA
blr6140	27381251	6753480	6753809	330	+	-	hypothetical protein
blr6211	27381322	6829505	6829975	471	+	-	hypothetical protein
bll6233	27381344	6854172	6854927	756	-	-	ABC transporter ATP-binding protein
blr6299	27381410	6935029	6936969	1941	+	-	alginate lyase family protein
bll6307	27381418	6945958	6948483	2526	-	-	lipopolysaccharide biosynthesis protein
bll6313	27381424	6956628	6957005	378	-	-	VanZ family protein
bll6314	27381425	6957176	6957568	393	-	-	hypothetic protein
blr6316	27381427	6960405	6961448	1044	+	-	C4-dicarboxylate ABC transporter substrate-binding protein
blr6318	27381429	6962102	6962707	606	+	-	hypothetic protein
bll6321	27381432	6964435	6965514	1080	-	leuB	3-isopropylmalate dehydrogenase
blr6329	27381440	6975332	6975841	510	+	-	hypothetical protein
bll6335	27381446	6982139	6982825	687	-	-	ketol-acid reductoisomerase
blr6340	27381451	6986976	6987932	957	+	hycC	hydrogenlyase component
bll6346	27381457	6992845	6993165	321	-	-	helix-turn-helix transcriptional regulator
blr6347	27381458	6993396	6994169	774	+	-	class I SAM-dependent methyltransferase
bll6351	27381462	6998383	6999333	951	-	-	sugar kinase
bll6354	27381465	7001419	7002246	828	-	-	ABC transporter permease
bll6363	27381474	7011650	7012852	1203	-	-	acyl-CoA dehydrogenase
bll6365	27381476	7013816	7014658	843	-	fadB	enoyl CoA hydratase
bll6366	27381477	7014600	7015811	1212	-	-	CoA transferase
bll6367	27381478	7015811	7016503	693	-	-	ABC transporter ATP-binding protein
bll6368	27381479	7016503	7017396	894	-	-	ABC transporter ATP-binding protein
bll6381	27381492	7030895	7031251	357	-	-	hypothetical protein
bll6385	27381496	7033650	7034693	1044	-	-	oxidoreductase
bll6386	27381497	7034700	7035149	450	-	aroQ	3-dehydroquinate dehydratase
bll6387	27381498	7035162	7035908	747	-	-	ABC transporter ATP-binding protein
bll6389	27381500	7036849	7037505	657	-	-	ABC transporter permease
bll6390	27381501	7037517	7038185	669	-	-	ABC transporter permease
bll6393	27381504	7039944	7041164	1221	-	-	CoA transferase
bll6395	27381506	7041646	7042068	423	-	-	glyoxalase
blr6397	27381508	7043085	7044053	969	+	-	transcriptional regulator
blr6398	27381509	7044523	7045191	669	+	-	ABC transporter permease
bll6402	27381513	7048659	7049663	1005	-	-	nitrilase
bll6405	27381516	7051586	7052293	708	-	-	ABC transporter ATP-binding protein
bll6410	27381521	7056367	7058100	1734	-	-	ABC transporter ATP-binding protein/permease
bll6411	27381522	7058078	7058932	855	-	-	ABC transporter permease
bll6412	27381523	7058947	7060149	1203	-	-	nitrile hydratase regulator
blr6419	27381530	7067966	7068451	486	+	-	MFS transporter
blr6420	27381531	7068507	7069685	1179	+	pobA	4-hydroxybenzoate 3-monooxygenase
bll6423	27381534	7071925	7072509	585	-	-	cupin domain-containing protein
bll6426	27381537	7074942	7075310	369	-	-	Rieske (2Fe-2S) protein
blr6429	27381540	7077569	7078477	909	+	-	transcriptional regulator
bll6439	27381550	7088919	7089563	645	-	-	hypothetical protein
bll6452	27381563	7103055	7104227	1173	-	acd	acyl-CoA dehydrogenase
bll6480	27381591	7135470	7136174	705	-	-	hypothetic protein
bll6486	27381597	7140683	7141246	564	-	-	DUF305 domain-containing protein
bll6497	27381608	7154893	7155912	1020	-	ilvC	ketol-acid reductoisomerase
bll6499	27381610	7156656	7157531	876	-	-	O-acetylserine/cysteine efflux transporter
bll6500	27381611	7157601	7158290	690	-	-	class I SAM-dependent methyltransferase
blr6505	27381616	7163150	7164055	906	+	serB	phosphoserine phosphatase
bll6512	27381623	7169333	7170127	795	-	thyA	thymidylate synthase
bll6525	27381636	7181740	7182054	315	-	-	hypothetical protein
blr6544	27381655	7202840	7203199	360	+	-	hypothetical protein
blr6548	27381659	7210443	7211609	1167	+	-	leucine/isoleucine/valine-binding protein
blr6563	27381674	7229262	7229798	537	+	-	DUF962 domain-containing protein
blr6564	27381675	7229828	7230859	1032	+	-	dihydroflavonol-4-reductase
blr6565	27381676	7230887	7231513	627	+	-	isoprenylcysteine carboxylmethyltransferase family protein
bll6577	27381688	7242095	7242808	714	-	-	hypothetic protein
bll6591	27381702	7258760	7260910	2151	-	ligA	DNA ligase
bll6594	27381705	7263086	7263976	891	-	bamD	Beta-barrel assembly machine subunit BamD
bll6595	27381706	7264224	7265186	963	-	lpxC	UDP-3-O-[3-hydroxymyristoyl] N-acetylglucosamine deacetylase
bll6596	27381707	7265544	7267349	1806	-	ftsZ	cell division protein FtsZ
bll6600	27381711	7271272	7272189	918	-	murB	UDP-N-acetylenolpyruvoylglucosamine reductase
bll6601	27381712	7272382	7273785	1404	-	murC	UDP-N-acetylmuramate--L-alanine ligase
bll6602	27381713	7274075	7275175	1101	-	murG	undecaprenyldiphospho-muramoylpentapeptide beta-N- acetylglucosaminyltransferase
bll6603	27381714	7275224	7276375	1152	-	ftsW	cell division protein
bll6604	27381715	7276612	7278012	1401	-	murD	UDP-N-acetylmuramoyl-L-alanyl-D-glutamate synthetase
bll6605	27381716	7278125	7279228	1104	-	mraY	phospho-N-acetylmuramoyl-pentapeptide-transferase
bll6608	27381719	7282302	7284044	1743	-	-	penicillin binding protein 2
blr6623	27381734	7299943	7300578	636	+	-	transcriptional regulator
blr6637	27381748	7313743	7314168	426	+	-	cytochrome C
blr6655	27381766	7330798	7331808	1011	+	thiO	thiamine biosynthesis oxidoreductase
blr6657	27381768	7332167	7332949	783	+	thiG	thiazole synthase
blr6721	27381832	7400466	7401449	984	+	-	reductase
blr6738	27381849	7421712	7422023	312	+	pqqD	pyrroloquinoline quinone synthesis protein D
blr6781	27381892	7480932	7481507	576	+	-	hypothetic protein
bll6793	27381904	7490734	7491288	555	-	-	TRAP transporter small permease
bll6799	27381910	7495919	7496362	444	-	-	hypothetic protein
bll6808	27381919	7506087	7506743	657	-	-	hypothetic protein
bll6809	27381920	7506737	7507504	768	-	-	hypothetic protein
bll6848	27381959	7544342	7544854	513	-	-	hypothetic protein
bll6853	27381964	7548971	7549393	423	-	flgD	flagellar basal body rod modification protein
bll6854	27381965	7549409	7549819	411	-	flbT	flagellar biosynthesis repressor FlbT
bll6874	27381985	7568726	7569055	330	-	fliE	flagellar hook-basal body protein FliE
bll6876	27381987	7569486	7569887	402	-	flgB	flagellar basal-body rod protein FlgB
bll6909	27382020	7603817	7604188	372	-	-	copper resistance protein CopC
blr6922	27382033	7617186	7618049	864	+	-	GIY-YIG nuclease family protein
bll6939	27382050	7634142	7634720	579	-	hupD	Hydrogenase 1 maturation peptidase HyaD. Aspartic peptidase. MEROPS family A31
bll6950	27382061	7649484	7650470	987	-	modD	pyrophosphorylase
blr6973	27382084	7675658	7675999	342	+	-	hypothetical protein
bll6975	27382086	7677276	7677731	456	-	-	carboxymuconolactone decarboxylase family protein
bll6981	27382092	7684683	7685378	696	-	-	ABC transporter ATP-binding protein
blr6985	27382096	7691654	7692190	537	+	-	hypothetical protein
bll6994	27382105	7702235	7702873	639	-	-	phosphatidylethanolamine N-methyltransferase
bll7004	27382115	7712936	7713556	621	-	-	GYD domain-containing protein
blr7005	27382116	7713649	7714899	1251	+	-	vanadium-dependent haloperoxidase
blr7015	27382126	7726446	7727108	663	+	-	two-component response regulator
blr7030	27382141	7745575	7746006	432	+	-	hypothetical protein
bll7052	27382163	7765659	7766951	1293	-	purA	adenylosuccinate synthetase
bll7122	27382233	7837893	7839371	1479	-	-	sodium:proton antiporter
bll7146	27382257	7866339	7868261	1923	-	ftsH	metalloprotease
bll7147	27382258	7868504	7869589	1086	-	yaeN	tRNA lysidine(34) synthetase TilS
bll7149	27382260	7870908	7871396	489	-	-	peptidoglycan-associated lipoprotein
bll7153	27382264	7876530	7877489	960	-	-	cell envelope integrity/translocation protein TolA
bll7154	27382265	7877493	7877942	450	-	tolR	tolR protein
bll7155	27382266	7877986	7878702	717	-	tolQ	tolQ protein
bll7201	27382312	7925669	7926325	657	-	-	hydantoin racemase
bll7212	27382323	7934441	7934884	444	-	-	tol-pal system-associated acyl-CoA thioesterase
blr7297	27382408	8032737	8033222	486	+	-	hypothetic protein
blr7314	27382425	8051805	8052140	336	+	-	hypothetic protein
blr7337	27382448	8074696	8075595	900	+	rpoH2	RNA polymerase factor sigma-32
bll7349	27382460	8085311	8087470	2160	-	sigA	RNA polymerase sigma factor RpoD
bll7357	27382468	8095142	8095675	534	-	-	hypothetic protein
blr7360	27382471	8097639	8098109	471	+	-	ATPase
bll7364	27382475	8102500	8102943	444	-	-	hypothetic protein
bll7365	27382476	8102946	8103329	384	-	-	hypothetic protein
bll7366	27382477	8103442	8103909	468	-	-	transcriptional regulator
blr7371	27382482	8108450	8109640	1191	+	carA	carbamoyl phosphate synthase small subunit
blr7377	27382488	8114046	8117510	3465	+	carB	carbamoyl phosphate synthase large subunit
bll7399	27382510	8136155	8136694	540	-	-	FAD-dependent oxidoreductase
bll7402	27382513	8140185	8141357	1173	-	serC	phosphoserine aminotransferase
bll7408	27382519	8146690	8148045	1356	-	glmM	phosphoglucosamine mutase
bll7440	27382551	8179623	8180228	606	-	pth	peptidyl-tRNA hydrolase
blr7444	27382555	8182621	8183469	849	+	lgt	prolipoprotein diacylglyceryl transferase
blr7448	27382559	8186337	8187332	996	+	prsA	ribose-phosphate pyrophosphokinase
bll7457	27382568	8193476	8194996	1521	-	hisS	histidyl-tRNA synthetase
blr7461	27382572	8197905	8198636	732	+	-	two-component response regulator
blr7471	27382582	8207003	8207620	618	+	pgsA	phosphatidylglycerophosphate synthase
blr7474	27382585	8208355	8209314	960	+	-	N5-glutamine S-adenosyl-L-methionine-dependent methyltransferase
blr7481	27382592	8215632	8218640	3009	+	ileS	isoleucyl-tRNA synthetase
blr7489	27382600	8224684	8225079	396	+	lguL	lactoylglutathione lyase
bll7513	27382624	8247623	8247958	336	-	-	GYD domain-containing protein
bll7514	27382625	8248195	8249211	1017	-	lpxK	tetraacyldisaccharide 4'-kinase
bll7516	27382627	8250513	8250953	441	-	-	lysophospholipid acyltransferase family protein
bll7522	27382633	8255548	8256207	660	-	-	hypothetic protein
blr7557	27382668	8293401	8294345	945	+	-	transposase
bll7558	27382669	8294356	8295069	714	-	-	hypothetical protein
bll7603	27382714	8344111	8345772	1662	-	mdlC	benzoylformate decarboxylase
bll7617	27382728	8359380	8360723	1344	-	-	glycoside hydrolase family 3 protein
bll7634	27382745	8378053	8378397	345	-	-	IS21 family transposase
bll7635	27382746	8379121	8379450	330	-	-	hypothetic protein
bll7638	27382749	8381160	8381501	342	-	-	cytochrome C6
bll7647	27382758	8393344	8393859	516	-	-	inorganic pyrophosphatase
bll7658	27382769	8401903	8402280	378	-	-	two-component response regulator
blr7665	27382776	8409840	8410844	1005	+	-	methyltransferase
blr7676	27382787	8423845	8424516	672	+	-	HD domain-containing protein
blr7679	27382790	8426672	8427313	642	+	-	HD domain-containing protein
blr7681	27382792	8428506	8429198	693	+	-	hypothetic protein
blr7684	27382795	8430121	8430432	312	+	-	hypothetic protein
blr7688	27382799	8431990	8432427	438	+	-	hypothetic protein
bll7702	27382813	8447733	8448755	1023	-	-	hypothetic protein
blr7713	27382824	8458816	8459250	435	+	-	DUF3147 family protein
blr7717	27382828	8462330	8463595	1266	+	-	adenylate cyclase
bll7728	27382839	8472951	8473310	360	-	-	two-component response regulator
blr7762	27382873	8511225	8512667	1443	+	-	homospermidine synthase
bll7769	27382880	8517533	8518405	873	-	-	ABC transporter substrate-binding protein
blr7857	27382968	8610801	8611586	786	+	-	3-hydroxybutyryl-CoA dehydratase
bll7858	27382969	8611587	8612015	429	-	-	hypothetic protein
blr7887	27382998	8649773	8650285	513	+	-	CvpA family protein
bll7957	27383068	8735004	8735657	654	-	-	transcriptional regulator
blr8042	27383153	8824362	8824676	315	+	-	hypothetic protein
bll8048	27383159	8829325	8829660	336	-	-	hypothetic protein
blr8050	27383161	8830968	8831732	765	+	-	DUF72 domain-containing protein
bll8055	27383166	8839332	8839805	474	-	-	hypothetic protein
blr8099	27383210	8892305	8892958	654	+	engB	ribosome biogenesis GTP-binding protein YsxC
blr8101	27383212	8893432	8894319	888	+	argB	acetylglutamate kinase
blr8104	27383215	8896621	8897466	846	+	dapD	2,3,4,5-tetrahydropyridine-2,6-carboxylate N-succinyltransferase
bll8126	27383237	8916976	8918475	1500	-	-	phosphoglucomutase phosphomannomutase
blr5515	161511093	6076129	6076791	663	+	-	NAD kinase
bll5412	161511094	5956812	5957330	519	-	rplJ	50S ribosomal protein L10
blr5037	161511096	5582663	5583694	1032	+	hemB	delta-aminolevulinic acid dehydratase
bll4516	161511098	5002713	5004344	1632	-	metG	methionyl-tRNA synthetase
bll4386	161511099	4849690	4850256	567	-	efp	elongation factor P
blr3694	161511102	4084980	4085678	699	+	-	RNA polymerase sigma factor
