# Supplementary material for: Transposon sequencing analysis of Bradyrhizobium diazoefficiens 110spc4
Source: Sci Rep. 2021 Jun 24;11:13211. doi: 10.1038/s41598-021-92534-z (PMC8225791; doi:10.1038/s41598-021-92534-z)
Supplement: Supplementary file 4 — Supplementary Information 4. [file 41598_2021_92534_MOESM4_ESM.xlsx]

## Sheet: Table S6
Supplementary Table S6. COG functional assignment of B. diazoefficiens 110spc4 putative essential genes
Class	Cellular Processes and Signaling	Number of essential genes
D	Cell cycle control, cell division, chromosome partitioning	4
M	Cell wall/membrane/envelope biogenesis	43
N	Cell motility	9
O	Posttranslational modification, protein turnover, chaperones	22
T	Signal transduction mechanisms	21
U	Intracellular trafficking, secretion, and vesicular transport	16
V	Defense mechanisms	3
	Information Storage and Processing
J	Translation, ribosomal structure and biogenesis	49
K	Transcription	28
L	Replication, recombination and repair	20
	Metabolism
C	Energy production and conversion	42
E	Amino acid transport and metabolism	57
F	Nucleotide transport and metabolism	14
G	Carbohydrate transport and metabolism	24
H	Coenzyme transport and metabolism	35
I	Lipid transport and metabolism	33
P	Inorganic ion transport and metabolism	15
Q	Secondary metabolites biosynthesis, transport and catabolism	9
	Poorly Characterized
R	General function prediction only	44
S	Function unknown	44
